# Supplementary material for: Comparative genomic analysis of six bacteria belonging to the genus Novosphingobium: insights into marine adaptation, cell-cell signaling and bioremediation
Source: BMC Genomics. 2013 Jun 28;14:431. doi: 10.1186/1471-2164-14-431 (PMC3704786; doi:10.1186/1471-2164-14-431)
Supplement: Additional file 1 — Annotated proteome. Complete list of the predicted proteomes of the strains used in this analysis and their annotation summary. [file 1471-2164-14-431-S1.xls]

## Sheet: blast2go_table_20130424_1750
Seq. Name	Seq. Description	Seq. Length	GOs	Enzyme Codes	InterProScan
Y88_3475	transcriptional regulator, GntR family	233	F:sequence-specific DNA binding transcription factor activity; F:DNA binding; P:regulation of transcription, DNA-dependent; C:transcription factor complex;	-	IPR000524; IPR011711; IPR011991; G3DSA:1.20.120.530 (GENE3D), PTHR11751 (PANTHER), PTHR11751:SF20 (PANTHER), SSF46785 (SUPERFAMILY)
Y88_3474	hypothetical protein	202	-		IPR009569; G3DSA:3.30.1330.110 (GENE3D)
Y88_3473	alpha/beta hydrolase fold protein	286	P:metabolic process; F:hydrolase activity	-	IPR000073; IPR000639; G3DSA:3.40.50.1820 (GENE3D), PTHR10992 (PANTHER), PF12697 (PFAM), SSF53474 (SUPERFAMILY)
Y88_3470	hypothetical protein	109	-
Y88_3468	uroporphyrinogen-III C-methyltransferase	265	F:sirohydrochlorin ferrochelatase activity; P:methylation; F:precorrin-2 dehydrogenase activity; F:uroporphyrin-III C-methyltransferase activity; P:oxidation-reduction process; P:heme biosynthetic process; P:chlorophyll metabolic process	EC:4.99.1.4; EC:1.3.1.76; EC:2.1.1.107	IPR000878; IPR006366; IPR014776; IPR014777; PTHR21091 (PANTHER), PTHR21091:SF16 (PANTHER)
Y88_3467	nitrite reductase (NAD(P)H) large subunit, NirD	115	P:nitrate assimilation; F:2 iron, 2 sulfur cluster binding; P:oxidation-reduction process; F:nitrite reductase [NAD(P)H] activity	EC:1.7.1.4	IPR012748; IPR017941; PTHR21496 (PANTHER), PF13806 (PFAM)
Y88_3472	aldehyde dehydrogenase	491	F:oxidoreductase activity, acting on the aldehyde or oxo group of donors, NAD or NADP as acceptor; F:aldehyde dehydrogenase (pyrroloquinoline-quinone) activity; P:oxidation-reduction process; P:pyruvate metabolic process; P:fatty acid metabolic process	EC:1.2.1.0; EC:1.2.99.3	IPR015590; IPR016160; IPR016161; IPR016162; IPR016163; PTHR11699 (PANTHER)
Y88_3469	molybdopterin oxidoreductase	1361	F:oxidoreductase activity, acting on other nitrogenous compounds as donors; F:molybdenum ion binding; F:iron ion binding; F:electron carrier activity; F:iron-sulfur cluster binding; P:oxidation-reduction process; F:FMN binding; P:electron transport	-	IPR001094; IPR001433; IPR001709; IPR003097; IPR006655; IPR006656; IPR006657; IPR006963; IPR008254; IPR009010; IPR017927; IPR017938; IPR023173; G3DSA:2.20.25.90 (GENE3D), G3DSA:2.40.30.10 (GENE3D), G3DSA:3.40.228.10 (GENE3D), G3DSA:3.40.50.360 (GENE3D), G3DSA:3.40.50.740 (GENE3D), G3DSA:3.40.50.80 (GENE3D), PTHR11615 (PANTHER), PTHR11615:SF38 (PANTHER), SSF52218 (SUPERFAMILY), SSF52343 (SUPERFAMIL…
Y88_3465	assimilatory nitrite reductase (NAD(P)H) large subunit precursor	842	F:heme binding; F:flavin adenine dinucleotide binding; P:nitrate assimilation; F:4 iron, 4 sulfur cluster binding; P:oxidation-reduction process; F:nitrite reductase [NAD(P)H] activity; F:NADP binding	EC:1.7.1.4	IPR001327; IPR005117; IPR006066; IPR006067; IPR007419; IPR012744; IPR013027; IPR017121; IPR023753; PR00411 (PRINTS), G3DSA:3.30.413.10 (GENE3D), G3DSA:3.50.50.60 (GENE3D), PTHR22912 (PANTHER), PTHR22912:SF1 (PANTHER), SSF51905 (SUPERFAMILY), SSF56014 (SUPERFAMILY)
Y88_3466	hypothetical protein	72	-
Y88_3463	hypothetical protein	428	-
Y88_3464	hypothetical protein	37	-
Y88_3462	major facilitator transporter	441	P:transmembrane transport; C:integral to membrane	-	IPR011701; IPR016196; IPR020846; G3DSA:1.20.1250.20 (GENE3D), PTHR24003 (PANTHER)
Y88_3461	protein serine/threonine phosphatase	565	P:protein phosphorylation; F:ATP binding; F:protein serine/threonine kinase activity; P:serine family amino acid metabolic process	EC:2.7.11.0	IPR000719; IPR001932; IPR008271; IPR011009; G3DSA:1.10.510.10 (GENE3D), G3DSA:3.30.200.20 (GENE3D), PTHR24362 (PANTHER), PF13672 (PFAM)
Y88_3460	nitrate transporter component, nrtA	402	F:ATP binding	-	G3DSA:3.40.190.10 (GENE3D), PF13379 (PFAM), SSF53850 (SUPERFAMILY)
Y88_3459	response regulator receiver/ANTAR domain-containing protein	193	P:intracellular signal transduction; P:two-component signal transduction system (phosphorelay); C:intracellular; F:RNA binding; F:two-component response regulator activity; P:regulation of transcription, DNA-dependent;	-	IPR001789; IPR005561; IPR008327; IPR011006; IPR011991; G3DSA:3.40.50.2300 (GENE3D), PTHR24761 (PANTHER), PTHR24761:SF9 (PANTHER)
Y88_3458	putative alpha-amino acid ester hydrolase	646	F:dipeptidyl-peptidase activity; F:aminopeptidase activity; P:proteolysis	EC:3.4.11.0	IPR000383; IPR005674; IPR008979; IPR013736; G3DSA:1.10.3020.10 (GENE3D), G3DSA:2.60.120.260 (GENE3D), G3DSA:3.40.50.1820 (GENE3D), SSF53474 (SUPERFAMILY)
Y88_3457	AraC family transcriptional regulator	314	F:sequence-specific DNA binding transcription factor activity; F:sequence-specific DNA binding; P:regulation of transcription, DNA-dependent; C:transcription factor complex;	-	IPR009057; IPR018060; IPR025628; G3DSA:3.40.50.880 (GENE3D), PTHR11019 (PANTHER), PTHR11019:SF25 (PANTHER), SSF52317 (SUPERFAMILY)
Y88_3456	ThiJ/PfpI domain-containing protein	237	-		IPR025628; G3DSA:3.40.50.880 (GENE3D), PTHR11019 (PANTHER), PTHR11019:SF10 (PANTHER), SSF52317 (SUPERFAMILY)
Y88_3455	hypothetical protein	154	-		IPR009783; G3DSA:3.10.450.50 (GENE3D), PTHR31757 (PANTHER), PTHR31757:SF0 (PANTHER), SSF54427 (SUPERFAMILY)
Y88_3453	hypothetical protein	85	-
Y88_3450	hypothetical protein	139	-
Y88_3454	histone-like DNA-binding protein	93	F:DNA binding	-	IPR000119; IPR010992; IPR023630
Y88_3452	hypothetical protein	597	-		IPR010281
Y88_3451	hypothetical protein	58	-
Y88_3449	fumarate hydratase	465	C:tricarboxylic acid cycle enzyme complex; P:fumarate metabolic process; F:fumarate hydratase activity; P:reductive tricarboxylic acid cycle	EC:4.2.1.2	IPR000362; IPR005677; IPR008948; IPR018951; IPR020557; IPR022761; IPR024083; G3DSA:1.10.40.30 (GENE3D), G3DSA:1.20.200.10 (GENE3D), PTHR11444 (PANTHER), PTHR11444:SF9 (PANTHER)
Y88_3448	hypothetical protein	125	-		IPR012336; IPR012863
Y88_3446	cobaltochelatase, CobN subunit	1079	P:biosynthetic process; F:cobaltochelatase activity	EC:6.6.1.2	IPR003672; PTHR31098 (PANTHER), PTHR31098:SF0 (PANTHER)
Y88_3445	precorrin-3B synthase	391	F:oxidoreductase activity; F:binding; P:oxidation-reduction process	-	IPR005117; IPR012798; G3DSA:3.30.413.10 (GENE3D), PTHR11493 (PANTHER), PTHR11493:SF2 (PANTHER), SSF56014 (SUPERFAMILY)
Y88_3444	Precorrin-8X methylmutase	209	P:cobalamin biosynthetic process; F:precorrin-8X methylmutase activity; P:chlorophyll metabolic process	EC:5.4.1.2	IPR003722; PTHR32439 (PANTHER), PTHR32439:SF1 (PANTHER)
Y88_3447	cobalamin biosynthesis protein CobW	355	P:cobalamin biosynthetic process	-	IPR003495; IPR011629; IPR012824; G3DSA:3.40.50.300 (GENE3D), PTHR13748 (PANTHER), SSF52540 (SUPERFAMILY)
Y88_3441	precorrin-6x reductase	264	P:cobalamin biosynthetic process; P:oxidation-reduction process; F:precorrin-6A reductase activity; P:chlorophyll metabolic process	EC:1.3.1.54	IPR003723
Y88_3443	precorrin-2 C20-methyltransferase	251	P:porphyrin-containing compound biosynthetic process; F:precorrin-2 dehydrogenase activity; P:cobalamin biosynthetic process; P:methylation; P:oxidation-reduction process; F:precorrin-2 C20-methyltransferase activity; P:chlorophyll metabolic process	EC:1.3.1.76	IPR000878; IPR006364; IPR012382; IPR014777; PTHR21091 (PANTHER), PTHR21091:SF62 (PANTHER)
Y88_3439	cobalamin biosynthesis domain protein	117	P:cobalamin biosynthetic process	-	IPR002750; G3DSA:3.30.420.180 (GENE3D)
Y88_3442	Putative precorrin-3B C17-methyltransferase	248	P:cobalamin biosynthetic process; F:precorrin-3B C17-methyltransferase activity; P:methylation; P:chlorophyll metabolic process	EC:2.1.1.131	IPR000878; IPR006363; IPR014776; IPR014777; PTHR21091 (PANTHER), PTHR21091:SF14 (PANTHER)
Y88_3440	precorrin-6Y C5,15-methyltransferase (decarboxylating), CbiT subunit	401	P:cobalamin biosynthetic process; F:protein methyltransferase activity; F:precorrin-6Y C5,15-methyltransferase (decarboxylating) activity; P:protein methylation	EC:2.1.1.132	IPR000878; IPR006365; IPR012818; IPR014008; IPR014777; G3DSA:3.40.50.150 (GENE3D), PF12847 (PFAM), SSF53335 (SUPERFAMILY)
Y88_3438	precorrin-4 C11-methyltransferase	261	P:porphyrin-containing compound biosynthetic process; F:precorrin-2 dehydrogenase activity; P:cobalamin biosynthetic process; P:methylation; F:precorrin-4 C11-methyltransferase activity; P:oxidation-reduction process; P:chlorophyll metabolic process	EC:1.3.1.76; EC:2.1.1.133	IPR000878; IPR003043; IPR006362; IPR014776; IPR014777; PTHR21091 (PANTHER), PTHR21091:SF17 (PANTHER)
Y88_3435	BadM/Rrf2 family transcriptional regulator	141	F:2 iron, 2 sulfur cluster binding; F:metal ion binding; F:DNA binding	-	IPR000944; IPR011991; SSF46785 (SUPERFAMILY)
Y88_3434	nitric oxide dioxygenase	391	F:heme binding; F:oxygen transporter activity; P:oxygen transport; F:oxidoreductase activity, acting on single donors with incorporation of molecular oxygen, incorporation of two atoms of oxygen; F:electron carrier activity; P:oxidation-reduction process; F:oxygen binding; P:electron transport	EC:1.13.11.0	IPR000951; IPR000971; IPR001433; IPR008333; IPR009050; IPR012292; IPR017927; IPR017938; G3DSA:2.40.30.10 (GENE3D), G3DSA:3.40.50.80 (GENE3D), PTHR22924 (PANTHER), SSF52343 (SUPERFAMILY)
Y88_3436	precorrin-6A synthase (deacetylating)	255	F:precorrin-6A synthase (deacetylating) activity; P:methylation; P:cobalamin biosynthetic process	EC:2.1.1.152	IPR000878; IPR012797; IPR014776; IPR014777
Y88_3433	nickel responsive regulator	156	F:DNA binding; P:regulation of transcription, DNA-dependent	-	IPR002145; IPR010985; IPR013321; IPR014864; SSF55021 (SUPERFAMILY)
Y88_3437	cobyrinic acid a,c-diamide synthase	433	P:glutamine metabolic process; P:cobalamin biosynthetic process; F:cobyrinic acid a,c-diamide synthase activity	-	IPR002586; IPR004484; IPR011698; IPR017929; G3DSA:3.40.50.300 (GENE3D), G3DSA:3.40.50.880 (GENE3D), SSF52317 (SUPERFAMILY), SSF52540 (SUPERFAMILY)
Y88_3432	TonB-dependent receptor, putative	682	C:cell outer membrane; F:receptor activity; P:transport; C:plasma membrane; F:transporter activity; P:signal transduction	-	IPR000531; IPR012910; SSF56935 (SUPERFAMILY)
Y88_3429	TonB-dependent receptor plug	717	C:cell outer membrane; F:receptor activity; P:transport; C:plasma membrane; F:transporter activity; P:signal transduction	-	IPR000531; IPR012910; SSF56935 (SUPERFAMILY)
Y88_3431	hypothetical protein	45	-
Y88_3430	hypothetical protein	730	-
Y88_3427	cob(I)alamin adenosyltransferase	201	P:cobalamin biosynthetic process; F:cob(I)yrinic acid a,c-diamide adenosyltransferase activity; F:ATP binding; P:chlorophyll metabolic process	EC:2.5.1.17	IPR003724; G3DSA:3.40.50.300 (GENE3D), PTHR30069 (PANTHER), PTHR30069:SF1 (PANTHER), SSF52540 (SUPERFAMILY)
Y88_3426	rho-associated protein kinase 2-like protein	131	F:kinase activity; P:phosphorylation	-
Y88_3425	Nicotinate-nucleotide-dimethylbenzimidazole phosphoribosyltransferase	355	P:cobalamin biosynthetic process; F:cobalamin-transporting ATPase activity; F:nicotinate-nucleotide-dimethylbenzimidazole phosphoribosyltransferase activity; P:nucleoside biosynthetic process; P:cobalamin transport; P:riboflavin metabolic process; P:chlorophyll metabolic process	EC:3.6.3.33; EC:2.4.2.21	IPR003200; IPR017846; IPR023195; G3DSA:3.40.50.10210 (GENE3D), PTHR21712 (PANTHER), PTHR21712:SF4 (PANTHER)
Y88_3428	high-affinity nickel-transport protein	349	F:metal ion binding; C:integral to membrane; P:nickel cation transmembrane transport; F:nickel cation transmembrane transporter activity; P:cobalt ion transport; F:cobalt ion transmembrane transporter activity	-	IPR004688; IPR011541; PTHR31611 (PANTHER)
Y88_3424	phosphoglycerate/bisphosphoglycerate mutase	189	-		IPR013078; G3DSA:3.40.50.1240 (GENE3D), PTHR23029 (PANTHER), SSF53254 (SUPERFAMILY)
Y88_3423	cobalamin-5-phosphate synthase CobS	239	P:cobalamin biosynthetic process; C:plasma membrane; F:cobalamin-transporting ATPase activity; C:integral to membrane; F:cobalamin 5'-phosphate synthase activity; P:cobalamin transport	EC:3.6.3.33	IPR003805
Y88_3422	aminotransferase, class I and II	338	F:pyridoxal phosphate binding; P:biosynthetic process; F:transaminase activity	EC:2.6.1.0	IPR004838; IPR004839; IPR015421; IPR015422; IPR015424; PTHR11751 (PANTHER), PTHR11751:SF188 (PANTHER)
Y88_3420	cobyric acid synthase	486	P:glutamine metabolic process; P:cobalamin biosynthetic process; F:cobalamin-transporting ATPase activity; P:cobalamin transport	EC:3.6.3.33	IPR002586; IPR004459; IPR011698; IPR017929; G3DSA:3.40.50.300 (GENE3D), G3DSA:3.40.50.880 (GENE3D), PTHR21343 (PANTHER), PTHR21343:SF0 (PANTHER), SSF52317 (SUPERFAMILY), SSF52540 (SUPERFAMILY)
Y88_3419	adenosylcobinamide kinase	168	P:cofactor biosynthetic process; F:adenosylcobinamide kinase activity; P:phosphorylation; F:nucleotide binding; P:cobalamin biosynthetic process	EC:2.7.1.156	IPR003203; G3DSA:3.40.50.300 (GENE3D), SSF52540 (SUPERFAMILY)
Y88_3418	transcriptional regulator GntR family	255	F:sequence-specific DNA binding transcription factor activity; F:DNA binding; P:regulation of transcription, DNA-dependent; C:transcription factor complex;	-	IPR000524; IPR011711; IPR011991; G3DSA:1.20.120.530 (GENE3D), PTHR11751 (PANTHER), PTHR11751:SF178 (PANTHER), SSF46785 (SUPERFAMILY)
Y88_3421	adenosylcobinamide-phosphate synthase	312	P:cobalamin biosynthetic process; C:integral to membrane; F:threonine-phosphate decarboxylase activity	-	IPR004485
Y88_3417	FMN-dependent alpha-hydroxy acid dehydrogenase	378	F:L-lactate dehydrogenase (cytochrome) activity; P:oxidation-reduction process; F:FMN binding; P:lactate metabolic process; P:pyruvate metabolic process; P:electron transport	EC:1.1.2.3	IPR000262; IPR008259; IPR012133; IPR013785; PTHR10578 (PANTHER), PTHR10578:SF8 (PANTHER), SSF51395 (SUPERFAMILY)
Y88_3416	membrane protein	183	-		PF13515 (PFAM)
Y88_3415	PAS:GGDEF domain-containing protein	693	P:two-component signal transduction system (phosphorelay); P:intracellular signal transduction; C:intracellular; P:regulation of transcription, DNA-dependent; P:cyclic nucleotide biosynthetic process; F:phosphorus-oxygen lyase activity; P:signal transduction by phosphorylation; F:two-component sensor activity; C:protein histidine kinase complex	-	IPR000014; IPR000160; IPR000700; IPR001054; IPR001610; IPR001633; G3DSA:3.30.450.20 (GENE3D), G3DSA:3.30.70.270 (GENE3D), PTHR30394 (PANTHER), PTHR30394:SF0 (PANTHER), PF13426 (PFAM), SSF55785 (SUPERFAMILY)
Y88_3414	hypothetical protein	52	-
Y88_3413	putative salt-induced outer membrane protein	316	-		IPR007433
Y88_3410	secretion protein HlyD family protein	358	C:membrane; P:transmembrane transport; P:protein secretion	-	IPR003997; IPR006143; PTHR30386 (PANTHER), PTHR30386:SF0 (PANTHER), SSF111369 (SUPERFAMILY)
Y88_3409	putative transport protein	557	P:transmembrane transport; C:integral to membrane	-	IPR011701; IPR016196; G3DSA:1.20.1250.20 (GENE3D), PTHR24003 (PANTHER)
Y88_3411	hypothetical protein	42	-
Y88_3412	putative outer membrane protein oprJ	527	P:transport; F:lipid binding; C:membrane; F:transporter activity	-	IPR003423; IPR010131; PTHR30203 (PANTHER), PTHR30203:SF0 (PANTHER), SSF56954 (SUPERFAMILY)
Y88_3405	biphenyl-2,3-diol 1,2-dioxygenase	202	P:metabolic process; F:oxidoreductase activity, acting on single donors with incorporation of molecular oxygen, incorporation of two atoms of oxygen	EC:1.13.11.0	IPR004360; G3DSA:3.10.180.10 (GENE3D), SSF54593 (SUPERFAMILY)
Y88_3404	TonB-dependent receptor domain protein	789	C:integral to membrane; C:cell outer membrane; F:receptor activity; P:transport; C:plasma membrane; F:transporter activity; P:signal transduction	-	IPR000531; IPR010917; IPR012910; PTHR32552 (PANTHER), PTHR32552:SF0 (PANTHER), SSF56935 (SUPERFAMILY)
Y88_3408	transcriptional regulator LysR	315	F:sequence-specific DNA binding transcription factor activity; F:DNA binding; P:regulation of transcription, DNA-dependent; C:transcription factor complex;	-	IPR000847; IPR005119; IPR011991; G3DSA:3.40.190.10 (GENE3D), PTHR30118 (PANTHER), SSF46785 (SUPERFAMILY), SSF53850 (SUPERFAMILY)
Y88_3407	hypothetical protein	441	-		G3DSA:3.40.630.10 (GENE3D), SSF53187 (SUPERFAMILY)
Y88_3403	hypothetical protein	403	F:nucleotide binding; P:oxidation-reduction process; F:oxidoreductase activity; F:riboflavin reductase (NADPH) activity; F:FMN binding		G3DSA:3.50.50.60 (GENE3D), SSF51905 (SUPERFAMILY)
Y88_3402	hypothetical protein	276	-		IPR007473; G3DSA:3.40.50.150 (GENE3D), PTHR30596 (PANTHER), PTHR30596:SF0 (PANTHER)
Y88_3400	flavin reductase-like, FMN-binding protein	161	P:oxidation-reduction process; F:FMN binding; F:riboflavin reductase (NADPH) activity	EC:1.5.1.30	IPR002563; IPR009002; IPR012349; PTHR30466 (PANTHER), PTHR30466:SF0 (PANTHER)
Y88_3401	AraC family transcriptional regulator	342	F:sequence-specific DNA binding transcription factor activity; F:sequence-specific DNA binding; P:regulation of transcription, DNA-dependent; C:transcription factor complex;	-	IPR009057; IPR018060; IPR018062; PTHR11019 (PANTHER)
Y88_3399	Amidase	463	F:carbon-nitrogen ligase activity, with glutamine as amido-N-donor	EC:6.3.5.0	IPR000120; IPR020556; IPR023631
Y88_3395	transcriptional regulator, NifA subfamily, Fis Family	589	F:sequence-specific DNA binding transcription factor activity; P:nitrogen fixation; F:DNA binding; F:ATP binding; F:nucleoside-triphosphatase activity; F:transcription factor binding; P:regulation of transcription, DNA-dependent; C:transcription factor complex;	EC:3.6.1.15	IPR002078; IPR002197; IPR003018; IPR003593; IPR009057; IPR010113; IPR025662; IPR025943; IPR025944; G3DSA:1.10.1680.10 (GENE3D), G3DSA:1.10.8.60 (GENE3D), G3DSA:3.30.450.40 (GENE3D), G3DSA:3.40.50.300 (GENE3D), PTHR32071 (PANTHER), PTHR32071:SF0 (PANTHER), SSF52540 (SUPERFAMILY), SSF55781 (SUPERFAMILY)
Y88_3398	hypothetical protein	183	-		IPR011051; IPR013096; IPR014710
Y88_3397	hypothetical protein	49	-
Y88_3394	hypothetical protein	91	-
Y88_3396	Alcohol dehydrogenase GroES domain protein	366	F:zinc ion binding; F:oxidoreductase activity; P:oxidation-reduction process; F:nucleotide binding	-	IPR002085; IPR011032; IPR013149; IPR013154; IPR016040; G3DSA:3.90.180.10 (GENE3D), SSF51735 (SUPERFAMILY)
Y88_3393	ferredoxin-like protein	102	F:iron-sulfur cluster binding; F:iron ion binding	-	IPR012206; G3DSA:3.30.70.20 (GENE3D), PTHR10617 (PANTHER), PTHR10617:SF53 (PANTHER), SSF54862 (SUPERFAMILY)
Y88_3392	electron-transferring-flavoprotein dehydrogenase	441	F:flavin adenine dinucleotide binding; P:oxidation-reduction process; F:electron-transferring-flavoprotein dehydrogenase activity; P:tRNA processing	EC:1.5.5.1	G3DSA:3.50.50.60 (GENE3D), PTHR10617 (PANTHER), PTHR10617:SF6 (PANTHER), PF12831 (PFAM), SSF51905 (SUPERFAMILY), SSF54373 (SUPERFAMILY)
Y88_3390	protein fixA; electron transfer flavoprotein beta-subunit (Beta-ETF)	291	F:electron carrier activity; P:electron transport	-	IPR000049; IPR012255; IPR014729; IPR014730; PTHR21294:SF0 (PANTHER), SSF52402 (SUPERFAMILY)
Y88_3391	electron transfer flavoprotein alpha/beta-subunit	368	F:flavin adenine dinucleotide binding; F:electron carrier activity; P:electron transport	-	IPR001308; IPR014729; IPR014730; IPR014731; IPR018206; G3DSA:3.40.50.1220 (GENE3D), PTHR10909 (PANTHER), PTHR10909:SF4 (PANTHER), SSF52402 (SUPERFAMILY), SSF52467 (SUPERFAMILY)
Y88_3389	nitrogen fixation protein NifW	113	P:nitrogen fixation	-	IPR004893
Y88_3388	serine O-acetyltransferase	251	C:cytoplasm; F:serine O-acetyltransferase activity; P:cysteine biosynthetic process from serine; P:acyl-carrier-protein biosynthetic process	EC:2.3.1.30	IPR001451; IPR005881; IPR011004; IPR018357; G3DSA:1.10.3130.10 (GENE3D), G3DSA:2.160.10.10 (GENE3D), PTHR23416 (PANTHER), PTHR23416:SF2 (PANTHER)
Y88_3387	homocitrate synthase	380	P:cofactor biosynthetic process; F:homocitrate synthase activity; P:pyruvate metabolic process; P:lysine biosynthetic process	EC:2.3.3.14	IPR000891; IPR002034; IPR013477; IPR013785; PTHR10277 (PANTHER), PTHR10277:SF9 (PANTHER), SSF51569 (SUPERFAMILY)
Y88_3386	cysteine desulfurase	407	F:pyridoxal phosphate binding; P:cellular amino acid metabolic process; F:cysteine desulfurase activity; F:transaminase activity; P:nitrogen fixation	EC:2.8.1.7; EC:2.6.1.0	IPR000192; IPR015421; IPR015422; IPR015424; IPR016454; IPR017772; IPR020578; PTHR11601 (PANTHER)
Y88_3385	nitrogen fixation protein nifU	307	F:iron ion binding; P:iron-sulfur cluster assembly; F:iron-sulfur cluster binding; P:nitrogen fixation	-	IPR001075; IPR002871; IPR007419; IPR010238; IPR016217; G3DSA:3.90.1010.10 (GENE3D), PTHR10093 (PANTHER), PTHR10093:SF0 (PANTHER), SSF117916 (SUPERFAMILY), SSF82649 (SUPERFAMILY)
Y88_3384	iron-sulfur cluster assembly accessory protein	108	F:structural molecule activity; P:iron-sulfur cluster assembly; F:iron-sulfur cluster binding	-	IPR000361; IPR016092; IPR017870; PTHR10072 (PANTHER)
Y88_3383	hypothetical protein	206	-
Y88_3382	transposase, orfB	169	F:DNA binding; P:DNA integration	-	IPR001584; IPR012337; G3DSA:3.30.420.10 (GENE3D)
Y88_3380	hypothetical protein	118	-		PS51257 (PROFILE)
Y88_3381	glutathionylspermidine synthase	296	-		IPR005494; IPR016185; PTHR30094 (PANTHER), PTHR30094:SF0 (PANTHER), SSF56059 (SUPERFAMILY)
Y88_3379	hypothetical protein	107	F:nucleic acid binding; F:ribonuclease H activity; P:regulation of RNA metabolic process	EC:3.1.26.4	IPR002156; IPR012337; G3DSA:3.30.420.10 (GENE3D), PF13456 (PFAM)
Y88_3378	death-on-curing protein	129	-		IPR003812; IPR006440; G3DSA:1.10.3290.10 (GENE3D)
Y88_3377	AbrB-family transcriptional regulator	75	-		IPR007159; IPR013432; G3DSA:2.10.260.10 (GENE3D), SSF89447 (SUPERFAMILY)
Y88_3375	glutathione S-transferase protein	211	F:glutathione transferase activity; P:glutathione metabolic process; P:glutathione conjugation reaction; F:protein binding	EC:2.5.1.18	IPR004045; IPR004046; IPR010987; IPR012336; IPR017933; PTHR11260 (PANTHER)
Y88_3376	glyoxalase family protein family	134	F:metal ion binding; F:lactoylglutathione lyase activity; P:carbohydrate metabolic process; P:pyruvate metabolic process	EC:4.4.1.5	IPR018146; IPR025870; G3DSA:3.10.180.10 (GENE3D), SSF54593 (SUPERFAMILY)
Y88_3373	cobyrinic acid a,c-diamide synthase	400	F:nucleotide binding	-	IPR002586; IPR009061; G3DSA:1.10.1660.10 (GENE3D), G3DSA:3.40.50.300 (GENE3D), PTHR13696 (PANTHER), SSF52540 (SUPERFAMILY)
Y88_3374	hypothetical protein	47	-
Y88_3371	plasmid replication initiator protein-like protein	416	-		IPR018777
Y88_3372	parB-like partition protein	370	F:DNA binding	-	IPR003115; IPR004437; G3DSA:3.90.1530.10 (GENE3D), SSF109709 (SUPERFAMILY)
Y88_3368	hypothetical protein	413	-
Y88_3367	integrase-like protein	424	F:DNA binding; P:DNA integration; P:DNA recombination	-	IPR002104; IPR010998; IPR011010; IPR013762; IPR023109
Y88_3369	hypothetical protein	75	-
Y88_3366	TPR domain protein	659	F:protein binding		IPR011990; IPR013026; IPR013105; IPR019734; G3DSA:3.40.50.300 (GENE3D), PTHR23083 (PANTHER), PF13371 (PFAM), PF13414 (PFAM), PF13428 (PFAM), PF13469 (PFAM), SSF48452 (SUPERFAMILY), SSF52540 (SUPERFAMILY)
Y88_3364	hypothetical protein	38	P:transposition, DNA-mediated; F:transposase activity; F:DNA binding	-	G3DSA:1.10.1680.10 (GENE3D)
Y88_3363	transposase IS3/IS911 family protein	187	P:transposition, DNA-mediated; F:transposase activity; F:DNA binding; P:DNA integration	-	IPR001584; IPR012337; IPR025948; G3DSA:3.30.420.10 (GENE3D), PTHR24559 (PANTHER), PTHR24559:SF44 (PANTHER)
Y88_3362	Transposase	430	P:transposition, DNA-mediated; F:transposase activity; F:DNA binding	-	IPR002525; IPR003346
Y88_1637	polysaccharide export outer membrane protein	372	C:membrane; P:polysaccharide transport; F:polysaccharide transmembrane transporter activity	-	IPR003715; G3DSA:3.10.560.10 (GENE3D), G3DSA:3.30.1950.10 (GENE3D)
Y88_1640	hypothetical protein	92	-
Y88_1639	hypothetical protein	38	-
Y88_1638	Glycosyl transferase, group 1	613	P:biosynthetic process; F:transferase activity; F:protein binding	-	IPR001296; IPR011990; IPR013026; PTHR12526 (PANTHER), PF13414 (PFAM), SSF48452 (SUPERFAMILY), SSF53756 (SUPERFAMILY)
Y88_1641	ABC transporter related protein	493	F:ATPase activity; P:ATP catabolic process; F:ATP binding; F:protein binding	EC:3.6.1.3	IPR003439; IPR003593; IPR011990; IPR017871; G3DSA:3.40.50.300 (GENE3D), PTHR24220 (PANTHER), PTHR24220:SF117 (PANTHER), SSF52540 (SUPERFAMILY)
Y88_1642	hypothetical protein	51	-
Y88_1643	hypothetical protein	238	-
Y88_1644	conjugal transfer protein TraA	989	P:unidirectional conjugation	-	IPR005053; IPR014136; G3DSA:3.40.50.300 (GENE3D), PF13538 (PFAM), PF13604 (PFAM), SSF52540 (SUPERFAMILY)
Y88_1645	hypothetical protein	110	P:conjugation	-	IPR009444
Y88_1646	putative conjugal transfer protein traD	60	P:conjugation	-	IPR009444
Y88_1647	hypothetical protein	55	-
Y88_1648	hypothetical protein	309	F:nucleotidyltransferase activity	EC:2.7.7.0	IPR002934; IPR007842; G3DSA:1.20.120.330 (GENE3D), G3DSA:3.30.460.10 (GENE3D), SSF81301 (SUPERFAMILY), SSF81593 (SUPERFAMILY)
Y88_1649	anti-FecI sigma factor FecR	91	F:sequence-specific DNA binding transcription factor activity; F:DNA binding; P:DNA-dependent transcription, initiation; F:sigma factor activity; P:regulation of transcription, DNA-dependent; C:transcription factor complex;	-	IPR011991; IPR013249; IPR013324
Y88_1653	amidohydrolase	689	C:cytoplasm; F:hydrolase activity, acting on carbon-nitrogen (but not peptide) bonds, in cyclic amides; P:histidine catabolic process to glutamate and formamide; P:nitrogen compound metabolic process	EC:3.5.2.0	IPR005920; IPR011059; IPR013108; G3DSA:2.30.40.10 (GENE3D), G3DSA:3.20.20.140 (GENE3D), PTHR22642:SF0 (PANTHER), SSF51556 (SUPERFAMILY)
Y88_1656	calcium-binding protein	262	F:calcium ion binding	-	IPR001343; IPR011049; IPR018511; PR00313 (PRINTS), G3DSA:2.150.10.10 (GENE3D)
Y88_1654	deoxyribose-phosphate aldolase	90	-
Y88_1655	hypothetical protein	90	-
Y88_1657	transcriptional regulator, LysR family	327	F:sequence-specific DNA binding transcription factor activity; F:DNA binding; P:regulation of transcription, DNA-dependent; C:transcription factor complex;	-	IPR000847; IPR005119; IPR011991; G3DSA:3.40.190.10 (GENE3D), PTHR30537 (PANTHER), PTHR30537:SF0 (PANTHER), SSF46785 (SUPERFAMILY), SSF53850 (SUPERFAMILY)
Y88_1658	hypothetical protein	228	-		PS51257 (PROFILE)
Y88_1659	acyltransferase 3	375	F:transferase activity, transferring acyl groups other than amino-acyl groups; C:membrane	EC:2.3.1.0	IPR002656; PTHR23028 (PANTHER)
Y88_1661	omega-amino acid--pyruvate aminotransferase	453	P:metabolic process; F:pyridoxal phosphate binding; F:transaminase activity	EC:2.6.1.0	IPR005814; IPR015421; IPR015422; IPR015424; PTHR11986:SF24 (PANTHER)
Y88_1663	4-aminobutyrate aminotransferase	428	F:pyridoxal phosphate binding; P:gamma-aminobutyric acid metabolic process; F:4-aminobutyrate transaminase activity; P:alanine metabolic process; P:aspartate metabolic process; P:beta-alanine metabolic process	EC:2.6.1.19	IPR004632; IPR005814; IPR015421; IPR015422; IPR015424; PTHR11986:SF17 (PANTHER)
Y88_1660	methylmalonate-semialdehyde dehydrogenase acylating]	501	F:methylmalonate-semialdehyde dehydrogenase (acylating) activity; P:oxidation-reduction process; P:inositol metabolic process; P:isoleucine catabolic process; P:leucine catabolic process; P:valine catabolic process	EC:1.2.1.27	IPR010061; IPR015590; IPR016161; IPR016162; IPR016163; PTHR11699 (PANTHER)
Y88_1664	succinic semialdehyde dehydrogenase	491	P:oxidation-reduction process; F:succinate-semialdehyde dehydrogenase [NAD(P)+] activity; P:gamma-aminobutyric acid catabolic process; P:tyrosine metabolic process	EC:1.2.1.0	IPR010102; IPR015590; IPR016160; IPR016161; IPR016162; IPR016163; PTHR11699 (PANTHER), PTHR11699:SF49 (PANTHER)
Y88_1662	transcriptional regulator, LysR family	331	F:sequence-specific DNA binding transcription factor activity; F:DNA binding; P:regulation of transcription, DNA-dependent; C:transcription factor complex;	-	IPR000847; IPR005119; IPR011991; G3DSA:3.40.190.10 (GENE3D), PTHR30537 (PANTHER), PTHR30537:SF0 (PANTHER), SSF46785 (SUPERFAMILY), SSF53850 (SUPERFAMILY)
Y88_1665	phytanoyl-CoA dioxygenase family protein	272	F:oxidoreductase activity, acting on single donors with incorporation of molecular oxygen, incorporation of two atoms of oxygen	EC:1.13.11.0	IPR008775; G3DSA:2.60.120.620 (GENE3D), SSF51197 (SUPERFAMILY)
Y88_1666	transcriptional regulator, LysR family protein	298	F:sequence-specific DNA binding transcription factor activity; F:DNA binding; P:regulation of transcription, DNA-dependent; C:transcription factor complex;	-	IPR000847; IPR005119; IPR011991; G3DSA:3.40.190.10 (GENE3D), PTHR32389 (PANTHER), SSF46785 (SUPERFAMILY), SSF53850 (SUPERFAMILY)
Y88_1668	sulfotransferase	677	F:transferase activity; F:protein binding	-	IPR011990; IPR013026; IPR019734; G3DSA:3.40.50.300 (GENE3D), PTHR23083 (PANTHER), PF13371 (PFAM), PF13432 (PFAM), PF13469 (PFAM), SSF48452 (SUPERFAMILY), SSF52540 (SUPERFAMILY)
Y88_1669	putative squalene-hopene cyclase	58	-
Y88_1667	TonB-dependent receptor	874	C:cell outer membrane; F:receptor activity; P:transport; C:plasma membrane; F:transporter activity; P:signal transduction	-	IPR000531; IPR012910; PTHR32552 (PANTHER), PTHR32552:SF0 (PANTHER), SSF56935 (SUPERFAMILY)
Y88_1671	hypothetical protein	650	-		IPR006311; G3DSA:3.50.50.60 (GENE3D), PTHR10742 (PANTHER), PTHR10742:SF127 (PANTHER), PF13450 (PFAM), SSF51905 (SUPERFAMILY)
Y88_1670	hypothetical protein	677	-		IPR006311; G3DSA:3.50.50.60 (GENE3D), PTHR10742 (PANTHER), PTHR10742:SF127 (PANTHER), PF13450 (PFAM), SSF51905 (SUPERFAMILY)
Y88_1672	Extradiol ring-cleavage dioxygenase class III protein subunit B	270	F:ferrous iron binding; P:cellular aromatic compound metabolic process; F:oxidoreductase activity, acting on single donors with incorporation of molecular oxygen, incorporation of two atoms of oxygen; P:oxidation-reduction process; F:zinc ion binding	EC:1.13.11.0	IPR004183; IPR014436; PTHR30096 (PANTHER), PTHR30096:SF0 (PANTHER)
Y88_1675	glyoxalase/bleomycin resistance protein/dioxygenase	161	F:oxidoreductase activity, acting on single donors with incorporation of molecular oxygen, incorporation of two atoms of oxygen	EC:1.13.11.0	IPR025870; G3DSA:3.10.180.10 (GENE3D), SSF54593 (SUPERFAMILY)
Y88_1673	Acetamidase/Formamidase	363	F:hydrolase activity, acting on carbon-nitrogen (but not peptide) bonds, in linear amides; P:nitrogen compound metabolic process	EC:3.5.1.0	IPR004304; G3DSA:2.60.120.580 (GENE3D), G3DSA:3.10.28.20 (GENE3D), PTHR31891 (PANTHER), SSF141130 (SUPERFAMILY)
Y88_1676	Taurine catabolism dioxygenase TauD/TfdA	359	P:oxidation-reduction process; F:oxidoreductase activity, acting on single donors with incorporation of molecular oxygen, incorporation of two atoms of oxygen	EC:1.13.11.0	IPR003819; G3DSA:3.60.130.10 (GENE3D), PTHR10696 (PANTHER), SSF51197 (SUPERFAMILY)
Y88_1677	two component transcriptional regulator	235	P:intracellular signal transduction; P:two-component signal transduction system (phosphorelay); F:DNA binding; C:intracellular; F:two-component response regulator activity; P:regulation of transcription, DNA-dependent;	-	IPR001789; IPR001867; IPR011006; IPR011991; IPR016032; G3DSA:3.40.50.2300 (GENE3D), PTHR26402 (PANTHER), PTHR26402:SF117 (PANTHER)
Y88_1674	Rieske (2Fe-2S) domain protein	390	F:oxidoreductase activity, acting on paired donors, with incorporation or reduction of molecular oxygen, NADH or NADPH as one donor, and incorporation of two atoms of oxygen into one donor; P:aromatic compound catabolic process; F:iron ion binding; F:2 iron, 2 sulfur cluster binding; P:oxidation-reduction process	EC:1.14.12.0	IPR001663; IPR015879; IPR015881; IPR017941; G3DSA:3.90.380.10 (GENE3D), PTHR21266 (PANTHER), PTHR21266:SF2 (PANTHER), SSF55961 (SUPERFAMILY)
Y88_1678	periplasmic sensor signal transduction histidine kinase	450	P:signal transduction by phosphorylation; P:two-component signal transduction system (phosphorelay); F:two-component sensor activity; P:peptidyl-histidine phosphorylation; F:ATP binding; C:integral to membrane; C:protein histidine kinase complex	-	IPR003594; IPR003660; IPR003661; IPR004358; IPR005467; IPR009082; G3DSA:1.10.287.240 (GENE3D), PTHR24423 (PANTHER), PTHR24423:SF123 (PANTHER)
Y88_1679	Outer membrane efflux protein	446	F:transporter activity; P:transport	-	IPR003423; PTHR30026 (PANTHER), PTHR30026:SF0 (PANTHER), SSF56954 (SUPERFAMILY)
Y88_1680	secretion protein HlyD	385	P:transmembrane transport; C:membrane	-	IPR006143; G3DSA:2.40.50.100 (GENE3D), PTHR30097 (PANTHER), PF12700 (PFAM), PS51257 (PROFILE), SSF111369 (SUPERFAMILY)
Y88_1681	heavy metal efflux pump CzcA	1036	C:integral to membrane; F:cation transmembrane transporter activity; P:cation transport	-	IPR001036; IPR004763; G3DSA:3.30.70.1320 (GENE3D), PTHR32063 (PANTHER), PTHR32063:SF0 (PANTHER), SSF82693 (SUPERFAMILY), SSF82714 (SUPERFAMILY), SSF82866 (SUPERFAMILY)
Y88_1682	nitrogen regulatory protein P-II	118	P:regulation of nitrogen utilization; F:enzyme regulator activity; P:regulation of catalytic activity	-	IPR002187; IPR011322; IPR015867
Y88_1683	HD domain protein	184	F:metal ion binding; P:metabolic process; F:phosphoric diester hydrolase activity	EC:3.1.4.0	IPR003607; IPR006674
Y88_1685	copper resistance B precursor	318	F:copper ion binding; C:cell outer membrane; P:cellular copper ion homeostasis	-	IPR007939; PS51257 (PROFILE)
Y88_1688	PTS system fructose-specific EIIBC component	555	C:plasma membrane; P:phosphoenolpyruvate-dependent sugar phosphotransferase system; F:sugar:hydrogen symporter activity; C:integral to membrane; F:protein-N(PI)-phosphohistidine-sugar phosphotransferase activity; C:protein-N(PI)-phosphohistidine-sugar phosphotransferase complex	EC:2.7.1.69	IPR003353; IPR003501; IPR006327; IPR013011; IPR013014; G3DSA:3.40.50.2300 (GENE3D), PTHR30505 (PANTHER), PTHR30505:SF0 (PANTHER), SSF52218 (SUPERFAMILY)
Y88_1686	RpfN	149	P:transport; C:integral to membrane; F:transporter activity	-	IPR007049
Y88_1689	1-phosphofructokinase	323	P:phosphorylation; F:1-phosphofructokinase activity; P:fructose metabolic process; P:mannose metabolic process	EC:2.7.1.56	IPR002173; IPR011611; IPR017583; G3DSA:3.40.1190.20 (GENE3D), PTHR10584 (PANTHER), PTHR10584:SF108 (PANTHER), TIGR03828 (TIGRFAMs), SSF53613 (SUPERFAMILY)
Y88_1691	hypothetical protein	56	-
Y88_1684	CopA family copper resistance protein	613	F:copper ion binding; F:oxidoreductase activity; P:oxidation-reduction process	-	IPR001117; IPR002355; IPR008972; IPR011706; IPR011707; PTHR11709 (PANTHER), PTHR11709:SF4 (PANTHER)
Y88_1690	phosphoenolpyruvate-protein phosphotransferase	848	C:cytoplasm; F:kinase activity; P:phosphorylation; P:phosphoenolpyruvate-dependent sugar phosphotransferase system; F:sugar:hydrogen symporter activity; F:phosphoenolpyruvate-protein phosphotransferase activity	EC:2.7.3.9	IPR000032; IPR000121; IPR001020; IPR002114; IPR002178; IPR005698; IPR006318; IPR008279; IPR008731; IPR015813; IPR016152; IPR018274; IPR023151; PTHR22931 (PANTHER), PTHR22931:SF15 (PANTHER)
Y88_1692	transcriptional regulator, LacI family	330	F:sequence-specific DNA binding transcription factor activity; F:DNA binding; P:regulation of transcription, DNA-dependent; C:transcription factor complex;	-	IPR000843; IPR010982; G3DSA:3.40.50.2300 (GENE3D), PTHR30146 (PANTHER), PF13377 (PFAM), SSF53822 (SUPERFAMILY)
Y88_1693	hypothetical protein	69	-
Y88_1694	luciferase family protein	390	P:oxidation-reduction process; F:oxidoreductase activity, acting on paired donors, with incorporation or reduction of molecular oxygen	-	IPR011251; PTHR30011 (PANTHER)
Y88_1695	isochorismatase hydrolase	216	F:isochorismatase activity; P:siderophore biosynthetic process	EC:3.3.2.1	IPR000868; IPR016291; PTHR11080 (PANTHER), PTHR11080:SF16 (PANTHER)
Y88_1697	hypothetical protein	422	P:transmembrane transport; C:integral to membrane	-	IPR011701; IPR016196; IPR020846; G3DSA:1.20.1250.20 (GENE3D), PTHR24003 (PANTHER)
Y88_1698	amidohydrolase	459	F:hydrolase activity, acting on carbon-nitrogen (but not peptide) bonds; P:nitrogen compound metabolic process	-	IPR006680; IPR011059; G3DSA:2.30.40.10 (GENE3D), G3DSA:3.20.20.140 (GENE3D), PTHR11271 (PANTHER), PTHR11271:SF7 (PANTHER), SSF51556 (SUPERFAMILY)
Y88_1699	taurine dioxygenase	271	P:oxidation-reduction process; F:oxidoreductase activity, acting on single donors with incorporation of molecular oxygen, incorporation of two atoms of oxygen	EC:1.13.11.0	IPR003819; G3DSA:3.60.130.10 (GENE3D), PTHR30468 (PANTHER), PTHR30468:SF0 (PANTHER), SSF51197 (SUPERFAMILY)
Y88_1700	TonB-dependent receptor	766	C:cell outer membrane; F:receptor activity; P:transport; C:plasma membrane; F:transporter activity; P:signal transduction	-	IPR000531; IPR012910; PTHR32552 (PANTHER), PTHR32552:SF0 (PANTHER), SSF56935 (SUPERFAMILY)
Y88_1696	amidohydrolase	473	F:hydrolase activity, acting on carbon-nitrogen (but not peptide) bonds; P:nitrogen compound metabolic process	-	IPR006680; IPR011059; G3DSA:2.30.40.10 (GENE3D), G3DSA:3.20.20.140 (GENE3D), PTHR11271 (PANTHER), PTHR11271:SF7 (PANTHER), SSF51556 (SUPERFAMILY)
Y88_1701	major facilitator superfamily MFS_1	410	P:transmembrane transport; C:integral to membrane	-	IPR011701; IPR016196; IPR020846; G3DSA:1.20.1250.20 (GENE3D), PTHR24003 (PANTHER)
Y88_1702	ribokinase	301	P:phosphorylation; P:D-ribose metabolic process; F:ribokinase activity; P:pentose-phosphate shunt	EC:2.7.1.15	IPR002139; IPR011611; IPR017583; G3DSA:3.40.1190.20 (GENE3D), PTHR10584 (PANTHER), PTHR10584:SF94 (PANTHER), SSF53613 (SUPERFAMILY)
Y88_1704	putative cache sensor protein	153	F:heme binding; F:electron carrier activity; P:electron transport	-	IPR004010; G3DSA:3.30.450.20 (GENE3D)
Y88_1706	short-chain dehydrogenase/reductase SDR	279	F:oxidoreductase activity; P:oxidation-reduction process; F:nucleotide binding	-	IPR002198; IPR002347; IPR016040; IPR020904; PTHR24316 (PANTHER), PTHR24316:SF24 (PANTHER), SSF51735 (SUPERFAMILY)
Y88_1703	transcriptional regulator, AraC family with acetamidase/formamidase activity	764	F:hydrolase activity, acting on carbon-nitrogen (but not peptide) bonds, in linear amides; F:sequence-specific DNA binding transcription factor activity; F:sequence-specific DNA binding; P:regulation of transcription, DNA-dependent; C:transcription factor complex;	EC:3.5.1.0	IPR004304; IPR009057; IPR018060; IPR020449; G3DSA:2.60.120.580 (GENE3D), G3DSA:3.10.28.20 (GENE3D), PTHR31891 (PANTHER), SSF141130 (SUPERFAMILY)
Y88_1705	hypothetical protein	44	-
Y88_1707	transcriptional regulator, AraC family	346	F:sequence-specific DNA binding transcription factor activity; F:sequence-specific DNA binding; P:regulation of transcription, DNA-dependent; C:transcription factor complex;	-	IPR009057; IPR018060; IPR020449; PTHR11019 (PANTHER)
Y88_1708	flavin-containing monooxygenase	364	P:oxidation-reduction process; F:monooxygenase activity	-	IPR000103; IPR013027; G3DSA:3.50.50.60 (GENE3D), PTHR23023 (PANTHER), PTHR23023:SF8 (PANTHER), PF13738 (PFAM), SSF51905 (SUPERFAMILY)
Y88_1710	hypothetical protein	337	P:carbohydrate metabolic process; F:catalytic activity
Y88_1711	histidine kinase A-like protein	621	P:signal transduction by phosphorylation; P:two-component signal transduction system (phosphorelay); F:two-component sensor activity; P:peptidyl-histidine phosphorylation; C:membrane; C:protein histidine kinase complex	-	IPR003661; IPR005467; IPR009082; G3DSA:1.10.287.240 (GENE3D)
Y88_1709	O-acetylhomoserine/O-acetylserine sulfhydrylase	431	P:'de novo' L-methionine biosynthetic process; F:pyridoxal phosphate binding; F:O-acetylhomoserine aminocarboxypropyltransferase activity; P:cysteine metabolic process	EC:2.5.1.49	IPR000277; IPR006235; IPR015421; IPR015422; IPR015424
Y88_1714	hypothetical protein	417	F:protein binding		IPR002110; IPR020683
Y88_1713	AsnC family transcriptional regulator	169	F:sequence-specific DNA binding transcription factor activity; F:sequence-specific DNA binding; P:regulation of transcription, DNA-dependent; C:transcription factor complex;	-	IPR000485; IPR011008; IPR011991; IPR019885; IPR019887; IPR019888; PTHR30154 (PANTHER), PTHR30154:SF0 (PANTHER), PF13412 (PFAM), SSF46785 (SUPERFAMILY)
Y88_1715	chorismate mutase	94	P:chorismate metabolic process; F:chorismate mutase activity; P:tryptophan biosynthetic process; P:tyrosine biosynthetic process; P:L-phenylalanine biosynthetic process	EC:5.4.99.5	IPR002701; IPR010951; IPR020822
Y88_1716	farnesyltranstransferase	337	F:farnesyltranstransferase activity; P:steroid biosynthetic process; P:terpenoid biosynthetic process	EC:2.5.1.29	IPR000092; IPR008949; IPR017446; PTHR12001:SF32 (PANTHER)
Y88_1717	aldo/keto reductase	338	P:oxidation-reduction process; F:aldo-keto reductase (NADP) activity	-	IPR001395; IPR020471; IPR023210; PTHR11732:SF110 (PANTHER)
Y88_1712	hypothetical protein	40	-
Y88_1718	glucose/sorbosone dehydrogenase-like protein	587	P:carbohydrate metabolic process; F:heme binding; F:oxidoreductase activity, acting on the CH-OH group of donors, quinone or similar compound as acceptor; F:electron carrier activity; F:quinone binding; P:electron transport	EC:1.1.5.0	IPR009056; IPR011041; IPR011042; IPR012938; PF13442 (PFAM)
Y88_1720	hypothetical protein	49	-
Y88_1721	hypothetical protein	345	F:hydrolase activity, acting on carbon-nitrogen (but not peptide) bonds; P:carbohydrate metabolic process; P:nitrogen compound metabolic process	-	IPR002509; IPR011330
Y88_1722	hypothetical protein	66	-
Y88_1719	hypothetical protein	325	-		IPR011042; SSF63829 (SUPERFAMILY)
Y88_1724	hypothetical protein	50	-
Y88_1725	ETC complex I subunit region	94	C:mitochondrial inner membrane; P:electron transport chain; F:oxidoreductase activity, acting on NADH or NADPH	-	IPR006885; G3DSA:3.30.160.190 (GENE3D), PTHR12219:SF13 (PANTHER)
Y88_1723	ATP-dependent helicase HrpB	828	F:nucleic acid binding; F:ATP binding; F:ATP-dependent helicase activity	-	IPR001650; IPR002464; IPR007502; IPR010225; IPR011545; IPR013689; IPR014001; G3DSA:3.40.50.300 (GENE3D), PTHR18934 (PANTHER), SSF52540 (SUPERFAMILY)
Y88_1729	hypothetical protein	41	-
Y88_1727	DNA polymerase III subunits gamma and tau	622	F:DNA-directed DNA polymerase activity; P:DNA replication; F:DNA binding; C:DNA polymerase III complex; F:ATP binding; F:nucleoside-triphosphatase activity	EC:2.7.7.7; EC:3.6.1.15	IPR003593; IPR008921; IPR012763; IPR022107; IPR022754; G3DSA:1.10.8.60 (GENE3D), G3DSA:1.20.272.10 (GENE3D), G3DSA:3.40.50.300 (GENE3D), PTHR11669 (PANTHER), PF13177 (PFAM), SSF52540 (SUPERFAMILY)
Y88_1728	hypothetical protein	111	-		IPR004401
Y88_1730	VacJ family lipoprotein	324	C:membrane	-	IPR007428; PTHR30035 (PANTHER)
Y88_1726	hypothetical protein	180	-		IPR025444
Y88_1733	histone-like DNA-binding protein	90	F:DNA binding	-	IPR000119; IPR010992; IPR020816; IPR023630
Y88_1734	RNA methyltransferase TrmH, group 3	304	F:RNA binding; F:RNA methyltransferase activity; P:RNA processing; P:RNA methylation	-	IPR001537; IPR004441; IPR013123; G3DSA:3.30.1330.30 (GENE3D), G3DSA:3.40.1280.10 (GENE3D), PTHR12029 (PANTHER), PTHR12029:SF7 (PANTHER), SSF55315 (SUPERFAMILY), SSF75217 (SUPERFAMILY)
Y88_1732	hypothetical protein	51	-
Y88_1731	Lon-A peptidase	801	C:cytoplasm; F:serine-type endopeptidase activity; F:ATP binding; P:proteolysis; F:ATP-dependent peptidase activity; P:ATP-dependent proteolysis	EC:3.4.21.0	IPR003111; IPR003593; IPR003959; IPR004815; IPR008269; IPR015947; IPR020568; PR00830 (PRINTS), G3DSA:1.10.8.60 (GENE3D), G3DSA:3.40.50.300 (GENE3D), PTHR10046 (PANTHER), PTHR10046:SF24 (PANTHER), SSF52540 (SUPERFAMILY)
Y88_1735	integrase family protein	541	F:DNA binding; P:DNA integration; P:DNA recombination	-	IPR002104; IPR011010; IPR013762; IPR023109
Y88_1846	UDP-glucose 6-dehydrogenase	393	F:oxidoreductase activity, acting on the CH-OH group of donors, NAD or NADP as acceptor; P:oxidation-reduction process; F:NAD binding	EC:1.1.1.0	IPR001732; IPR008927; IPR013328; IPR014026; IPR014027; IPR016040; IPR017476; PTHR11374 (PANTHER), PTHR11374:SF17 (PANTHER), SSF51735 (SUPERFAMILY)
Y88_1844	putative transcriptional regulator, putative	328	-		IPR006311; IPR006860; IPR012373
Y88_1845	RNA polymerase sigma-24 factor	168	F:sequence-specific DNA binding transcription factor activity; F:DNA binding; P:DNA-dependent transcription, initiation; F:sigma factor activity; P:regulation of transcription, DNA-dependent; C:transcription factor complex;	-	IPR011991; IPR013249; IPR013324; IPR014284; PTHR30173 (PANTHER), PTHR30173:SF0 (PANTHER)
Y88_1843	TonB-dependent receptor	387	C:membrane; F:receptor activity; P:transport; F:transporter activity; P:signal transduction	-	IPR000531; SSF56935 (SUPERFAMILY)
Y88_1840	alpha/beta hydrolase fold protein	273	P:nitrogen utilization; F:hydrolase activity, acting on carbon-nitrogen (but not peptide) bonds, in linear amides; P:uracil catabolic process	EC:3.5.1.0	IPR000073; IPR019913; G3DSA:3.40.50.1820 (GENE3D), PTHR10992 (PANTHER), PTHR10992:SF431 (PANTHER), PF12697 (PFAM), SSF53474 (SUPERFAMILY)
Y88_1842	alkaline phosphatase, putative	541	F:hydrolase activity	-	IPR018946; G3DSA:3.60.21.10 (GENE3D), SSF56300 (SUPERFAMILY)
Y88_1841	cytosine/purines/uracil/thiamine/allantoin permease family protein	499	C:membrane; P:nucleobase transport; F:nucleobase transmembrane transporter activity	-	IPR001248; PTHR30618 (PANTHER), PTHR30618:SF0 (PANTHER)
Y88_1839	pyrimidine utilization protein C	132	P:oxidation-reduction process; F:oxidoreductase activity	-	IPR006175; IPR013813; IPR019898
Y88_1838	pyrimidine utilization protein B	239	P:nitrogen utilization; F:hydrolase activity, acting on carbon-nitrogen (but not peptide) bonds, in linear amides; P:uracil catabolic process	EC:3.5.1.0	IPR000868; IPR019916; PTHR11080 (PANTHER), PTHR11080:SF3 (PANTHER)
Y88_1837	hypothetical protein	129	F:oxidoreductase activity, acting on single donors with incorporation of molecular oxygen, incorporation of two atoms of oxygen		IPR025870; G3DSA:3.10.180.10 (GENE3D), SSF54593 (SUPERFAMILY)
Y88_1836	2OG-Fe(II) oxygenase	350	P:oxidation-reduction process; F:iron ion binding; F:oxidoreductase activity, acting on paired donors, with incorporation or reduction of molecular oxygen, 2-oxoglutarate as one donor, and incorporation of one atom each of oxygen into both donors	EC:1.14.11.0	IPR002283; IPR005123; IPR026992; G3DSA:2.60.120.330 (GENE3D), PTHR10209 (PANTHER), PTHR10209:SF54 (PANTHER), SSF51197 (SUPERFAMILY)
Y88_1834	two component LuxR family transcriptional regulator	213	P:intracellular signal transduction; P:two-component signal transduction system (phosphorelay); F:sequence-specific DNA binding transcription factor activity; F:sequence-specific DNA binding; F:two-component response regulator activity; P:regulation of transcription, DNA-dependent; C:transcription factor complex;	-	IPR000792; IPR001789; IPR011006; IPR011991; IPR016032; G3DSA:3.40.50.2300 (GENE3D), PTHR26402 (PANTHER)
Y88_1835	TonB-dependent receptor domain protein	746	C:cell outer membrane; F:receptor activity; P:transport; C:plasma membrane; F:transporter activity; P:signal transduction	-	IPR000531; IPR012910; PTHR32552 (PANTHER), PTHR32552:SF0 (PANTHER), SSF56935 (SUPERFAMILY)
Y88_1833	transposase	128	P:transposition, DNA-mediated; F:transposase activity; F:DNA binding	-	IPR025161; PTHR30007 (PANTHER), PTHR30007:SF3 (PANTHER)
Y88_1832	transposase, IS4	102	P:transposition, DNA-mediated; F:transposase activity; F:DNA binding	-	PTHR30007 (PANTHER), PTHR30007:SF3 (PANTHER), PF13586 (PFAM)
Y88_1831	SMC protein-like protein	641	-		G3DSA:3.40.50.300 (GENE3D), PF13304 (PFAM), SSF52540 (SUPERFAMILY)
Y88_1830	Putative transcriptional regulator, MarR family protein	144	F:sequence-specific DNA binding transcription factor activity; P:regulation of transcription, DNA-dependent; C:transcription factor complex;	-	IPR000835; IPR011991; PF12802 (PFAM), SSF46785 (SUPERFAMILY)
Y88_1829	Glyoxalase/bleomycin resistance protein/dioxygenase	123	F:oxidoreductase activity, acting on single donors with incorporation of molecular oxygen, incorporation of two atoms of oxygen; F:lyase activity	EC:1.13.11.0	IPR025870; G3DSA:3.10.180.10 (GENE3D), SSF54593 (SUPERFAMILY)
Y88_1826	monooxygenase protein	382	P:nitrogen utilization; F:oxidoreductase activity, acting on paired donors, with incorporation or reduction of molecular oxygen; F:monooxygenase activity; P:oxidation-reduction process; P:uracil catabolic process	-	IPR011251; IPR019914; PTHR30011 (PANTHER), PTHR30011:SF0 (PANTHER)
Y88_1828	tRNA/rRNA methyltransferase	150	C:cytoplasm; P:tRNA methylation; F:S-adenosylmethionine-dependent methyltransferase activity; F:tRNA methyltransferase activity; F:RNA binding	-	IPR001537; IPR016914; G3DSA:3.40.1280.10 (GENE3D), PTHR12029 (PANTHER), PTHR12029:SF31 (PANTHER), SSF75217 (SUPERFAMILY)
Y88_1824	chromate transporter	415	F:chromate transmembrane transporter activity; P:chromate transport	-	IPR003370; IPR014047
Y88_1823	PhnA-like protein	114	-		IPR013988; G3DSA:2.30.30.40 (GENE3D), PTHR30305 (PANTHER), PTHR30305:SF0 (PANTHER), SSF82057 (SUPERFAMILY)
Y88_1825	hypothetical protein	57	-
Y88_1827	CstS1	544	F:two-component response regulator activity; P:two-component signal transduction system (phosphorelay); P:intracellular signal transduction; C:intracellular; P:peptidyl-histidine phosphorylation; P:regulation of transcription, DNA-dependent; P:signal transduction by phosphorylation; F:ATP binding; F:two-component sensor activity; C:membrane; ; C:protein histidine kinase complex; F:protein binding	-	IPR000014; IPR000700; IPR001610; IPR001789; IPR003594; IPR003661; IPR004358; IPR005467; IPR009082; IPR011006; IPR013655; G3DSA:1.10.287.240 (GENE3D), G3DSA:3.30.450.20 (GENE3D), G3DSA:3.40.50.2300 (GENE3D), PTHR24423 (PANTHER), PTHR24423:SF277 (PANTHER), SSF55785 (SUPERFAMILY)
Y88_1822	hypothetical protein	103	-		IPR002645
Y88_1821	hypothetical protein	122	P:intracellular signal transduction; P:two-component signal transduction system (phosphorelay); C:intracellular; F:two-component response regulator activity; P:regulation of transcription, DNA-dependent;	-	IPR001789; IPR011006; G3DSA:3.40.50.2300 (GENE3D), PTHR26402 (PANTHER)
Y88_1818	putative methyl-accepting chemotaxis protein	601	C:integral to membrane; F:signal transducer activity; P:signal transduction	-	IPR003660; IPR004089; IPR024478; PTHR32089 (PANTHER), PTHR32089:SF1 (PANTHER)
Y88_1817	CheW protein	164	F:signal transducer activity; P:signal transduction; C:intracellular; P:chemotaxis	-	IPR002545
Y88_1820	ATPase, histidine kinase-, DNA gyrase B-, and HSP90-like domain protein	662	C:cytoplasm; P:chemotaxis; P:signal transduction by phosphorylation; P:two-component signal transduction system (phosphorelay); F:two-component sensor activity; P:peptidyl-histidine phosphorylation; F:ATP binding; C:protein histidine kinase complex	-	IPR002545; IPR003594; IPR004105; IPR004358; IPR005467; IPR008207; IPR009082; G3DSA:2.30.30.40 (GENE3D), G3DSA:2.40.50.180 (GENE3D), PTHR22617 (PANTHER), PTHR22617:SF6 (PANTHER)
Y88_1816	chemotaxis methyltransferase	269	F:S-adenosylmethionine-dependent methyltransferase activity; P:methylation	-	IPR000780; IPR022641; IPR022642; IPR026024; G3DSA:3.40.50.150 (GENE3D), PTHR24422 (PANTHER), PTHR24422:SF2 (PANTHER), SSF53335 (SUPERFAMILY)
Y88_1819	chemotaxis protein	154	F:signal transducer activity; P:signal transduction; C:intracellular; P:chemotaxis	-	IPR002545; G3DSA:2.40.50.180 (GENE3D)
Y88_1814	methyl-accepting chemotaxis protein	587	F:signal transducer activity; C:membrane; P:signal transduction
Y88_1813	response regulator receiver modulated diguanylate cyclase/phosphodiesterase with PAS/PAC sensor	700	P:intracellular signal transduction; F:signal transducer activity; C:intracellular; P:cyclic nucleotide biosynthetic process; F:phosphorus-oxygen lyase activity	-	IPR000014; IPR000160; IPR001054; IPR001633; G3DSA:3.30.450.20 (GENE3D), G3DSA:3.30.70.270 (GENE3D), PTHR30394 (PANTHER), PTHR30394:SF0 (PANTHER), PF13426 (PFAM), SSF55785 (SUPERFAMILY)
Y88_1812	hypothetical protein	78	-
Y88_1815	response regulator receiver modulated CheB methylesterase	357	C:cytoplasm; P:chemotaxis; P:intracellular signal transduction; P:two-component signal transduction system (phosphorelay); F:protein-glutamate methylesterase activity; F:two-component response regulator activity; P:sensory perception of chemical stimulus; P:regulation of transcription, DNA-dependent;	EC:3.1.1.61	IPR000673; IPR001789; IPR008248; IPR011006; G3DSA:3.40.50.2300 (GENE3D), PTHR24421 (PANTHER), PTHR24421:SF4 (PANTHER)
Y88_1810	TonB-dependent receptor	799	F:receptor activity; P:transport; C:outer membrane; F:transporter activity; P:signal transduction	-	IPR000531; IPR011662; IPR012910; PTHR32552 (PANTHER), PTHR32552:SF0 (PANTHER), SSF56935 (SUPERFAMILY)
Y88_1808	ECF subfamily RNA polymerase sigma-24 factor	171	F:sequence-specific DNA binding transcription factor activity; F:DNA binding; P:DNA-dependent transcription, initiation; F:sigma factor activity; P:regulation of transcription, DNA-dependent; C:transcription factor complex;	-	IPR007627; IPR009057; IPR013249; IPR013324; IPR013325; IPR014284
Y88_1807	Peptidase M23	213	-		IPR011055; IPR016047; G3DSA:2.70.70.10 (GENE3D), PTHR21666 (PANTHER), PTHR21666:SF7 (PANTHER)
Y88_1811	hypothetical protein	201	-
Y88_1809	Fe2+-dicitrate sensor membrane component	320	-		IPR006860; IPR012373
Y88_1806	hypothetical protein	263	F:metal ion binding; P:cellular aromatic compound metabolic process; F:carbon-carbon lyase activity	-	IPR005000; IPR015813
Y88_1805	inositol monophosphatase	279	P:phosphatidylinositol phosphorylation; F:inositol monophosphate phosphatase activity	-	IPR000760; IPR020583; G3DSA:3.30.540.10 (GENE3D), G3DSA:3.40.190.80 (GENE3D), SSF56655 (SUPERFAMILY)
Y88_1802	glycosyl transferase	319	F:transferase activity	-	IPR001173; G3DSA:3.90.550.10 (GENE3D), PTHR10859 (PANTHER), PTHR10859:SF49 (PANTHER), SSF53448 (SUPERFAMILY)
Y88_1801	hypothetical protein	436	F:transferase activity, transferring hexosyl groups
Y88_1804	capsule polysaccharide export system periplasmic protein	643	C:membrane; P:polysaccharide transport; F:polysaccharide transmembrane transporter activity	-	IPR003715; IPR019554; G3DSA:3.10.560.10 (GENE3D), G3DSA:3.30.1950.10 (GENE3D)
Y88_1803	capsule polysaccharide export protein	374	P:lipopolysaccharide biosynthetic process; C:membrane	-	IPR003856
Y88_1800	dtdpglucose 4,6-dehydratase	337	P:cellular metabolic process; F:catalytic activity; F:coenzyme binding; F:nucleotide binding	-	IPR001509; IPR016040; G3DSA:3.90.25.10 (GENE3D), PTHR10366 (PANTHER), SSF51735 (SUPERFAMILY)
Y88_1799	acetolactate synthase large subunit	614	F:acetolactate synthase activity; F:magnesium ion binding; F:thiamine pyrophosphate binding; C:acetolactate synthase complex; P:isoleucine biosynthetic process; P:leucine biosynthetic process; P:valine biosynthetic process; P:pantothenate biosynthetic process	EC:2.2.1.6	IPR011766; IPR012000; IPR012001; G3DSA:3.40.50.1220 (GENE3D), G3DSA:3.40.50.970 (GENE3D), PTHR18968 (PANTHER), SSF52467 (SUPERFAMILY), SSF52518 (SUPERFAMILY)
Y88_1798	GtrA family protein	138	C:integral to membrane; P:polysaccharide biosynthetic process; P:transport	-	IPR007267
Y88_1797	Methyltransferase type 12	320	F:methyltransferase activity; P:methylation	EC:2.1.1.0	G3DSA:3.40.50.150 (GENE3D), PF13489 (PFAM), SSF53335 (SUPERFAMILY)
Y88_1796	NAD-dependent epimerase/dehydratase	352	P:cellular metabolic process; F:coenzyme binding; F:nucleotide binding; F:lyase activity	-	IPR001509; IPR013445; IPR016040; G3DSA:3.90.25.10 (GENE3D), PTHR10366 (PANTHER), SSF51735 (SUPERFAMILY)
Y88_1795	glucose-1-phosphate cytidylyltransferase	233	F:glucose-1-phosphate cytidylyltransferase activity; P:biosynthetic process; P:starch metabolic process; P:sucrose metabolic process; P:nucleotide metabolic process	EC:2.7.7.33	IPR005835; IPR013446; G3DSA:3.90.550.10 (GENE3D), PTHR22572 (PANTHER), SSF53448 (SUPERFAMILY)
Y88_1794	hypothetical protein	546	F:transferase activity		PF13231 (PFAM)
Y88_1793	diguanylate cyclase	404	P:intracellular signal transduction; F:signal transducer activity; C:intracellular; P:regulation of transcription, DNA-dependent; P:cyclic nucleotide biosynthetic process; F:phosphorus-oxygen lyase activity; F:protein binding	-	IPR000014; IPR000160; IPR001054; IPR001610; IPR013655; G3DSA:3.30.450.20 (GENE3D), G3DSA:3.30.70.270 (GENE3D), PTHR10919 (PANTHER), PTHR10919:SF355 (PANTHER), SSF55785 (SUPERFAMILY)
Y88_1792	putative signal transduction protein	607	P:intracellular signal transduction; F:phosphorus-oxygen lyase activity; C:intracellular; P:cyclic nucleotide biosynthetic process; F:protein binding	-	IPR000160; IPR001054; IPR001633; IPR003018; G3DSA:3.30.450.40 (GENE3D), G3DSA:3.30.70.270 (GENE3D), PTHR30394 (PANTHER), PTHR30394:SF0 (PANTHER), SSF55781 (SUPERFAMILY)
Y88_1791	hypothetical protein	44	-
Y88_1788	dicarboxylate/amino acid:cation (Na+ or H+) symporter	428	P:dicarboxylic acid transport; F:sodium:dicarboxylate symporter activity; C:integral to membrane; P:cation transport; P:anion transport	-	IPR001991; IPR018107; PTHR11958:SF26 (PANTHER), SSF118215 (SUPERFAMILY)
Y88_1790	hypothetical protein	514	-		IPR025388
Y88_1789	hypothetical protein	59	-
Y88_1787	putative C4-dicarboxylate transport two-component sensor histidine kinase transcriptional regulatory protein	590	P:signal transduction by phosphorylation; P:two-component signal transduction system (phosphorelay); F:two-component sensor activity; P:peptidyl-histidine phosphorylation; F:ATP binding; C:membrane; C:protein histidine kinase complex	-	IPR003594; IPR003661; IPR004358; IPR005467; IPR009082; IPR017055; PTHR24423 (PANTHER), SSF103190 (SUPERFAMILY)
Y88_1786	two component, sigma54 specific, Fis family transcriptional regulator	433	F:nucleoside-triphosphatase activity; F:two-component response regulator activity; P:two-component signal transduction system (phosphorelay); P:intracellular signal transduction; P:regulation of transcription, DNA-dependent; F:DNA binding; F:ATP binding; F:sequence-specific DNA binding transcription factor activity; F:transcription factor binding; ; C:transcription factor complex	EC:3.6.1.15	IPR001789; IPR002078; IPR002197; IPR003593; IPR009057; IPR011006; IPR025662; G3DSA:1.10.1680.10 (GENE3D), G3DSA:1.10.8.60 (GENE3D), G3DSA:3.40.50.2300 (GENE3D), G3DSA:3.40.50.300 (GENE3D), PTHR10919 (PANTHER), PTHR10919:SF2 (PANTHER), SSF52540 (SUPERFAMILY)
Y88_1785	transcriptional regulator	227	F:sequence-specific DNA binding	-	IPR001387; IPR010982; IPR011051; IPR013096; IPR014710; PF12844 (PFAM)
Y88_1784	TonB-dependent receptor	728	C:cell outer membrane; F:receptor activity; P:transport; C:plasma membrane; F:transporter activity; P:signal transduction	-	IPR000531; IPR012910; PTHR32552 (PANTHER), PTHR32552:SF0 (PANTHER), SSF56935 (SUPERFAMILY)
Y88_1783	D-alanyl-D-alanine dipeptidase	179	C:cell wall; F:metallopeptidase activity; F:dipeptidase activity; P:proteolysis	EC:3.4.13.0	IPR000755; IPR009045
Y88_1782	amino acid/peptide transporter	455	F:peptide transporter activity; C:membrane; P:oligopeptide transport	-	IPR000109; IPR005279; IPR016196; IPR020846; G3DSA:1.20.1250.20 (GENE3D)
Y88_1781	permease for cytosine/purines uracil thiamine allantoin	428	P:nucleobase transport; C:membrane; F:nucleobase transmembrane transporter activity	-	IPR001248; PTHR30569 (PANTHER)
Y88_1780	5-oxoprolinase (ATP-hydrolyzing)	560	F:hydrolase activity, acting on carbon-nitrogen (but not peptide) bonds, in cyclic amides; P:nitrogen compound metabolic process	EC:3.5.2.0	IPR003692; PTHR11365 (PANTHER)
Y88_1778	TonB-dependent receptor	744	C:cell outer membrane; F:receptor activity; P:transport; C:plasma membrane; F:transporter activity; P:signal transduction	-	IPR000531; IPR012910; PTHR32552 (PANTHER), PTHR32552:SF0 (PANTHER), SSF56935 (SUPERFAMILY)
Y88_1776	hypothetical protein	37	-
Y88_1777	putative transcriptional regulator	216	-		IPR011991; PF13463 (PFAM), SSF46785 (SUPERFAMILY)
Y88_1775	2-hydroxy-6-phenylhexa-2,4-dienoic acid hydrolase	281	F:hydrolase activity; P:metabolic process	-	IPR000073; IPR000639; G3DSA:3.40.50.1820 (GENE3D), PTHR10992 (PANTHER), PTHR10992:SF465 (PANTHER), PF12697 (PFAM), SSF53474 (SUPERFAMILY)
Y88_1779	5-oxoprolinase (ATP-hydrolyzing)	688	F:hydrolase activity, acting on carbon-nitrogen (but not peptide) bonds, in cyclic amides; P:nitrogen compound metabolic process	EC:3.5.2.0	IPR002821; IPR008040; PTHR11365 (PANTHER)
Y88_1773	d-galactonate transporter	431	P:transmembrane transport; C:integral to membrane	-	IPR011701; IPR016196; IPR020846; G3DSA:1.20.1250.20 (GENE3D), PTHR11662 (PANTHER), PTHR11662:SF3 (PANTHER)
Y88_1772	MtN3/saliva family	103	C:integral to membrane	-	IPR004316
Y88_1770	hypothetical protein	285	-		IPR025332
Y88_1774	deoxyguanosinetriphosphate triphosphohydrolase	458	F:dGTPase activity; F:phosphoric diester hydrolase activity; F:magnesium ion binding; P:GTP metabolic process; P:purine nucleobase metabolic process	EC:3.1.5.1; EC:3.1.4.0	IPR003607; IPR006261; IPR006674; IPR023293; IPR026875; PTHR11373 (PANTHER), PTHR11373:SF19 (PANTHER), SSF109604 (SUPERFAMILY)
Y88_1768	hypothetical protein	234	F:O-methyltransferase activity	-	IPR002935; G3DSA:3.40.50.150 (GENE3D), PF13578 (PFAM), SSF53335 (SUPERFAMILY)
Y88_1771	hypothethical protein	410	-		IPR025202; G3DSA:3.30.870.10 (GENE3D), SSF56024 (SUPERFAMILY)
Y88_1766	hypothetical protein	40	-
Y88_1769	hypothetical protein	232	F:catalytic activity; P:metabolic process	-	IPR001045; G3DSA:3.40.50.150 (GENE3D), PTHR11558:SF4 (PANTHER), PF13659 (PFAM), SSF53335 (SUPERFAMILY)
Y88_1765	TonB-dependent receptor	798	C:cell outer membrane; F:receptor activity; P:transport; C:plasma membrane; F:transporter activity; P:signal transduction	-	IPR000531; IPR012910; PTHR32552 (PANTHER), PTHR32552:SF0 (PANTHER), SSF56935 (SUPERFAMILY)
Y88_1762	formate dehydrogenase alpha subunit	766	F:molybdenum ion binding; F:4 iron, 4 sulfur cluster binding; P:oxidation-reduction process; F:formate dehydrogenase (NAD+) activity; C:formate dehydrogenase complex; P:formate metabolic process; P:methane metabolic process; P:glyoxylate metabolic process	EC:1.2.1.2	IPR006656; IPR006657; IPR009010; IPR010046; G3DSA:3.40.228.10 (GENE3D), G3DSA:3.40.50.740 (GENE3D), PTHR11615 (PANTHER), PTHR11615:SF38 (PANTHER), SSF53706 (SUPERFAMILY)
Y88_1761	serine carboxypeptidase family protein	66	F:serine-type carboxypeptidase activity; P:proteolysis	EC:3.4.16.0	G3DSA:3.40.50.1820 (GENE3D), SSF53474 (SUPERFAMILY)
Y88_1767	transcriptional regulatory protein	214	F:DNA binding; P:regulation of transcription, DNA-dependent	-	IPR001647; IPR009057; IPR015893
Y88_1764	outer membrane lipoprotein Blc	181	F:transporter activity; P:transport	-	IPR000566; IPR002446; IPR011038; IPR012674; IPR022271; IPR022272; PTHR10612 (PANTHER), PTHR10612:SF7 (PANTHER)
Y88_1760	LysR family transcriptional regulator	307	F:sequence-specific DNA binding transcription factor activity; F:DNA binding; P:regulation of transcription, DNA-dependent; C:transcription factor complex;	-	IPR000847; IPR005119; IPR011991; G3DSA:3.40.190.10 (GENE3D), PTHR32459 (PANTHER), PTHR32459:SF0 (PANTHER), SSF46785 (SUPERFAMILY), SSF53850 (SUPERFAMILY)
Y88_1759	major facilitator transporter	387	P:transmembrane transport; C:integral to membrane	-	IPR011701; IPR016196; IPR020846; G3DSA:1.20.1250.20 (GENE3D), PTHR24003 (PANTHER)
Y88_1758	TonB-like protein	291	C:membrane; P:protein transport; F:protein transporter activity; C:outer membrane-bounded periplasmic space	-	IPR006260; SSF74653 (SUPERFAMILY)
Y88_1763	hypothetical protein	602	P:intracellular signal transduction; F:phosphorus-oxygen lyase activity; F:signal transducer activity; C:intracellular; P:cyclic nucleotide biosynthetic process; C:integral to membrane; F:protein binding	-	IPR000160; IPR001054; IPR003018; IPR003660; IPR007891; G3DSA:3.30.70.270 (GENE3D), SSF55781 (SUPERFAMILY)
Y88_1756	electron transfer flavoprotein alpha-subunit	61	F:electron carrier activity; F:flavin adenine dinucleotide binding		IPR014731; G3DSA:3.40.50.1220 (GENE3D), SSF52467 (SUPERFAMILY)
Y88_1755	hypothetical protein	97	F:DNA binding; P:DNA integration	-	G3DSA:1.10.1680.10 (GENE3D), PF13384 (PFAM)
Y88_1757	transglutaminase-like protein	688	-		IPR024618; SSF54001 (SUPERFAMILY)
Y88_1754	transposase, orfA	57	P:transposition, DNA-mediated; F:transposase activity; F:DNA binding	-	G3DSA:1.10.1680.10 (GENE3D)
Y88_1753	alpha/beta hydrolase fold protein	270	P:metabolic process; F:hydrolase activity	-	IPR000073; IPR000639; G3DSA:3.40.50.1820 (GENE3D), PTHR10992 (PANTHER), PF12697 (PFAM), SSF53474 (SUPERFAMILY)
Y88_1752	hypothetical protein	213	-		IPR005115; PTHR30506 (PANTHER), PTHR30506:SF0 (PANTHER)
Y88_1750	hypothetical protein	39	-
Y88_1751	hypothetical protein	70	P:metal ion transport; F:metal ion binding	-	IPR006121; IPR017969; G3DSA:3.30.70.100 (GENE3D)
Y88_1747	LysR family transcriptional regulator	283	F:sequence-specific DNA binding transcription factor activity; F:DNA binding; P:regulation of transcription, DNA-dependent; C:transcription factor complex;	-	IPR000847; IPR005119; IPR011991; G3DSA:3.40.190.10 (GENE3D), PTHR32459 (PANTHER), PTHR32459:SF0 (PANTHER), SSF46785 (SUPERFAMILY), SSF53850 (SUPERFAMILY)
Y88_1749	copper-transporting ATPase	817	P:copper ion transport; C:integral to membrane; F:metal ion binding; F:copper-transporting ATPase activity; P:ATP biosynthetic process; F:ATP binding	-	IPR001757; IPR005834; IPR006121; IPR006403; IPR006416; IPR008250; IPR017969; IPR018303; IPR023214; IPR023299; IPR023300; G3DSA:3.30.70.100 (GENE3D), PTHR24093 (PANTHER), PTHR24093:SF50 (PANTHER), SSF81653 (SUPERFAMILY), SSF81665 (SUPERFAMILY)
Y88_1748	MerR family transcriptional regulator	159	F:sequence-specific DNA binding transcription factor activity; F:DNA binding; F:nucleotide binding; P:regulation of transcription, DNA-dependent; C:transcription factor complex;	-	IPR000551; IPR009061; G3DSA:1.10.1660.10 (GENE3D), PF13411 (PFAM)
Y88_1744	hypothetical protein	63	-
Y88_1746	hypothetical protein	322	F:oxidoreductase activity; F:nucleotide binding; P:oxidation-reduction process; F:zinc ion binding	-	IPR002085; IPR011032; IPR013149; IPR013154; IPR016040; G3DSA:3.90.180.10 (GENE3D), PTHR11695:SF31 (PANTHER), SSF51735 (SUPERFAMILY)
Y88_1743	hypothetical protein	64	-
Y88_1742	hypothetical protein	240	F:exonuclease activity; F:endonuclease activity		IPR005135; G3DSA:3.60.10.10 (GENE3D)
Y88_1745	transposase	307	F:nucleotidyltransferase activity; F:nucleic acid binding; C:intracellular; F:exonuclease activity	EC:2.7.7.0	IPR006055; IPR012337; IPR013520; G3DSA:3.30.420.10 (GENE3D)
Y88_1741	cardiolipin synthetase	485	F:cardiolipin synthase activity; P:cardiolipin biosynthetic process	-	IPR001736; IPR022924; IPR025202; G3DSA:3.30.870.10 (GENE3D), PTHR21248 (PANTHER), PTHR21248:SF0 (PANTHER), PF13396 (PFAM), SSF56024 (SUPERFAMILY)
Y88_1740	Nicotinamide mononucleotide transporter	179	C:membrane; F:nicotinamide riboside transporter activity; P:nicotinamide riboside transport	-	IPR006419
Y88_1738	TonB-dependent receptor	774	C:cell outer membrane; F:receptor activity; P:transport; C:plasma membrane; F:transporter activity; P:signal transduction	-	IPR000531; IPR012910; SSF56935 (SUPERFAMILY)
Y88_1737	radical SAM domain protein	183	P:metabolic process; F:catalytic activity; F:iron-sulfur cluster binding		G3DSA:3.80.30.10 (GENE3D), SSF102114 (SUPERFAMILY)
Y88_1652	transposase IS3/IS911 family protein	128	P:transposition, DNA-mediated; F:transposase activity; F:DNA binding	-	IPR002514; G3DSA:1.10.1680.10 (GENE3D)
Y88_0001	IS4 family transposase	129	P:transposition, DNA-mediated; F:transposase activity; F:DNA binding	-	IPR002559; PTHR30007 (PANTHER), PTHR30007:SF3 (PANTHER)
Y88_0002	IS5 family transposase	112	-		IPR025161; PTHR30007 (PANTHER), PTHR30007:SF3 (PANTHER)
Y88_1739	aminoglycoside phosphotransferase	376	F:transferase activity, transferring phosphorus-containing groups	-	IPR002575; IPR011009; G3DSA:3.90.1200.10 (GENE3D)
Y88_2711	glycosyl transferase family 2	334	F:transferase activity	-	IPR001173; G3DSA:3.90.550.10 (GENE3D), PTHR22916 (PANTHER), SSF53448 (SUPERFAMILY)
Y88_2712	polysaccharide biosynthesis protein	504	P:polysaccharide biosynthetic process; C:membrane	-	IPR002797; PTHR30250 (PANTHER), PTHR30250:SF0 (PANTHER)
Y88_2713	PE-PGRS family protein	388	-
Y88_2714	putative peptidase A2A	339	F:aspartic-type endopeptidase activity; P:proteolysis	EC:3.4.23.0	IPR001969; IPR001995; IPR021109; PF13650 (PFAM)
Y88_2715	ABC transporter related protein	608	P:transmembrane transport; C:integral to membrane; F:ATPase activity, coupled to transmembrane movement of substances; P:ATP catabolic process; F:ATP binding	-	IPR001140; IPR003439; IPR003593; IPR011527; IPR017871; IPR017940; G3DSA:1.20.1560.10 (GENE3D), G3DSA:3.40.50.300 (GENE3D), PTHR24221 (PANTHER), PTHR24221:SF18 (PANTHER), SSF52540 (SUPERFAMILY)
Y88_2716	hypothetical protein	67	-		IPR013619
Y88_2717	amino acid/peptide transporter	467	F:peptide transporter activity; C:membrane; P:oligopeptide transport	-	IPR000109; IPR005279; IPR016196; IPR020846; G3DSA:1.20.1250.20 (GENE3D)
Y88_2719	ATP-dependent protease peptidase subunit	195	F:metal ion binding; C:proteasome core complex; C:HslUV protease complex; F:threonine-type endopeptidase activity; P:proteolysis involved in cellular protein catabolic process	EC:3.4.25.0	IPR001353; IPR022281; G3DSA:3.60.20.10 (GENE3D), PTHR32194 (PANTHER), PTHR32194:SF0 (PANTHER), SSF56235 (SUPERFAMILY)
Y88_2720	SmpA/OmlA	170	C:outer membrane	-	IPR007450; PS51257 (PROFILE)
Y88_2721	hypothetical protein	147	-		IPR021150
Y88_2718	ATP-dependent protease ATP-binding subunit HslU	433	F:peptidase activity, acting on L-amino acid peptides; C:HslUV protease complex; P:ATP catabolic process; P:proteolysis; F:ATP binding; F:ATPase activity	EC:3.6.1.3	IPR003593; IPR003959; IPR004491; IPR013093; IPR019489; G3DSA:1.10.8.10 (GENE3D), G3DSA:1.10.8.60 (GENE3D), G3DSA:3.40.50.300 (GENE3D), PTHR11262 (PANTHER), SSF52540 (SUPERFAMILY)
Y88_2722	hypothetical protein	176	-		IPR003772
Y88_2723	MATE efflux family protein	467	P:drug transmembrane transport; C:membrane; F:antiporter activity; F:drug transmembrane transporter activity	-	IPR002528; PTHR11206 (PANTHER), PTHR11206:SF7 (PANTHER)
Y88_2724	hypothetical protein	346	-		PF13795 (PFAM)
Y88_2725	urea ABC transporter, urea binding protein	406	P:amino acid transport; C:outer membrane-bounded periplasmic space	-	IPR017777; G3DSA:3.40.50.2300 (GENE3D), PTHR30483 (PANTHER), PTHR30483:SF0 (PANTHER), PF13433 (PFAM), SSF53822 (SUPERFAMILY)
Y88_2728	urea ABC transporter, ATP-binding protein UrtD	246	F:ATPase activity; P:ATP catabolic process; F:ATP binding	EC:3.6.1.3	IPR003439; IPR003593; IPR017781; G3DSA:3.40.50.300 (GENE3D), PTHR24220 (PANTHER), PTHR24220:SF167 (PANTHER), PF12399 (PFAM), SSF52540 (SUPERFAMILY)
Y88_2729	urea ABC transporter, ATP-binding protein UrtE	237	F:ATPase activity; P:ATP catabolic process; F:ATP binding	EC:3.6.1.3	IPR003439; IPR003593; IPR017780; G3DSA:3.40.50.300 (GENE3D), PTHR24220 (PANTHER), SSF52540 (SUPERFAMILY)
Y88_2726	urea ABC transporter, permease protein UrtB	296	P:transport; C:plasma membrane; C:integral to membrane; F:transporter activity	-	IPR001851; IPR017779; PTHR11795 (PANTHER), PTHR11795:SF20 (PANTHER)
Y88_2730	hypothetical protein	286	F:isomerase activity		IPR000297; G3DSA:3.10.50.40 (GENE3D)
Y88_2731	Arginase/agmatinase/formiminoglutamase	489	F:metal ion binding; F:hydrolase activity, acting on carbon-nitrogen (but not peptide) bonds, in linear amidines; P:nitrogen compound metabolic process	EC:3.5.3.0	IPR006035; IPR023696; SSF52768 (SUPERFAMILY)
Y88_2727	urea ABC transporter, permease protein UrtC	333	P:transport; C:plasma membrane; C:integral to membrane; F:transporter activity	-	IPR001851; IPR017778
Y88_2733	uncharacterized membrane-anchored protein	425	-		IPR021830
Y88_2732	agmatinase	458	F:metal ion binding; F:hydrolase activity, acting on carbon-nitrogen (but not peptide) bonds, in linear amidines; P:nitrogen compound metabolic process	EC:3.5.3.0	IPR006035; IPR023696; SSF52768 (SUPERFAMILY)
Y88_2734	(NiFe) hydrogenase maturation protein HypF	763	F:carboxyl- or carbamoyltransferase activity; P:protein carbamoylation; F:zinc ion binding	EC:2.1.3.0	IPR001792; IPR004421; IPR006070; IPR011125; IPR017945; IPR017968; G3DSA:3.30.70.100 (GENE3D), PTHR10029 (PANTHER), SSF53067 (SUPERFAMILY)
Y88_2736	uptake hydrogenase accessory protein hupU	341	F:3 iron, 4 sulfur cluster binding; F:metal ion binding; C:ferredoxin hydrogenase complex; F:4 iron, 4 sulfur cluster binding; F:ferredoxin hydrogenase activity; F:quinone binding; F:NADH dehydrogenase (ubiquinone) activity; P:mitochondrial electron transport, NADH to ubiquinone; P:ubiquinone biosynthetic process; P:sodium ion transport; P:proton transport	EC:1.12.7.2; EC:1.6.5.3	IPR001821; IPR006137; G3DSA:4.10.480.10 (GENE3D), PTHR30013 (PANTHER), SSF56770 (SUPERFAMILY)
Y88_2735	nickel-dependent hydrogenase, large subunit	488	F:nickel cation binding; P:oxidation-reduction process; F:ferredoxin hydrogenase activity; C:ferredoxin hydrogenase complex	EC:1.12.7.2	IPR001501; IPR018194; G3DSA:1.10.645.10 (GENE3D), PTHR11993 (PANTHER), PTHR11993:SF15 (PANTHER), SSF56762 (SUPERFAMILY)
Y88_2737	PAS/PAC sensor signal transduction histidine kinase	478	P:two-component signal transduction system (phosphorelay); P:peptidyl-histidine phosphorylation; P:regulation of transcription, DNA-dependent; P:signal transduction by phosphorylation; F:ATP binding; F:two-component sensor activity; C:membrane; C:protein histidine kinase complex	-	IPR000014; IPR003594; IPR003661; IPR004358; IPR005467; IPR009082; IPR013656; G3DSA:3.30.450.20 (GENE3D), PTHR24423 (PANTHER), PTHR24423:SF36 (PANTHER), SSF55785 (SUPERFAMILY)
Y88_2738	Helix-turn-helix, Fis-type protein	501	F:nucleoside-triphosphatase activity; F:two-component response regulator activity; P:two-component signal transduction system (phosphorelay); P:intracellular signal transduction; P:regulation of transcription, DNA-dependent; F:DNA binding; F:ATP binding; F:sequence-specific DNA binding transcription factor activity; F:transcription factor binding; ; C:transcription factor complex	EC:3.6.1.15	IPR001789; IPR002078; IPR002197; IPR003593; IPR009057; IPR011006; IPR025943; IPR025944; G3DSA:1.10.1680.10 (GENE3D), G3DSA:1.10.8.60 (GENE3D), G3DSA:3.40.50.2300 (GENE3D), G3DSA:3.40.50.300 (GENE3D), PTHR10919 (PANTHER), PTHR10919:SF2 (PANTHER), SSF52540 (SUPERFAMILY)
Y88_2740	hydrogenase expression/formation protein	84	-		IPR001109
Y88_2739	Hydrogenase expression/formation protein hypE	345	F:catalytic activity; P:metabolic process	-	IPR000728; IPR010918; IPR011854; IPR016188; G3DSA:3.30.1330.10 (GENE3D), G3DSA:3.90.650.10 (GENE3D), PTHR30303 (PANTHER), PTHR30303:SF0 (PANTHER)
Y88_2741	hydrogenase expression/formation protein HypD	381	F:metal ion binding	-	IPR002780; PTHR30149 (PANTHER), PTHR30149:SF0 (PANTHER)
Y88_2742	hypothetical protein	58	-
Y88_2743	Hydrogenase accessory protein HypB	229	F:nickel cation binding; P:protein complex assembly; F:GTPase activity	-	IPR003495; IPR004392; IPR012202; G3DSA:3.40.50.300 (GENE3D), PTHR30134 (PANTHER), PTHR30134:SF0 (PANTHER), SSF52540 (SUPERFAMILY)
Y88_2744	HypA protein	113	P:cellular protein modification process; F:nickel cation binding	-	IPR000688
Y88_2746	hypothetical protein	168	F:iron ion binding; F:metal ion binding; P:electron transport chain		IPR023994
Y88_2745	Ni,Fe-hydrogenase I large subunit	264	-		G3DSA:1.10.645.10 (GENE3D), SSF56762 (SUPERFAMILY)
Y88_2748	HupH hydrogenase expression/formation protein	291	-		IPR006894
Y88_2749	HupG protein	156	-		IPR010893; IPR012336
Y88_2750	Hydrogenase expression/formation protein (HUPF/HYPC)	106	F:DNA binding		IPR001109
Y88_2747	putative hydrogenase	80	F:iron ion binding; P:electron transport chain	-	IPR004039; IPR018527; IPR024934; IPR024935; SSF57802 (SUPERFAMILY)
Y88_2751	hydrogenase expression/formation protein	235	P:positive regulation of catalytic activity; F:metal ion binding; P:protein processing; F:enzyme activator activity; F:peptidase activity	-	IPR000671; IPR004419; IPR023430; PTHR30302 (PANTHER)
Y88_2752	hypothetical protein	471	-		PF13231 (PFAM)
Y88_2753	HupC protein	236	P:respiratory electron transport chain; C:membrane; F:iron ion binding; F:electron carrier activity; P:transport; P:electron transport	-	IPR000516; IPR016174; G3DSA:1.20.950.20 (GENE3D), PTHR30485 (PANTHER)
Y88_2754	putative urease/membrane protein	194	-		IPR007038
Y88_2758	hypothetical protein	404	-		IPR005090; IPR021760
Y88_2755	hydrogenase protein large subunit	599	F:nickel cation binding; P:oxidation-reduction process; F:ferredoxin hydrogenase activity; C:ferredoxin hydrogenase complex	EC:1.12.7.2	IPR001501; IPR018194; G3DSA:1.10.645.10 (GENE3D), PTHR11993 (PANTHER), PTHR11993:SF11 (PANTHER), SSF56762 (SUPERFAMILY)
Y88_2756	hydrogenase protein small subunit	370	F:3 iron, 4 sulfur cluster binding; F:metal ion binding; C:ferredoxin hydrogenase complex; F:4 iron, 4 sulfur cluster binding; F:ferredoxin hydrogenase activity; F:hydrogenase (acceptor) activity; F:quinone binding; F:NADH dehydrogenase (ubiquinone) activity; P:mitochondrial electron transport, NADH to ubiquinone; P:ubiquinone biosynthetic process; P:sodium ion transport; P:proton transport	EC:1.12.7.2; EC:1.12.99.6; EC:1.6.5.3	IPR001821; IPR006137; IPR006311; G3DSA:4.10.480.10 (GENE3D), PTHR30013 (PANTHER), PTHR30013:SF2 (PANTHER), SSF56770 (SUPERFAMILY)
Y88_2757	IS4 family transposase	152	P:transposition, DNA-mediated; F:transposase activity; F:DNA binding	-	IPR002559; PTHR30007 (PANTHER), PTHR30007:SF3 (PANTHER)
Y88_2759	hypothetical protein	278	-
Y88_2760	TrwC protein	989	F:nucleotide binding; F:nucleoside-triphosphatase activity		IPR014059; IPR014862; G3DSA:3.40.50.300 (GENE3D), PF13604 (PFAM), SSF52540 (SUPERFAMILY), SSF55464 (SUPERFAMILY)
Y88_2761	putative insertion element protein	87	P:transposition, DNA-mediated; F:transposase activity; F:DNA binding	-	IPR002514; G3DSA:1.10.1680.10 (GENE3D)
Y88_2763	hypothetical protein	98	-		IPR013024
Y88_2765	hypothetical protein	69	C:intracellular; P:signal transduction	-
Y88_2762	transposase	284	F:nucleic acid binding; P:DNA integration	-	IPR001584; IPR012337; IPR025948; G3DSA:3.30.420.10 (GENE3D), PTHR24559 (PANTHER), PTHR24559:SF44 (PANTHER), PF13683 (PFAM)
Y88_2764	hypothetical protein	305	-		IPR016634; IPR026881
Y88_2768	membrane protein of unknown function	108	-
Y88_2766	response regulator	441	F:nucleoside-triphosphatase activity; F:two-component response regulator activity; P:two-component signal transduction system (phosphorelay); P:intracellular signal transduction; P:regulation of transcription, DNA-dependent; F:DNA binding; F:ATP binding; F:sequence-specific DNA binding transcription factor activity; F:transcription factor binding; ; C:transcription factor complex	EC:3.6.1.15	IPR001789; IPR002078; IPR002197; IPR003593; IPR009057; IPR011006; IPR025943; IPR025944; G3DSA:1.10.1680.10 (GENE3D), G3DSA:1.10.8.60 (GENE3D), G3DSA:3.40.50.2300 (GENE3D), G3DSA:3.40.50.300 (GENE3D), PTHR10919 (PANTHER), PTHR10919:SF2 (PANTHER), SSF52540 (SUPERFAMILY)
Y88_2767	signal transduction histidine kinase	571	P:signal transduction by phosphorylation; P:two-component signal transduction system (phosphorelay); F:two-component sensor activity; P:peptidyl-histidine phosphorylation; F:ATP binding; C:membrane; C:protein histidine kinase complex	-	IPR003594; IPR003661; IPR004358; IPR005467; IPR009082; G3DSA:1.10.287.240 (GENE3D), PTHR24423 (PANTHER)
Y88_2770	hypothetical protein	156	-		IPR018729
Y88_2769	NAD-dependent epimerase/dehydratase	406	F:nucleotide binding	-	IPR016040; IPR025695; PTHR12126 (PANTHER), PF13460 (PFAM), SSF51735 (SUPERFAMILY)
Y88_2772	filamentation induced by cAMP protein Fic	371	-		IPR003812; IPR025758; IPR026287; G3DSA:1.10.3290.10 (GENE3D), PTHR13504 (PANTHER), PTHR13504:SF8 (PANTHER)
Y88_2773	hypothetical protein	135	F:sequence-specific DNA binding	-	IPR001387; IPR010982
Y88_2771	hypothetical protein	327	-		IPR019587; IPR023393; SSF55961 (SUPERFAMILY)
Y88_2775	hypothetical protein	59	-
Y88_2776	integrase family protein	359	F:DNA binding; P:DNA integration; P:DNA recombination	-	IPR002104; IPR011010; IPR013762; IPR023109
Y88_2774	hypothetical protein	55	-
Y88_2777	hypothetical protein	42	-
Y88_2778	transporter formate/nitrite transporter family	284	P:transport; C:membrane; F:transporter activity	-	IPR000292
Y88_2779	hypothetical protein	172	-		IPR009394
Y88_2780	hypothetical protein	198	C:membrane	-	IPR001727
Y88_2783	hypothetical protein	422	-		IPR010290; IPR016196; IPR020846; G3DSA:1.20.1250.20 (GENE3D), PTHR24003 (PANTHER), PTHR24003:SF315 (PANTHER)
Y88_2781	DEAD/DEAH box helicase-like protein	487	F:nucleic acid binding; F:ATP binding; F:ATP-dependent helicase activity	-	IPR001650; IPR011545; IPR014001; IPR014014; G3DSA:3.40.50.300 (GENE3D), PTHR24031 (PANTHER), PTHR24031:SF0 (PANTHER), SSF52540 (SUPERFAMILY)
Y88_2784	HpcH/HpaI aldolase	283	F:metal ion binding; F:citrate (pro-3S)-lyase activity; P:cellular aromatic compound metabolic process; C:citrate lyase complex; P:reductive tricarboxylic acid cycle	EC:4.1.3.6	IPR005000; IPR011206; IPR015813; PTHR32308 (PANTHER)
Y88_2785	Xanthine/uracil/vitamin C permease	452	P:transmembrane transport; C:membrane; F:transporter activity	-	IPR006043; IPR026033; PTHR11119:SF9 (PANTHER)
Y88_2786	TonB-dependent receptor	824	C:cell outer membrane; F:receptor activity; P:transport; C:plasma membrane; F:transporter activity; P:signal transduction	-	IPR000531; IPR012910; PTHR32552 (PANTHER), PTHR32552:SF0 (PANTHER), SSF56935 (SUPERFAMILY)
Y88_2788	hypothetical protein	92	-
Y88_2787	hypothetical protein	286	-		SSF55961 (SUPERFAMILY)
Y88_2789	hypothetical protein	199	F:metal ion binding; F:oxidoreductase activity; F:2 iron, 2 sulfur cluster binding; P:oxidation-reduction process	-	IPR017941; PTHR21266 (PANTHER)
Y88_2790	glutathione S-transferase domain-containing protein	206	F:transferase activity; F:protein binding	-	IPR004045; IPR010987; IPR012336; IPR017933; PTHR11260 (PANTHER), PF13410 (PFAM), PF13417 (PFAM)
Y88_2791	hypothetical protein	490	-
Y88_2782	C-5 sterol desaturase	240	P:fatty acid biosynthetic process; F:oxidoreductase activity; F:iron ion binding; P:oxidation-reduction process	-	IPR006694; PTHR11863 (PANTHER)
Y88_2792	esterase/lipase/thioesterase	354	F:hydrolase activity; P:metabolic process		G3DSA:3.40.50.1820 (GENE3D), PTHR23024 (PANTHER), PF12695 (PFAM), SSF53474 (SUPERFAMILY)
Y88_2794	DSBA oxidoreductase	259	-		IPR012336; PF13462 (PFAM)
Y88_2795	hypothetical protein	325	-
Y88_2796	Transcriptional regulator TetR	217	F:DNA binding; P:regulation of transcription, DNA-dependent	-	IPR001647; IPR009057; IPR011075; IPR015292; IPR015893
Y88_2793	peptidase M48, Ste24p	452	C:membrane; F:metalloendopeptidase activity; P:proteolysis; F:protein binding	EC:3.4.24.0	IPR001915; IPR011990; IPR013026; PTHR22726 (PANTHER), PF13432 (PFAM), SSF48452 (SUPERFAMILY)
Y88_2799	ABC-2 type transporter	378	F:ATPase activity, coupled to transmembrane movement of substances; P:transport; F:ATP binding; C:membrane	-	IPR000412; PTHR30294 (PANTHER), PF12698 (PFAM)
Y88_2800	ABC-2 type transporter	370	F:ATPase activity, coupled to transmembrane movement of substances; P:transport; F:ATP binding; C:membrane	-	IPR000412; IPR013526; PTHR30294 (PANTHER), PF12698 (PFAM)
Y88_2801	RND efflux system, outer membrane lipoprotein, NodT family	506	P:transport; F:lipid binding; C:membrane; F:transporter activity	-	IPR003423; IPR010131; PTHR30203 (PANTHER), PTHR30203:SF0 (PANTHER), SSF56954 (SUPERFAMILY)
Y88_2802	membrane protein	444	P:transmembrane transport; C:integral to membrane	-	IPR011701; IPR016196; IPR020846; G3DSA:1.20.1250.20 (GENE3D), PTHR24003 (PANTHER)
Y88_2797	secretion protein HlyD family protein	329	P:transmembrane transport; C:membrane	-	IPR006143; G3DSA:2.40.50.100 (GENE3D), PTHR32347 (PANTHER), PS51257 (PROFILE), SSF111369 (SUPERFAMILY)
Y88_2803	hypothetical protein	101	-
Y88_2798	ABC transporter related protein	588	F:sulfate transmembrane-transporting ATPase activity; F:organic phosphonate transmembrane-transporting ATPase activity; P:ATP catabolic process; F:ATP binding; F:polyamine-transporting ATPase activity; P:sulfate transport; P:organic phosphonate transport; P:organophosphate ester transport; P:polyamine transport	EC:3.6.3.25; EC:3.6.3.28; EC:3.6.3.31	IPR003439; IPR003593; IPR017871; G3DSA:3.40.50.300 (GENE3D), PTHR24220 (PANTHER), PTHR24220:SF136 (PANTHER), SSF52540 (SUPERFAMILY)
Y88_2806	major facilitator transporter	436	P:transmembrane transport; C:integral to membrane	-	IPR011701; IPR016196; IPR020846; G3DSA:1.20.1250.20 (GENE3D), PTHR24003 (PANTHER)
Y88_2809	TadE family protein	196	-
Y88_2804	Choline dehydrogenase	593	F:flavin adenine dinucleotide binding; F:oxidoreductase activity, acting on CH-OH group of donors; P:oxidation-reduction process	-	IPR000172; IPR007867; G3DSA:3.50.50.60 (GENE3D), PTHR11552 (PANTHER), SSF51905 (SUPERFAMILY)
Y88_2805	putative calcium binding protein	509	P:carbohydrate metabolic process; F:cation binding; F:catalytic activity	-	IPR011049; IPR013781; IPR017853; G3DSA:2.150.10.10 (GENE3D)
Y88_2807	hypothetical protein	543	-		PF13400 (PFAM)
Y88_2811	hypothetical protein	245	-		SSF74653 (SUPERFAMILY)
Y88_2808	TadE-like protein	201	-		IPR012495
Y88_2810	hypothetical protein	175	-
Y88_2813	MotA/TolQ/ExbB proton channel	575	P:protein transport; C:integral to membrane; F:protein transporter activity	-	IPR001791; IPR002898; IPR008985; IPR013320; IPR018765; PTHR30625 (PANTHER), PTHR30625:SF0 (PANTHER), PF13385 (PFAM)
Y88_2812	hypothetical protein	134	P:protein transport; C:integral to membrane; F:transporter activity	-	IPR003400
Y88_2814	bifunctional enoyl-CoA hydratase/phosphate acetyltransferase	471	F:oxidoreductase activity; F:phosphate butyryltransferase activity; P:oxidation-reduction process; F:phosphate acetyltransferase activity; P:pyruvate metabolic process; P:taurine metabolic process; P:acyl-carrier-protein biosynthetic process	EC:2.3.1.19; EC:2.3.1.8	IPR002505; IPR002539; G3DSA:3.10.129.10 (GENE3D), PTHR23406 (PANTHER), PTHR23406:SF1 (PANTHER), SSF53659 (SUPERFAMILY), SSF54637 (SUPERFAMILY)
Y88_2815	acetate kinase	397	F:kinase activity; F:ATP binding; C:cytoplasm; P:organic acid metabolic process; P:phosphorylation; F:phosphotransferase activity, carboxyl group as acceptor	EC:2.7.2.0	IPR000890; IPR004372; IPR023865; PTHR21060:SF11 (PANTHER), SSF53067 (SUPERFAMILY)
Y88_2816	RND efflux system, outer membrane lipoprotein, NodT family	478	P:transport; F:lipid binding; C:membrane; F:transporter activity	-	IPR003423; IPR010131; PTHR30203 (PANTHER), PTHR30203:SF0 (PANTHER), PS51257 (PROFILE), SSF56954 (SUPERFAMILY)
Y88_2817	putative multidrug efflux pump	1062	P:transport; C:integral to membrane; F:transporter activity	-	IPR001036; IPR004764; G3DSA:3.30.70.1320 (GENE3D), PTHR32063 (PANTHER), PTHR32063:SF0 (PANTHER), SSF82693 (SUPERFAMILY), SSF82714 (SUPERFAMILY), SSF82866 (SUPERFAMILY)
Y88_2818	efflux transporter, RND family, MFP subunit	457	P:transmembrane transport; C:membrane	-	IPR006143; PTHR30158 (PANTHER), PTHR30158:SF0 (PANTHER), SSF111369 (SUPERFAMILY)
Y88_2819	regulatory protein TetR	238	F:DNA binding; P:regulation of transcription, DNA-dependent	-	IPR001647; IPR009057; IPR011075; IPR015893
Y88_2820	thioredoxin	328	P:cell redox homeostasis; F:electron carrier activity; F:protein disulfide oxidoreductase activity; P:glycerol ether metabolic process; P:electron transport; F:protein binding	-	IPR005746; IPR011990; IPR012336; IPR013026; IPR013766; IPR017937; IPR019734; PF13432 (PFAM), SSF48452 (SUPERFAMILY)
Y88_2821	peptidase S16, lon-like protein	208	F:ATP-dependent peptidase activity; P:proteolysis; P:ATP-dependent proteolysis	-	IPR003111; IPR015947; PTHR10046 (PANTHER)
Y88_2823	hypothetical protein	288	-
Y88_2822	multiple antibiotic resistance (MarC)-related protein	208	C:integral to membrane	-	IPR002771
Y88_2825	hypothetical protein	97	C:membrane	-	IPR003425
Y88_2826	acetylglutamate kinase	309	C:cytoplasm; P:arginine biosynthetic process; P:phosphorylation; F:acetylglutamate kinase activity; F:ATP binding; P:proline biosynthetic process; F:glutamate 5-kinase activity; P:urea cycle intermediate metabolic process; P:glutamate biosynthetic process	EC:2.7.2.8; EC:2.7.2.11	IPR001048; IPR001057; IPR004662; PTHR31567 (PANTHER)
Y88_2824	methenyltetrahydrofolate cyclohydrolase	305	P:methionine biosynthetic process; P:oxidation-reduction process; P:purine nucleotide biosynthetic process; P:histidine biosynthetic process; F:methylenetetrahydrofolate dehydrogenase (NADP+) activity; P:folic acid-containing compound biosynthetic process; F:methenyltetrahydrofolate cyclohydrolase activity; P:tetrahydrofolate interconversion; F:nucleotide binding; P:glyoxylate metabolic process	EC:1.5.1.5; EC:3.5.4.9	IPR000672; IPR016040; IPR020630; IPR020631; IPR020867; G3DSA:3.40.192.10 (GENE3D), PTHR10025 (PANTHER), SSF51735 (SUPERFAMILY), SSF53223 (SUPERFAMILY)
Y88_2827	hypothetical protein	228	-		IPR003744
Y88_2828	Na+ dependent nucleoside transporter-like protein	422	C:membrane; F:nucleoside:sodium symporter activity; F:nucleoside binding; P:cation transport; P:nucleoside transport	-	IPR002668; IPR008276; IPR011642; IPR011657
Y88_2829	5'-methylthioadenosine/S-adenosylhomocysteine nucleosidase	210	F:methylthioadenosine nucleosidase activity; F:adenosylhomocysteine nucleosidase activity; P:nucleoside metabolic process; P:arginine metabolic process; P:proline metabolic process; P:methionine metabolic process	EC:3.2.2.16; EC:3.2.2.9	IPR000845; IPR010050; G3DSA:3.40.50.1580 (GENE3D), SSF53167 (SUPERFAMILY)
Y88_2831	hypothetical protein	64	-
Y88_2832	hypothetical protein	540	-
Y88_2830	DNA mismatch repair protein	862	F:ATP binding; F:damaged DNA binding; P:mismatch repair; F:mismatched DNA binding	-	IPR000432; IPR005748; IPR007695; IPR007696; IPR007860; IPR007861; IPR016151; G3DSA:1.10.1420.10 (GENE3D), G3DSA:3.40.50.300 (GENE3D), PTHR11361 (PANTHER), SSF52540 (SUPERFAMILY)
Y88_2833	malic enzyme	754	F:NAD binding; F:malate dehydrogenase (oxaloacetate-decarboxylating) (NADP+) activity; F:transferase activity, transferring acyl groups; P:pyruvate metabolic process; P:tricarboxylic acid cycle; P:malate metabolic process; P:carbon utilization; C:cytosol; F:manganese ion binding	EC:1.1.1.40	IPR002505; IPR012188; IPR012301; IPR012302; IPR015884; IPR016040; PTHR23406 (PANTHER), PTHR23406:SF9 (PANTHER), SSF51735 (SUPERFAMILY), SSF53223 (SUPERFAMILY), SSF53659 (SUPERFAMILY)
Y88_2835	hypothetical protein	109	-		IPR004891
Y88_2836	cytochrome oxidase assembly	347	P:heme a biosynthetic process; C:plasma membrane; F:oxidoreductase activity, acting on the CH-CH group of donors; C:integral to membrane; P:oxidation-reduction process	-	IPR003780; PTHR23289 (PANTHER)
Y88_2834	bifunctional sulfur carrier protein/thiazole synthase protein	334	P:thiamine biosynthetic process; C:cytoplasm; P:thiamine diphosphate biosynthetic process; F:sulfurtransferase activity;	EC:2.8.1.0	IPR003749; IPR008867; IPR010035; IPR012675; IPR013785; IPR016155; PTHR32298 (PANTHER), PTHR32298:SF1 (PANTHER)
Y88_2837	50S ribosomal protein L13	159	C:ribosome; F:structural constituent of ribosome; P:translation; P:ribosome biogenesis	-	IPR005822; IPR005823; IPR023564; PTHR11545:SF2 (PANTHER)
Y88_2838	30S ribosomal protein S9	175	C:ribosome; F:structural constituent of ribosome; P:translation; P:ribosome biogenesis	-	IPR000754; IPR014721; IPR020568
Y88_2839	peptidase S10 serine carboxypeptidase	545	F:serine-type carboxypeptidase activity; P:proteolysis	EC:3.4.16.0	IPR001563; G3DSA:3.40.50.1820 (GENE3D), PTHR11802:SF14 (PANTHER), SSF53474 (SUPERFAMILY)
Y88_2840	TonB-dependent receptor	709	F:receptor activity; P:transport; C:membrane; F:transporter activity; P:signal transduction	-	IPR000531; SSF56935 (SUPERFAMILY)
Y88_2841	putative siderophore-interacting protein	236	P:oxidation-reduction process; F:oxidoreductase activity	-	IPR007037; IPR013113; IPR017927; IPR017938; G3DSA:2.40.30.10 (GENE3D), G3DSA:3.40.50.80 (GENE3D), PTHR30157 (PANTHER)
Y88_2844	LytR/AlgR family transcriptional regulator	265	P:intracellular signal transduction; P:two-component signal transduction system (phosphorelay); F:DNA binding; C:intracellular; F:two-component response regulator activity; P:regulation of transcription, DNA-dependent;	-	IPR001789; IPR007492; IPR011006; G3DSA:3.40.50.2300 (GENE3D), PTHR26402 (PANTHER), PTHR26402:SF230 (PANTHER)
Y88_2845	nicotinate-nucleotide pyrophosphorylase carboxylating]	291	F:nicotinate-nucleotide diphosphorylase (carboxylating) activity; P:NAD biosynthetic process; P:nicotinate nucleotide metabolic process	EC:2.4.2.19	IPR002638; IPR004393; IPR013785; IPR022412; PTHR32496 (PANTHER), PTHR32496:SF0 (PANTHER), SSF54675 (SUPERFAMILY)
Y88_2842	gamma-glutamyltranspeptidase	594	F:gamma-glutamyltransferase activity; P:leukotriene metabolic process; P:prostaglandin metabolic process; P:glutathione metabolic process; P:taurine metabolic process	EC:2.3.2.2	IPR000101; SSF56235 (SUPERFAMILY)
Y88_2843	histidine kinase internal region	391	P:signal transduction by phosphorylation; P:two-component signal transduction system (phosphorelay); F:two-component sensor activity; P:peptidyl-histidine phosphorylation; F:ATP binding; C:integral to membrane; C:protein histidine kinase complex	-	IPR003594; IPR004358; IPR005467; IPR010559; PTHR24423 (PANTHER), PTHR24423:SF359 (PANTHER)
Y88_2846	ribonuclease T2	240	F:RNA binding; F:ribonuclease T2 activity	EC:3.1.27.1	IPR001568; IPR018188
Y88_2848	ribosomal protein L28	95	C:ribosome; F:structural constituent of ribosome; P:translation; P:ribosome biogenesis	-	IPR001383; G3DSA:2.30.170.40 (GENE3D), SSF143800 (SUPERFAMILY)
Y88_2849	hypothetical protein	328	-		PF13449 (PFAM)
Y88_2851	ABC-type Na+ efflux pump permease component-like protein	397	-		PF12698 (PFAM)
Y88_2847	tRNA-adenosine deaminase	142	F:hydrolase activity; F:zinc ion binding; P:metabolic process	-	IPR002125; IPR016192; IPR016193; G3DSA:3.40.140.10 (GENE3D), PTHR11079 (PANTHER)
Y88_2850	cytochrome P450	444	F:heme binding; F:oxidoreductase activity, acting on paired donors, with incorporation or reduction of molecular oxygen; F:monooxygenase activity; F:electron carrier activity; P:oxidation-reduction process; P:electron transport	-	IPR001128; IPR002397; IPR017972; PTHR11712 (PANTHER), PTHR11712:SF114 (PANTHER)
Y88_2853	4Fe-4S ferredoxin, iron-sulfur binding protein	354	F:iron-sulfur cluster binding	-	IPR009051; IPR013542; IPR017896; IPR017900; G3DSA:3.30.70.20 (GENE3D), PTHR30002 (PANTHER), PTHR30002:SF0 (PANTHER), PF13484 (PFAM)
Y88_2854	putative hydroxylase	225	F:L-ascorbic acid binding; F:iron ion binding; F:oxidoreductase activity, acting on single donors with incorporation of molecular oxygen, incorporation of two atoms of oxygen; F:oxidoreductase activity, acting on paired donors, with incorporation or reduction of molecular oxygen, 2-oxoglutarate as one donor, and incorporation of one atom each of oxygen into both donors; P:oxidation-reduction proc…	EC:1.13.11.0; EC:1.14.11.0	IPR005123; IPR006620; PTHR30496 (PANTHER), PTHR30496:SF0 (PANTHER)
Y88_2852	ABC transporter related protein	330	F:ATPase activity; P:ATP catabolic process; F:ATP binding	EC:3.6.1.3	IPR003439; IPR003593; G3DSA:3.40.50.300 (GENE3D), PTHR24220 (PANTHER), SSF52540 (SUPERFAMILY)
Y88_2856	GTP-binding protein EngA	454	P:ribosome biogenesis; F:GTP binding	-	IPR005225; IPR006073; IPR015946; IPR016484; G3DSA:3.40.50.300 (GENE3D), PTHR11649 (PANTHER), SSF52540 (SUPERFAMILY)
Y88_2855	hypothetical protein	136	-		IPR009325
Y88_2859	hypothetical protein	53	-
Y88_2857	CHAP domain-containing protein	296	-		IPR007921; SSF54001 (SUPERFAMILY)
Y88_2860	TonB-dependent receptor	717	C:cell outer membrane; F:receptor activity; P:transport; C:plasma membrane; F:transporter activity; P:signal transduction	-	IPR000531; IPR012910; SSF56935 (SUPERFAMILY)
Y88_2861	TonB family protein	81	C:membrane; P:protein transport; F:protein transporter activity; C:outer membrane-bounded periplasmic space	-	IPR006260; SSF74653 (SUPERFAMILY)
Y88_2863	2OG-Fe(II) oxygenase	318	P:oxidation-reduction process; F:oxidoreductase activity, acting on paired donors, with incorporation or reduction of molecular oxygen, 2-oxoglutarate as one donor, and incorporation of one atom each of oxygen into both donors	EC:1.14.11.0	IPR005123; IPR026992; G3DSA:2.60.120.330 (GENE3D), PTHR10209 (PANTHER), PTHR10209:SF54 (PANTHER), SSF51197 (SUPERFAMILY)
Y88_2858	hypothetical protein	132	-
Y88_2864	Pyrimidine-specific ribonucleoside hydrolase	321	F:hydrolase activity, acting on glycosyl bonds	-	IPR001910; IPR023186
Y88_2865	luciferase family protein	362	P:nitrogen utilization; F:oxidoreductase activity, acting on paired donors, with incorporation or reduction of molecular oxygen; F:monooxygenase activity; P:oxidation-reduction process; P:uracil catabolic process	-	IPR011251; IPR019914; PTHR30011 (PANTHER), PTHR30011:SF0 (PANTHER)
Y88_2866	Bacterial regulatory protein TetR	229	P:negative regulation of transcription, DNA-dependent; F:DNA binding	-	IPR001647; IPR009057; IPR011075; IPR013573; IPR015893; PTHR30055 (PANTHER), PTHR30055:SF0 (PANTHER)
Y88_2862	TonB-dependent receptor, plug	704	F:receptor activity; P:transport; C:membrane; F:transporter activity; P:signal transduction	-	IPR000531; IPR012910; PTHR32552 (PANTHER), PTHR32552:SF0 (PANTHER), SSF56935 (SUPERFAMILY)
Y88_2867	3-hydroxyisobutyrate dehydrogenase	291	F:NAD binding; F:3-hydroxyisobutyrate dehydrogenase activity; P:pentose-phosphate shunt; F:phosphogluconate dehydrogenase (decarboxylating) activity; P:isoleucine catabolic process; P:leucine catabolic process; P:valine catabolic process; P:D-gluconate metabolic process	EC:1.1.1.31; EC:1.1.1.44	IPR002204; IPR006115; IPR008927; IPR011548; IPR013328; IPR015815; IPR016040; PTHR22981:SF7 (PANTHER), SSF51735 (SUPERFAMILY)
Y88_2868	hypothetical protein	40	-
Y88_2869	short chain enoyl-CoA hydratase	264	F:enoyl-CoA hydratase activity; P:isoleucine catabolic process; P:leucine catabolic process; P:lysine catabolic process; P:tryptophan metabolic process; P:valine catabolic process; P:fatty acid biosynthetic process; P:benzoate metabolic process; P:beta-alanine metabolic process; P:limonene catabolic process	EC:4.2.1.17	IPR001753; IPR014748; IPR018376; G3DSA:3.90.226.10 (GENE3D), PTHR11941 (PANTHER), SSF52096 (SUPERFAMILY)
Y88_2870	enoyl-CoA hydratase/isomerase	362	F:isomerase activity; P:metabolic process	-	IPR001753; G3DSA:3.90.226.10 (GENE3D), PTHR11941 (PANTHER), PTHR11941:SF9 (PANTHER), PF13766 (PFAM), SSF52096 (SUPERFAMILY)
Y88_2871	butyryl-CoA dehydrogenase	380	F:flavin adenine dinucleotide binding; F:acryloyl-CoA reductase activity; P:oxidation-reduction process; F:acyl-CoA dehydrogenase activity; P:electron transport	EC:1.3.99.3	IPR006089; IPR006090; IPR006091; IPR006092; IPR009075; IPR009100; IPR013786; PTHR10909 (PANTHER), PTHR10909:SF145 (PANTHER)
Y88_2872	methylmalonate-semialdehyde dehydrogenase acylating]	499	F:methylmalonate-semialdehyde dehydrogenase (acylating) activity; P:oxidation-reduction process; P:inositol metabolic process; P:isoleucine catabolic process; P:leucine catabolic process; P:valine catabolic process	EC:1.2.1.27	IPR010061; IPR015590; IPR016161; IPR016162; IPR016163; PTHR11699 (PANTHER)
Y88_2874	hypothetical protein	102	-		IPR021724
Y88_2875	hypothetical protein	301	F:DNA binding; P:DNA integration; P:DNA recombination	-	IPR002104; IPR011010; IPR013762
Y88_2876	hypothetical protein	104	-
Y88_2877	hypothetical protein	129	F:sequence-specific DNA binding	-	IPR001387; IPR010982; PF12844 (PFAM)
Y88_2873	LysR family transcriptional regulator	298	F:sequence-specific DNA binding transcription factor activity; F:DNA binding; P:regulation of transcription, DNA-dependent; C:transcription factor complex;	-	IPR000847; IPR005119; IPR011991; G3DSA:3.40.190.10 (GENE3D), PTHR32459 (PANTHER), PTHR32459:SF0 (PANTHER), SSF46785 (SUPERFAMILY), SSF53850 (SUPERFAMILY)
Y88_2878	patatin	346	P:lipid metabolic process	-	IPR002641; IPR016035; G3DSA:3.40.1090.10 (GENE3D)
Y88_2879	hypothetical protein	243	-
Y88_2881	transcriptional regulator	93	F:sequence-specific DNA binding	-	IPR001387; IPR010982
Y88_2880	hypothetical protein	206	-
Y88_2882	hypothetical protein	290	-		IPR010359
Y88_2885	transposase	419	P:transposition, DNA-mediated; F:transposase activity; F:DNA binding	-	IPR001207
Y88_2884	hypothetical protein	277	-
Y88_2883	hypothetical protein	142	-
Y88_2887	Lytic transglycosylase, catalytic	127	-		IPR008258; IPR023346; G3DSA:1.10.530.10 (GENE3D), PTHR21666 (PANTHER), PTHR21666:SF10 (PANTHER)
Y88_2888	conjugal transfer protein	79	-		IPR015927; IPR019533
Y88_2886	hypothetical protein	149	-		IPR007438; IPR014519
Y88_2889	Type-F conjugative transfer system protein TraW	219	-		IPR014114
Y88_2891	hypothetical protein	252	-		IPR014113; IPR019106
Y88_2890	sex pilus assembly and synthesis protein	360	-		IPR009649
Y88_2892	TraN	627	-		IPR014121
Y88_2894	pilus assembly and synthesis protein	476	-		IPR010927
Y88_2893	TraF-like protein	299	-		IPR012336; IPR014111; PF13728 (PFAM)
Y88_2895	TraG domain-containing protein	926	-		IPR012931
Y88_2896	hypothetical protein	115	-
Y88_2898	putative transposase	149	-		IPR025161; PTHR30007 (PANTHER), PTHR30007:SF3 (PANTHER)
Y88_2899	putative transposase	99	-		PTHR30007 (PANTHER), PTHR30007:SF3 (PANTHER), PF13586 (PFAM)
Y88_2897	ATP-dependent OLD family endonuclease	255	F:endonuclease activity	-	G3DSA:3.40.50.300 (GENE3D), PF13476 (PFAM), SSF52540 (SUPERFAMILY)
Y88_2902	addiction module antitoxin, RelB/DinJ family	86	F:bacterial-type RNA polymerase core promoter proximal region sequence-specific DNA binding; F:toxin binding; P:single-species biofilm formation; P:immune response; C:immunoglobulin complex		IPR007337; IPR026262
Y88_2903	addiction module toxin, RelE/StbE family	72	-		IPR004386; IPR007712; SSF143011 (SUPERFAMILY)
Y88_2901	putative DNA methylase	917	F:methyltransferase activity; P:methylation	EC:2.1.1.0	G3DSA:3.40.50.150 (GENE3D), PF13659 (PFAM), SSF53335 (SUPERFAMILY)
Y88_2905	hypothetical protein	398	-		IPR018306
Y88_2900	hypothetical protein	429	F:endonuclease activity; F:nucleotide binding; F:nucleoside-triphosphatase activity	EC:3.6.1.15	G3DSA:3.40.50.300 (GENE3D), PF13175 (PFAM), SSF52540 (SUPERFAMILY)
Y88_2904	YeeB-like protein	688	F:nucleic acid binding; F:ATP binding; F:ATP-dependent helicase activity	-	IPR014001; G3DSA:3.40.50.300 (GENE3D), SSF52540 (SUPERFAMILY)
Y88_2907	hypothetical protein	116	F:nucleotidyltransferase activity	EC:2.7.7.0	IPR002934; G3DSA:3.30.460.10 (GENE3D), SSF81301 (SUPERFAMILY)
Y88_2909	hypothetical protein	812	-		IPR019476; G3DSA:1.10.8.80 (GENE3D), G3DSA:3.40.50.300 (GENE3D), SSF52540 (SUPERFAMILY)
Y88_2911	plasmid stabilization protein	105	P:negative regulation of DNA topoisomerase (ATP-hydrolyzing) activity; P:protein heterotetramerization; F:ATP binding; P:plasmid partitioning; F:DNA topoisomerase (ATP-hydrolyzing) activity; F:DNA topoisomerase (ATP-hydrolyzing) inhibitor activity; F:protein homodimerization activity; C:chromosome; P:DNA topological change	EC:5.99.1.3	IPR007712
Y88_2912	plasmid stabilization protein	84	-		IPR018985
Y88_2913	hypothetical protein	80	-		IPR007159; G3DSA:2.10.260.10 (GENE3D)
Y88_2910	hypothetical protein	96	-
Y88_2908	conjugative relaxase region-like protein	1004	F:nucleotide binding; F:nucleoside-triphosphatase activity	EC:3.6.1.15	IPR003593; IPR014059; IPR014862; G3DSA:3.40.50.300 (GENE3D), PF13604 (PFAM), SSF52540 (SUPERFAMILY), SSF55464 (SUPERFAMILY)
Y88_2915	hypothetical protein	319	-		IPR019627
Y88_2914	PilT protein	129	-		IPR002716; SSF88723 (SUPERFAMILY)
Y88_2916	MutT domain-containing protein	166	P:metabolic process; F:hydrolase activity	-	IPR000086; IPR015797; PTHR22769 (PANTHER)
Y88_2917	hypothetical protein	108	-
Y88_2918	single-strand binding protein/primosomal replication protein n	109	F:single-stranded DNA binding; P:DNA replication	-	IPR000424; IPR011344; IPR012340; IPR016027
Y88_2919	hypothetical protein	60	-
Y88_2920	transcriptional regulator, XRE family	76	F:sequence-specific DNA binding	-	IPR001387; IPR010982
Y88_2922	hypothetical protein	126	-		IPR007948
Y88_2923	putative transposase	257	P:transposition, DNA-mediated; F:transposase activity; F:DNA binding	-	IPR002559; IPR025161
Y88_2924	hypothetical protein	38	-
Y88_2925	hypothetical protein	317	-
Y88_2926	plasmid pRiA4b ORF-3 family protein	207	-		IPR012912; IPR024047
Y88_2921	hypothetical protein	149	-		IPR007948
Y88_2927	hypothetical protein	285	F:DNA primase activity; F:DNA binding; F:zinc ion binding; C:replication fork; C:nucleolus; P:DNA replication, synthesis of RNA primer; P:transcription, DNA-dependent	-	IPR002694; PF13362 (PFAM)
Y88_2931	regulator	157	F:DNA binding; F:zinc ion binding; P:regulation of transcription, DNA-dependent	-	IPR008807
Y88_2928	hypothetical protein	95	-
Y88_2929	hypothetical protein	125	-		IPR022243
Y88_2932	hypothetical protein	39	-
Y88_2933	hypothetical protein	107	-
Y88_2930	hypothetical protein	116	-
Y88_2934	hypothetical protein	61	-
Y88_0077	4-hydroxyphenylacetate 3-monooxygenase, reductase subunit	173	F:monooxygenase activity; P:oxidation-reduction process; F:FMN binding; F:riboflavin reductase (NADPH) activity	EC:1.5.1.30	IPR002563; IPR009002; IPR012349; PTHR30466 (PANTHER), PTHR30466:SF0 (PANTHER)
Y88_0076	peptidase M15B and M15C, D,D-carboxypeptidase VanY/endolysin	209	F:carboxypeptidase activity; P:proteolysis	-	IPR003709
Y88_0075	hypothetical protein	41	-
Y88_0074	putative patatin	563	P:lipid metabolic process	-	IPR002641; IPR016035; IPR024282
Y88_0073	peptidase M28	566	F:peptidase activity; P:proteolysis	-	IPR003137; IPR007484; G3DSA:3.40.630.10 (GENE3D), PTHR12147 (PANTHER), SSF53187 (SUPERFAMILY)
Y88_0072	hypothetical protein	50	-
Y88_0071	NADH:flavin oxidoreductase/NADH oxidase	362	F:oxidoreductase activity; P:oxidation-reduction process; F:FMN binding	-	IPR001155; IPR013785; PTHR22893 (PANTHER), PTHR22893:SF14 (PANTHER), SSF51395 (SUPERFAMILY)
Y88_0070	TonB-dependent receptor	856	C:cell outer membrane; F:receptor activity; P:transport; C:plasma membrane; F:transporter activity; P:signal transduction	-	IPR000531; IPR006311; IPR012910; PTHR30069 (PANTHER), PTHR30069:SF2 (PANTHER), SSF56935 (SUPERFAMILY)
Y88_0068	hypothetical protein	299	-
Y88_0067	arsenical resistance protein ArsH	253	-		IPR005025; IPR014063; G3DSA:3.40.50.360 (GENE3D), PTHR30041 (PANTHER), SSF52218 (SUPERFAMILY)
Y88_0066	ArsR family transcriptional regulator	109	F:sequence-specific DNA binding transcription factor activity; F:DNA binding; P:regulation of transcription, DNA-dependent; C:transcription factor complex;	-	IPR001845; IPR011991; PF12840 (PFAM), SSF46785 (SUPERFAMILY)
Y88_0069	hypothetical protein	526	-
Y88_0065	permease	351	-		IPR005524
Y88_0064	thiol-disulfide isomerase and thioredoxin	59	F:isomerase activity	-	IPR012336
Y88_0060	transposase	102	-		PTHR30007 (PANTHER), PTHR30007:SF3 (PANTHER), PF13586 (PFAM)
Y88_0062	hypothetical protein	295	-
Y88_0061	transposase	145	-		IPR025161; PTHR30007 (PANTHER), PTHR30007:SF3 (PANTHER)
Y88_0063	short chain dehydrogenase/reductase family oxidoreductase	300	F:oxidoreductase activity; P:oxidation-reduction process; F:nucleotide binding	-	IPR002198; IPR002347; IPR016040; PTHR24314 (PANTHER), PTHR24314:SF0 (PANTHER), SSF51735 (SUPERFAMILY)
Y88_0058	hypothetical protein	329	-		IPR025382
Y88_0059	hypothetical protein	251	-		G3DSA:3.40.50.300 (GENE3D), PF13476 (PFAM)
Y88_0057	LysR family transcriptional regulator	289	F:sequence-specific DNA binding transcription factor activity; F:DNA binding; P:regulation of transcription, DNA-dependent; C:transcription factor complex;	-	IPR000847; IPR005119; IPR011991; G3DSA:3.40.190.10 (GENE3D), PTHR30537 (PANTHER), PTHR30537:SF0 (PANTHER), SSF46785 (SUPERFAMILY), SSF53850 (SUPERFAMILY)
Y88_0055	hypothetical protein	40	-
Y88_0054	hypothetical protein	43	-
Y88_0056	FAD dependent oxidoreductase	426	P:oxidation-reduction process; F:oxidoreductase activity	-	IPR006076; PR00411 (PRINTS), G3DSA:3.50.50.60 (GENE3D), PTHR13847 (PANTHER), PTHR13847:SF20 (PANTHER), SSF51905 (SUPERFAMILY)
Y88_0052	PAS/PAC sensor signal transduction histidine kinase	523	P:signal transduction by phosphorylation; P:two-component signal transduction system (phosphorelay); F:two-component sensor activity; P:peptidyl-histidine phosphorylation; F:ATP binding; C:membrane; C:protein histidine kinase complex	-	IPR003594; IPR003661; IPR005467; PTHR24423 (PANTHER)
Y88_0053	putative aldehyde dehydrogenase	506	F:oxidoreductase activity, acting on the aldehyde or oxo group of donors, NAD or NADP as acceptor; P:oxidation-reduction process	EC:1.2.1.0	IPR015590; IPR016160; IPR016161; IPR016162; IPR016163; PTHR11699 (PANTHER), PTHR11699:SF63 (PANTHER)
Y88_0050	hypothetical protein	59	F:DNA binding	-
Y88_0049	YaiI/YqxD family protein	150	-		IPR003791
Y88_0051	response regulator receiver	201	P:intracellular signal transduction; P:two-component signal transduction system (phosphorelay); F:sequence-specific DNA binding transcription factor activity; F:sequence-specific DNA binding; F:two-component response regulator activity; P:regulation of transcription, DNA-dependent; C:transcription factor complex;	-	IPR000792; IPR001789; IPR011006; IPR011991; G3DSA:3.40.50.2300 (GENE3D), PTHR26402 (PANTHER), PTHR26402:SF76 (PANTHER)
Y88_0045	transcriptional regulator, LuxR family protein	880	P:intracellular signal transduction; P:two-component signal transduction system (phosphorelay); F:sequence-specific DNA binding transcription factor activity; F:sequence-specific DNA binding; F:two-component response regulator activity; P:regulation of transcription, DNA-dependent; C:transcription factor complex; ; F:protein binding	-	IPR000792; IPR011990; IPR011991; IPR016032; G3DSA:3.40.50.300 (GENE3D), PTHR30156 (PANTHER)
Y88_0048	putative fatty acid desaturase ; putative membrane protein	339	P:lipid metabolic process	-	IPR005804; PTHR19353 (PANTHER)
Y88_0047	putative TonB-dependent receptor	784	C:cell outer membrane; F:receptor activity; P:transport; C:plasma membrane; F:transporter activity; P:signal transduction	-	IPR000531; IPR012910; PTHR30069 (PANTHER), PTHR30069:SF2 (PANTHER), SSF56935 (SUPERFAMILY)
Y88_0046	hypothetical protein	579	-		IPR018647; G3DSA:3.40.50.300 (GENE3D), SSF52540 (SUPERFAMILY)
Y88_0044	TonB-dependent receptor	793	C:cell outer membrane; F:receptor activity; P:transport; C:plasma membrane; F:transporter activity; P:signal transduction	-	IPR000531; IPR012910; PTHR32552 (PANTHER), PTHR32552:SF0 (PANTHER), SSF56935 (SUPERFAMILY)
Y88_0043	molybdenum ABC transporter, periplasmic molybdate-binding protein	229	P:molybdate ion transport; F:molybdate transmembrane-transporting ATPase activity; C:outer membrane-bounded periplasmic space	EC:3.6.3.29	IPR005950; G3DSA:3.40.190.10 (GENE3D), PTHR30632 (PANTHER), PTHR30632:SF0 (PANTHER), PF13531 (PFAM), SSF53850 (SUPERFAMILY)
Y88_0042	molybdate ABC transporter, inner membrane subunit	232	C:integral to membrane; P:molybdate ion transport; F:molybdate ion transmembrane transporter activity; C:plasma membrane	-	IPR000515; IPR011867; G3DSA:1.10.3720.10 (GENE3D), PTHR30183 (PANTHER), PTHR30183:SF0 (PANTHER)
Y88_0041	glucose/galactose transporter	476	F:glucose transmembrane transporter activity; P:galactose transport; F:galactose transmembrane transporter activity; P:transmembrane transport; C:integral to membrane; P:glucose transport; C:Gram-negative-bacterium-type cell wall	-	IPR005964; IPR011701; IPR016196; G3DSA:1.20.1250.20 (GENE3D)
Y88_0040	tryptophan halogenase, putative	505	P:tryptophan catabolic process; F:hydrolase activity, acting on acid halide bonds, in C-halide compounds		IPR006905; G3DSA:3.50.50.60 (GENE3D), SSF51905 (SUPERFAMILY)
Y88_0039	hypothetical protein	240	-		IPR010836
Y88_0038	pass1 domain protein	331	F:protein binding		IPR003347; IPR014710; PTHR12461 (PANTHER), PF13621 (PFAM), SSF51197 (SUPERFAMILY)
Y88_0035	glucan 1,4-beta-glucosidase precursor	762	P:carbohydrate metabolic process; F:hydrolase activity, hydrolyzing O-glycosyl compounds	EC:3.2.1.0	IPR001764; IPR002772; IPR017853; IPR026892; PTHR30620:SF0 (PANTHER)
Y88_0036	hypothetical protein	98	-
Y88_0033	major facilitator transporter	443	P:transmembrane transport; C:integral to membrane	-	IPR011701; IPR016196; IPR020846; G3DSA:1.20.1250.20 (GENE3D)
Y88_0032	ferredoxin	64	F:iron-sulfur cluster binding	-	IPR017896; IPR017900; G3DSA:3.30.70.20 (GENE3D), SSF54862 (SUPERFAMILY)
Y88_0031	LRV FeS4 cluster domain-containing protein	287	F:binding		IPR008665; IPR011989; IPR016024
Y88_0037	TonB-dependent receptor	986	C:cell outer membrane; F:receptor activity; P:transport; C:plasma membrane; F:transporter activity; P:signal transduction	-	IPR000531; IPR010104; IPR012910; SSF56935 (SUPERFAMILY)
Y88_0030	fixU nitrogen fixation protein	70	P:nitrogen fixation	-	IPR009727; IPR024044
Y88_0029	hypothetical protein	283	-		PF13289 (PFAM)
Y88_0034	LacI family transcription regulator	371	F:sequence-specific DNA binding transcription factor activity; F:DNA binding; P:regulation of transcription, DNA-dependent; C:transcription factor complex;	-	IPR000843; IPR010982; G3DSA:3.40.50.2300 (GENE3D), PTHR30146 (PANTHER), PF13377 (PFAM), SSF53822 (SUPERFAMILY)
Y88_0027	4Fe-4S ferredoxin iron-sulfur binding domain protein	75	F:iron-sulfur cluster binding	-	IPR017896; IPR017900; G3DSA:3.30.70.20 (GENE3D), SSF54862 (SUPERFAMILY)
Y88_0026	TPR repeat-containing protein	176	F:protein binding		IPR011990
Y88_0028	nitrogenase cofactor biosynthesis protein	522	F:metal ion binding; P:coenzyme biosynthetic process; F:catalytic activity; F:4 iron, 4 sulfur cluster binding; P:nitrogen fixation	-	IPR000385; IPR003731; IPR005980; IPR006638; IPR007197; G3DSA:3.80.30.10 (GENE3D), PTHR11228 (PANTHER), PTHR11228:SF0 (PANTHER), SSF102114 (SUPERFAMILY)
Y88_0024	NifZ family protein	83	P:nitrogen fixation	-	IPR007415
Y88_0025	nitrogen fixation protein NifZ	113	P:nitrogen fixation	-	IPR007415
Y88_0022	hypothetical protein	124	-		IPR021388
Y88_0021	hypothetical protein	94	-
Y88_0020	hypothetical protein	86	-		IPR002634; PTHR12735 (PANTHER), PTHR12735:SF7 (PANTHER)
Y88_0018	glutaredoxin-related protein	111	P:cell redox homeostasis; F:electron carrier activity; F:protein disulfide oxidoreductase activity; P:electron transport	-	IPR002109; IPR004480; IPR012336; IPR014434
Y88_0016	hypothetical protein	76	-
Y88_0019	ferredoxin 2Fe-2S]-type protein	101	F:metal ion binding; F:electron carrier activity; F:iron-sulfur cluster binding; P:electron transport	-	IPR001041; IPR012675
Y88_0015	response regulator receiver	144	P:intracellular signal transduction; P:two-component signal transduction system (phosphorelay); C:intracellular; F:two-component response regulator activity; P:regulation of transcription, DNA-dependent;	-	IPR001789; IPR011006; G3DSA:3.40.50.2300 (GENE3D), PTHR26402 (PANTHER)
Y88_0023	aminotransferase	388	P:metabolic process; F:pyridoxal phosphate binding; F:transaminase activity	EC:2.6.1.0	IPR000653; IPR015421; IPR015422; IPR015424; PTHR30244 (PANTHER), PTHR30244:SF3 (PANTHER)
Y88_0014	nitrogenase reductase	291	F:metal ion binding; C:molybdenum-iron nitrogenase complex; P:nitrogen fixation; F:carbonyl sulfide nitrogenase activity; F:ATP binding; F:nitrogenase activity; F:4 iron, 4 sulfur cluster binding; P:oxidation-reduction process; P:tetrachloroethylene catabolic process	EC:1.18.6.1	IPR000392; IPR005977; G3DSA:3.40.50.300 (GENE3D), PTHR13696 (PANTHER), PTHR13696:SF5 (PANTHER), SSF52540 (SUPERFAMILY)
Y88_0017	ModE family transcriptional regulator	155	F:molybdate transmembrane-transporting ATPase activity; C:ATP-binding cassette (ABC) transporter complex; F:ATP binding; F:molybdenum ion binding; P:molybdate ion transport	EC:3.6.3.29	IPR004606; IPR005116; IPR008995; G3DSA:2.40.50.100 (GENE3D), PTHR30432 (PANTHER)
Y88_0011	nitrogenase MoFe cofactor biosynthesis protein NifE	479	P:oxidation-reduction process; P:protein complex assembly; P:nitrogen fixation; F:nitrogenase activity; F:carbonyl sulfide nitrogenase activity; C:nitrogenase complex; P:tetrachloroethylene catabolic process	EC:1.18.6.1	IPR000318; IPR000510; IPR005973; G3DSA:3.40.50.1980 (GENE3D), SSF53807 (SUPERFAMILY)
Y88_0012	nitrogenase molybdenum-iron protein beta chain	519	C:molybdenum-iron nitrogenase complex; P:oxidation-reduction process; P:nitrogen fixation; F:nitrogenase activity; F:carbonyl sulfide nitrogenase activity; P:tetrachloroethylene catabolic process	EC:1.18.6.1	IPR000318; IPR000510; IPR005976; IPR024564; G3DSA:3.40.50.1980 (GENE3D), SSF53807 (SUPERFAMILY)
Y88_0013	nitrogenase molybdenum-iron protein alpha chain	499	F:metal ion binding; C:molybdenum-iron nitrogenase complex; F:iron-sulfur cluster binding; P:oxidation-reduction process; P:nitrogen fixation; F:nitrogenase activity; F:carbonyl sulfide nitrogenase activity; P:tetrachloroethylene catabolic process	EC:1.18.6.1	IPR000318; IPR000510; IPR005972; IPR010143; G3DSA:3.40.50.1980 (GENE3D), SSF53807 (SUPERFAMILY)
Y88_0010	nitrogenase molybdenum-iron cofactor biosynthesis protein NifN	465	P:oxidation-reduction process; P:protein complex assembly; P:nitrogen fixation; F:nitrogenase activity; F:carbonyl sulfide nitrogenase activity; C:nitrogenase complex; P:tetrachloroethylene catabolic process	EC:1.18.6.1	IPR000318; IPR000510; IPR005975; G3DSA:3.40.50.1980 (GENE3D), SSF53807 (SUPERFAMILY)
Y88_0009	nitrogenase molybdenum-iron protein nifX	134	P:nitrogen fixation; F:metal cluster binding; P:cofactor biosynthetic process	-	IPR003731; IPR013480
Y88_0008	nitrogen fixation protein	151	-		IPR004952
Y88_0007	hypothetical protein	67	-		IPR007774; G3DSA:1.10.287.660 (GENE3D)
Y88_0005	protein nifQ	214	P:nitrogen fixation; F:molybdenum ion binding	-	IPR006975
Y88_0004	sec-independent protein translocase protein TatC	145	F:heme binding; P:oxygen transport; F:oxygen binding	-	IPR001486; IPR009050; IPR012292
Y88_0006	ferredoxin III, nif-specific	94	F:oxidoreductase activity; P:oxidation-reduction process; F:iron-sulfur cluster binding	-	IPR014283; IPR017896; IPR017900; G3DSA:3.30.70.20 (GENE3D), SSF54862 (SUPERFAMILY)
Y88_0003	putative nitrite reductase ferredoxin subunit	137	F:2 iron, 2 sulfur cluster binding; F:metal ion binding; F:oxidoreductase activity; P:oxidation-reduction process	-	IPR017941
Y88_1850	hypothetical protein	155	-
Y88_1849	putative endoglucanase/cellulase	334	P:carbohydrate metabolic process; F:hydrolase activity, hydrolyzing O-glycosyl compounds	EC:3.2.1.0	IPR002037; IPR008928; IPR012341; PS51257 (PROFILE)
Y88_1852	putative cellulose synthase	1494	F:cellulose synthase (UDP-forming) activity; F:cyclic-di-GMP binding; P:UDP-glucose metabolic process; P:cellulose biosynthetic process; C:membrane; P:starch metabolic process; P:sucrose metabolic process	EC:2.4.1.12	IPR001173; IPR003919; IPR005150; IPR009875; IPR018513; G3DSA:3.90.550.10 (GENE3D), PTHR32220 (PANTHER), PTHR32220:SF0 (PANTHER), SSF141371 (SUPERFAMILY), SSF53448 (SUPERFAMILY)
Y88_1854	hypothetical protein	121	-
Y88_1853	putative ATPase	263	-		IPR002586; IPR017746; G3DSA:3.40.50.300 (GENE3D), SSF52540 (SUPERFAMILY)
Y88_1851	cellulose synthase protein C precursor	1150	C:outer membrane; P:cellulose biosynthetic process; F:protein binding	-	IPR008410; IPR011990; IPR013026; IPR013105; IPR019734; PTHR23083 (PANTHER), PF13414 (PFAM), SSF48452 (SUPERFAMILY), SSF81901 (SUPERFAMILY)
Y88_1855	isochorismatase hydrolase	201	P:metabolic process; F:hydrolase activity	-	IPR000868; PTHR11080 (PANTHER), PTHR11080:SF3 (PANTHER)
Y88_1857	glycosyl hydrolase family 88	416	P:metabolic process; F:hydrolase activity	-	IPR008928; IPR010905; IPR012341
Y88_1856	diguanylate cyclase	600	P:intracellular signal transduction; F:phosphorus-oxygen lyase activity; C:intracellular; P:cyclic nucleotide biosynthetic process	-	IPR000160; IPR001054; IPR011623; G3DSA:3.30.70.270 (GENE3D), PTHR10919 (PANTHER), PTHR10919:SF20 (PANTHER)
Y88_1859	hypothetical protein	38	-
Y88_1861	polysaccharide pyruvyl transferase	428	F:transferase activity	-	IPR007345
Y88_1860	exopolysaccharide biosynthesis protein, glycosyltransferase	331	P:lipid glycosylation; F:carbohydrate binding; F:transferase activity, transferring hexosyl groups	EC:2.4.1.0	IPR007235; IPR013969; G3DSA:3.40.50.2000 (GENE3D), PTHR12867 (PANTHER), SSF53756 (SUPERFAMILY)
Y88_1862	hypothetical protein	407	-		IPR018759
Y88_1858	polysaccharide biosynthesis protein	474	P:polysaccharide biosynthetic process; C:membrane	-	IPR002797; PTHR30250 (PANTHER), PTHR30250:SF0 (PANTHER)
Y88_1863	capsular polysaccharide export protein, putative	279	C:membrane; P:polysaccharide transport; F:polysaccharide transmembrane transporter activity	-	IPR003715; IPR019554; G3DSA:3.10.560.10 (GENE3D), G3DSA:3.30.1950.10 (GENE3D)
Y88_1865	diutan polysaccharide export protein	242	P:regulation of catalytic activity; P:capsule polysaccharide biosynthetic process; F:enzyme regulator activity; F:kinase activity; P:phosphorylation; F:protein tyrosine kinase activity		IPR025669; G3DSA:3.40.50.300 (GENE3D), PTHR32309 (PANTHER), SSF52540 (SUPERFAMILY)
Y88_1866	glycosyl transferase family 2	305	F:transferase activity	-	G3DSA:3.90.550.10 (GENE3D), PF13641 (PFAM), SSF53448 (SUPERFAMILY)
Y88_1864	chain length determinant protein	423	P:lipopolysaccharide biosynthetic process; C:membrane	-	IPR003856; PTHR32309 (PANTHER)
Y88_1867	glycosyl transferase, family 2	283	F:transferase activity	-	IPR001173; G3DSA:3.90.550.10 (GENE3D), PTHR22916 (PANTHER), SSF53448 (SUPERFAMILY)
Y88_1868	hypothetical protein	454	F:nucleoside-triphosphatase activity; P:defense response; F:nucleotide binding	EC:3.6.1.15	IPR000767; IPR003593; G3DSA:3.40.50.300 (GENE3D), PF13191 (PFAM), SSF52540 (SUPERFAMILY)
Y88_1869	chain length determinant protein	415	P:lipopolysaccharide biosynthetic process; C:membrane
Y88_1872	hypothetical protein	275	-		IPR006626; IPR011050; IPR012334; PF13229 (PFAM)
Y88_1870	hypothetical protein	37	-
Y88_1874	family 5 glycoside hydrolase	358	P:carbohydrate metabolic process; F:hydrolase activity, hydrolyzing O-glycosyl compounds; F:cation binding	EC:3.2.1.0	IPR001547; IPR013781; IPR017853; IPR018087
Y88_1876	glycosyltransferase	345	F:transferase activity	-	IPR001173; G3DSA:3.90.550.10 (GENE3D), PTHR22916 (PANTHER), SSF53448 (SUPERFAMILY)
Y88_1871	putative diutan polysaccharide polymerase	530	-		PF13425 (PFAM)
Y88_1875	hypothetical protein	55	-
Y88_1873	glycosyl transferase family 2	333	F:transferase activity	-	IPR001173; G3DSA:3.90.550.10 (GENE3D), PTHR22916 (PANTHER), SSF53448 (SUPERFAMILY)
Y88_1880	glycosyl transferase family 2	395	F:transferase activity	-	IPR001173; G3DSA:3.90.550.10 (GENE3D), PTHR22916 (PANTHER), SSF53448 (SUPERFAMILY)
Y88_1877	glycosyl transferase family 2	995	P:nodulation; F:hydrolase activity, acting on carbon-nitrogen (but not peptide) bonds; F:S-adenosylmethionine-dependent methyltransferase activity; P:oligosaccharide biosynthetic process; P:nitrogen compound metabolic process	-	IPR001173; IPR002509; IPR008715; IPR011330; G3DSA:3.40.50.150 (GENE3D), G3DSA:3.90.550.10 (GENE3D), PTHR22916 (PANTHER), SSF53335 (SUPERFAMILY), SSF53448 (SUPERFAMILY)
Y88_1881	glycosyl transferase family 2	836	F:transferase activity	-	IPR001173; G3DSA:3.90.550.10 (GENE3D), PTHR22916 (PANTHER), SSF53448 (SUPERFAMILY)
Y88_1878	ABC-2 type transporter	257	F:ATPase activity, coupled to transmembrane movement of substances; P:transport; F:ATP binding; C:membrane	-	IPR000412; IPR013525
Y88_1882	NAD-dependent epimerase/dehydratase	327	P:cellular metabolic process; F:nucleotide binding; F:coenzyme binding; F:catalytic activity	-	IPR001509; IPR016040; G3DSA:3.90.25.10 (GENE3D), PTHR10366 (PANTHER), PTHR10366:SF35 (PANTHER), SSF51735 (SUPERFAMILY)
Y88_1883	type IV pilus assembly PilZ	153	F:cyclic-di-GMP binding	-	IPR009875; SSF141371 (SUPERFAMILY)
Y88_1884	glucose-1-phosphate thymidylyltransferase	288	F:metal ion binding; P:extracellular polysaccharide biosynthetic process; F:glucose-1-phosphate thymidylyltransferase activity; P:streptomycin biosynthetic process; P:polyketide biosynthetic process; P:dTTP metabolic process	EC:2.7.7.24	IPR005835; IPR005907; G3DSA:3.90.550.10 (GENE3D), PTHR22572 (PANTHER), SSF53448 (SUPERFAMILY)
Y88_1885	putative dTDP-4-dehydrorhamnose reductase	297	P:extracellular polysaccharide biosynthetic process; F:dTDP-4-dehydrorhamnose reductase activity; F:nucleotide binding; P:nucleotide-sugar metabolic process; P:streptomycin biosynthetic process; P:polyketide biosynthetic process	EC:1.1.1.133	IPR005913; IPR016040; G3DSA:3.90.25.10 (GENE3D), PTHR10491 (PANTHER), PTHR10491:SF0 (PANTHER), SSF51735 (SUPERFAMILY)
Y88_1887	dTDP-4-dehydrorhamnose 3,5-epimerase	149	P:lipopolysaccharide biosynthetic process; F:dTDP-4-dehydrorhamnose 3,5-epimerase activity; P:nucleotide metabolic process; P:streptomycin biosynthetic process; P:polyketide biosynthetic process	EC:5.1.3.13	IPR000888; IPR011051; IPR014710; PTHR21047:SF0 (PANTHER)
Y88_1879	ABC transporter related protein	420	F:ATPase activity; P:ATP catabolic process; F:ATP binding	EC:3.6.1.3	IPR003439; IPR003593; IPR017871; G3DSA:2.70.50.60 (GENE3D), G3DSA:3.40.50.300 (GENE3D), PTHR24220 (PANTHER), PTHR24220:SF117 (PANTHER), SSF52540 (SUPERFAMILY)
Y88_1888	hypothetical protein	238	-		IPR013424
Y88_1886	dTDP-D-glucose-46-dehydratase	359	F:dTDP-glucose 4,6-dehydratase activity; F:oxidoreductase activity; P:oxidation-reduction process; F:nucleotide binding; F:coenzyme binding; P:nucleotide-sugar metabolic process; P:streptomycin biosynthetic process; P:polyketide biosynthetic process	EC:4.2.1.46	IPR001509; IPR005888; IPR016040; IPR020904; G3DSA:3.90.25.10 (GENE3D), PTHR10366 (PANTHER), SSF51735 (SUPERFAMILY)
Y88_1891	eight transmembrane protein EpsH	288	C:integral to membrane	-	IPR019127; IPR026392
Y88_1889	hypothetical protein	293	P:protein folding; P:protein transport		PF13624 (PFAM)
Y88_1890	methanolan biosynthesis EpsI	239	-		IPR014263
Y88_1894	glycosyl transferase group 1	388	P:biosynthetic process; F:transferase activity	-	IPR001296; PTHR12526 (PANTHER), PTHR12526:SF126 (PANTHER), SSF53756 (SUPERFAMILY)
Y88_1895	beta ketoacyl synthase	401	F:transferase activity; P:metabolic process	-	IPR014030; IPR014031; IPR016038; IPR016039; IPR018201; PTHR11712 (PANTHER)
Y88_1892	hypothetical protein	333	-
Y88_1897	hypothetical protein	43	-
Y88_1898	isoleucine patch superfamily acetyltransferase	162	F:transferase activity	-	IPR001451; IPR011004; IPR018357; G3DSA:2.160.10.10 (GENE3D), PTHR23416 (PANTHER), PTHR23416:SF26 (PANTHER)
Y88_1893	hypothetical protein	179	F:aspartic-type endopeptidase activity; P:proteolysis	EC:3.4.23.0	IPR001969; IPR001995; IPR009007; IPR011969; IPR021109; PF13650 (PFAM)
Y88_1899	putative secreted calcium-binding protein	492	F:calcium ion binding		IPR006626; IPR011050; IPR012334; PF13229 (PFAM)
Y88_1900	amino acid permease-associated region	450	C:integral to membrane; F:amino acid transmembrane transporter activity; P:amino acid transmembrane transport	-	IPR002293; IPR004841; PTHR11785:SF56 (PANTHER)
Y88_1896	acyl carrier protein	77	F:phosphopantetheine binding	-	IPR006162; IPR009081
Y88_1901	histone deacetylase superfamily	409	-		IPR000286; IPR023801; PTHR10625:SF47 (PANTHER), SSF52768 (SUPERFAMILY)
Y88_1904	metallophosphoesterase	253	F:hydrolase activity	-	IPR004843; G3DSA:3.60.21.10 (GENE3D), SSF56300 (SUPERFAMILY)
Y88_1902	TPR repeat-containing protein	882	F:protein binding		IPR011990; IPR013026; IPR013105; IPR019734; PTHR23083 (PANTHER), PF13371 (PFAM), PF13414 (PFAM), PF13844 (PFAM), SSF48452 (SUPERFAMILY)
Y88_1906	putative transcriptional regulator	156	F:sequence-specific DNA binding transcription factor activity; P:regulation of transcription, DNA-dependent; C:transcription factor complex;	-	IPR002577; IPR011991; SSF46785 (SUPERFAMILY)
Y88_1909	protein-methionine-S-oxide reductase	132	F:zinc ion binding; P:oxidation-reduction process; F:peptide-methionine-(S)-S-oxide reductase activity; F:peptide-methionine (R)-S-oxide reductase activity; P:cellular protein modification process	EC:1.8.4.11; EC:1.8.4.12	IPR002579; IPR011057; PTHR10173 (PANTHER), PTHR10173:SF5 (PANTHER)
Y88_1903	hypothetical protein	55	-
Y88_1905	hypothetical protein	111	-
Y88_1910	penicillin-binding protein 1A	691	F:peptidase activity; F:penicillin binding; F:transferase activity, transferring pentosyl groups; P:response to antibiotic; P:regulation of cell shape; P:cellular cell wall organization; P:peptidoglycan biosynthetic process; C:peptidoglycan-based cell wall; F:peptidoglycan glycosyltransferase activity	EC:2.4.2.0; EC:2.4.1.129	IPR001264; IPR001460; IPR011816; IPR012338; PTHR32282 (PANTHER), PTHR32282:SF0 (PANTHER)
Y88_1913	HflK protein	347	C:membrane	-	IPR001107; IPR001972; PTHR10264:SF19 (PANTHER), SSF117892 (SUPERFAMILY)
Y88_1912	band 7 protein	288	F:peptidase activity; C:integral to membrane; P:regulation of peptidase activity	-	IPR001107; IPR001972; IPR010200; PTHR10264:SF19 (PANTHER), SSF117892 (SUPERFAMILY)
Y88_1907	hypothetical protein	105	-
Y88_1916	ferrochelatase	346	C:cytoplasm; F:metal ion binding; F:ferrochelatase activity; P:heme biosynthetic process; P:chlorophyll metabolic process	EC:4.99.1.1	IPR001015; IPR019772; G3DSA:3.40.50.1400 (GENE3D), PTHR11108:SF0 (PANTHER), SSF53800 (SUPERFAMILY)
Y88_1908	hypothetical protein	227	-
Y88_1917	cytochrome P450	63	F:heme binding; F:oxidoreductase activity, acting on paired donors, with incorporation or reduction of molecular oxygen; F:monooxygenase activity; F:electron carrier activity; P:oxidation-reduction process; P:electron transport	-	IPR001128; IPR017972
Y88_1918	formamidopyrimidine-DNA glycosylase, putative	86	C:ribosome; F:structural constituent of ribosome; F:damaged DNA binding; P:nucleotide-excision repair; F:zinc ion binding; P:translation; F:rRNA binding; F:oxidized purine nucleobase lesion DNA N-glycosylase activity; P:ribosome biogenesis; P:base-excision repair, AP site formation	EC:3.2.2.23	IPR002583
Y88_1919	hypothetical protein	40	-
Y88_1911	peptidase S1C, Do	492	F:serine-type endopeptidase activity; P:proteolysis; F:protein binding	EC:3.4.21.0	IPR001478; IPR001940; IPR009003; IPR011782; G3DSA:2.30.42.10 (GENE3D), G3DSA:2.40.10.10 (GENE3D), PTHR22939 (PANTHER), PTHR22939:SF10 (PANTHER), PF13365 (PFAM)
Y88_1914	ATPase	320	-		IPR019591; IPR025669; G3DSA:3.40.50.300 (GENE3D), PTHR23264 (PANTHER), PTHR23264:SF4 (PANTHER), SSF52540 (SUPERFAMILY)
Y88_1921	UBA/THIF-type NAD/FAD binding fold protein	252	P:oxidation-reduction process; F:nucleotide binding; F:peroxidase activity; P:peroxidase reaction; P:response to oxidative stress	EC:1.11.1.7	IPR000594; IPR007901; IPR009036; IPR016040; IPR019793; PTHR10953 (PANTHER)
Y88_1922	NAD-dependent deacetylase	250	F:NAD+ binding; F:hydrolase activity; P:protein deacetylation; F:zinc ion binding	-	IPR003000; IPR026590; IPR026591; G3DSA:3.40.50.1220 (GENE3D), SSF52467 (SUPERFAMILY)
Y88_1920	chromosomal replication initiator protein DnaA	506	C:cytoplasm; F:DNA replication origin binding; P:DNA-dependent DNA replication initiation; P:regulation of DNA replication; F:ATP binding; F:nucleoside-triphosphatase activity; C:replication compartment	EC:3.6.1.15	IPR001957; IPR003593; IPR010921; IPR013159; IPR013317; IPR018312; IPR020591; IPR024633; G3DSA:1.10.8.60 (GENE3D), G3DSA:3.40.50.300 (GENE3D), PTHR30050 (PANTHER), PTHR30050:SF0 (PANTHER), SSF52540 (SUPERFAMILY)
Y88_1923	Alcohol dehydrogenase zinc-binding domain protein	350	F:nucleotide binding; P:oxidation-reduction process; F:cofactor binding; F:oxidoreductase activity, acting on the CH-OH group of donors, NAD or NADP as acceptor; F:zinc ion binding	EC:1.1.1.0	IPR002085; IPR002328; IPR006140; IPR011032; IPR013149; IPR013154; IPR016040; G3DSA:3.90.180.10 (GENE3D), PTHR11695:SF261 (PANTHER), SSF51735 (SUPERFAMILY)
Y88_1924	transcriptional regulator, LysR family	310	F:sequence-specific DNA binding transcription factor activity; F:DNA binding; F:lyase activity; P:regulation of transcription, DNA-dependent; C:transcription factor complex;	-	IPR000847; IPR005119; IPR011991; G3DSA:3.40.190.10 (GENE3D), PTHR32459 (PANTHER), PTHR32459:SF0 (PANTHER), SSF46785 (SUPERFAMILY), SSF53850 (SUPERFAMILY)
Y88_1926	Signal transduction histidine kinase	480	P:signal transduction by phosphorylation; P:two-component signal transduction system (phosphorelay); F:two-component sensor activity; P:peptidyl-histidine phosphorylation; F:ATP binding; C:integral to membrane; C:protein histidine kinase complex	-	IPR003594; IPR003660; IPR003661; IPR004358; IPR005467; IPR009082; G3DSA:1.10.287.240 (GENE3D), PTHR24423 (PANTHER)
Y88_1927	acriflavin resistance protein	1092	F:transferase activity, transferring acyl groups; P:transport; P:metabolic process; C:membrane; F:transporter activity	-	IPR001036; IPR002123; G3DSA:3.30.70.1320 (GENE3D), PTHR32063 (PANTHER), PTHR32063:SF0 (PANTHER), SSF82693 (SUPERFAMILY), SSF82714 (SUPERFAMILY), SSF82866 (SUPERFAMILY)
Y88_1915	twin-arginine translocation pathway signal	789	P:oxidation-reduction process; F:oxidoreductase activity	-	IPR000674; IPR008274; PTHR11908 (PANTHER), PTHR11908:SF2 (PANTHER)
Y88_1928	Membrane fusion protein precursor	389	P:transmembrane transport; C:membrane	-	IPR006143; PTHR30158 (PANTHER), PF12700 (PFAM), SSF111369 (SUPERFAMILY)
Y88_1925	two component transcriptional regulator	258	P:intracellular signal transduction; P:two-component signal transduction system (phosphorelay); F:DNA binding; C:intracellular; F:two-component response regulator activity; P:regulation of transcription, DNA-dependent;	-	IPR001789; IPR001867; IPR011006; IPR011991; G3DSA:3.40.50.2300 (GENE3D), PTHR26402 (PANTHER), PTHR26402:SF63 (PANTHER)
Y88_1929	RND efflux system, outer membrane lipoprotein, NodT	485	P:transport; F:lipid binding; C:membrane; F:transporter activity	-	IPR003423; IPR010131; PTHR30203 (PANTHER), PTHR30203:SF0 (PANTHER), PS51257 (PROFILE), SSF56954 (SUPERFAMILY)
Y88_1930	dihydrodipicolinate reductase	242	C:cytoplasm; F:NADPH binding; F:dihydrodipicolinate reductase activity; P:diaminopimelate biosynthetic process; P:oxidation-reduction process	EC:1.3.1.26	IPR000846; IPR011770; IPR016040; IPR022663; IPR022664; IPR023940; G3DSA:3.30.360.10 (GENE3D), PTHR20836:SF0 (PANTHER), SSF51735 (SUPERFAMILY), SSF55347 (SUPERFAMILY)
Y88_1931	DNA-(apurinic or apyrimidinic site) lyase / endonuclease III	230	P:base-excision repair; F:endonuclease activity; F:DNA binding; C:intracellular; F:4 iron, 4 sulfur cluster binding; F:DNA-(apurinic or apyrimidinic site) lyase activity	EC:4.2.99.18	IPR000445; IPR003265; IPR003583; IPR003651; IPR004036; IPR005759; IPR011257; IPR023170; PTHR10359 (PANTHER), PTHR10359:SF18 (PANTHER)
Y88_1932	hypothetical protein	137	-		PS51257 (PROFILE)
Y88_1934	hypothetical protein	37	-
Y88_1933	2-nitropropane dioxygenase, NPD	381	F:nitronate monooxygenase activity; P:oxidation-reduction process; F:oxidoreductase activity, acting on single donors with incorporation of molecular oxygen, incorporation of two atoms of oxygen; P:nitrogen compound metabolic process	EC:1.13.12.16; EC:1.13.11.0	IPR004136; IPR013785; PTHR32332 (PANTHER), PTHR32332:SF0 (PANTHER), SSF51412 (SUPERFAMILY)
Y88_1936	aspartate kinase	418	P:lysine biosynthetic process via diaminopimelate; F:aspartate kinase activity; P:phosphorylation; F:amino acid binding; P:proline biosynthetic process; F:glutamate 5-kinase activity; P:glycine metabolic process; P:L-serine metabolic process; P:threonine metabolic process; P:urea cycle intermediate metabolic process; P:glutamate biosynthetic process	EC:2.7.2.4; EC:2.7.2.11	IPR001048; IPR001341; IPR002912; IPR005260; IPR018042; G3DSA:3.30.70.260 (GENE3D), PTHR21499 (PANTHER), PTHR21499:SF13 (PANTHER), PF13840 (PFAM), SSF55021 (SUPERFAMILY)
Y88_1937	3-demethylubiquinone-9 3-methyltransferase	246	P:ubiquinone biosynthetic process; P:methylation; F:3-demethylubiquinone-9 3-O-methyltransferase activity; F:2-polyprenyl-6-methoxy-1,4-benzoquinone methyltransferase activity	EC:2.1.1.64	IPR010233; IPR020557; G3DSA:3.40.50.150 (GENE3D), PTHR23134:SF0 (PANTHER), PF13489 (PFAM), SSF53335 (SUPERFAMILY)
Y88_1935	catalase/peroxidase HPI	734	P:hydrogen peroxide catabolic process; F:heme binding; F:catalase activity; P:oxidation-reduction process; P:tryptophan metabolic process; P:peroxidase reaction; P:methane metabolic process	EC:1.11.1.6	IPR000763; IPR002016; IPR010255; IPR019793; IPR019794; G3DSA:1.10.420.10 (GENE3D), G3DSA:1.10.520.10 (GENE3D), PTHR30555 (PANTHER), PTHR30555:SF0 (PANTHER)
Y88_1938	hypothetical protein	118	-		IPR008579; IPR011051; IPR014710
Y88_1939	thioesterase superfamily protein	133	-		G3DSA:3.10.129.10 (GENE3D), PF13279 (PFAM), SSF54637 (SUPERFAMILY)
Y88_1940	hypothetical protein	116	-		IPR006504; IPR006660; IPR012336
Y88_1941	hydrolase, haloacid dehalogenase-like family protein	231	F:hydrolase activity	-	IPR023214; G3DSA:1.10.164.10 (GENE3D), PTHR12725 (PANTHER), PTHR12725:SF25 (PANTHER), PF13419 (PFAM)
Y88_1942	aminoglycoside phosphotransferase	529	F:transferase activity, transferring phosphorus-containing groups	-	IPR011009; G3DSA:3.40.50.300 (GENE3D), G3DSA:3.90.1200.10 (GENE3D), PF13671 (PFAM), SSF52540 (SUPERFAMILY)
Y88_1943	alcohol dehydrogenase	326	F:nucleotide binding; P:oxidation-reduction process; F:zinc ion binding; F:alcohol dehydrogenase (NAD) activity	EC:1.1.1.1	IPR002085; IPR002328; IPR011032; IPR013154; IPR014187; IPR016040; G3DSA:3.90.180.10 (GENE3D), PTHR11695:SF261 (PANTHER), SSF51735 (SUPERFAMILY)
Y88_1945	hypothetical protein	115	-		IPR007138; IPR011008; G3DSA:3.30.70.900 (GENE3D)
Y88_1946	chorismate synthase	355	F:chorismate synthase activity; P:chorismate biosynthetic process; P:tryptophan biosynthetic process; P:tyrosine biosynthetic process; P:L-phenylalanine biosynthetic process	EC:4.2.3.5	IPR000453; IPR020541
Y88_1947	sodium:dicarboxylate symporter	442	P:dicarboxylic acid transport; F:sodium:dicarboxylate symporter activity; C:integral to membrane; P:cation transport; P:anion transport	-	IPR001991; PTHR11958:SF26 (PANTHER), SSF118215 (SUPERFAMILY)
Y88_1949	HNH endonuclease	227	F:endonuclease activity; F:nucleic acid binding	-	IPR002711; IPR003615
Y88_1950	hypothetical protein	213	F:L-ascorbic acid binding; F:iron ion binding; F:oxidoreductase activity, acting on paired donors, with incorporation or reduction of molecular oxygen, 2-oxoglutarate as one donor, and incorporation of one atom each of oxygen into both donors; P:oxidation-reduction process	EC:1.14.11.0	IPR005123; IPR006620
Y88_1944	putative acetyltransferase	174	F:N-acetyltransferase activity; P:acyl-carrier-protein biosynthetic process	-	IPR000182; IPR016181; PTHR13256 (PANTHER)
Y88_1948	hypothetical protein	51	-
Y88_1951	hypothetical protein	479	F:metallopeptidase activity; P:proteolysis	-	IPR001261; IPR002933; IPR011650; G3DSA:3.30.70.360 (GENE3D), G3DSA:3.40.630.10 (GENE3D), PTHR11014 (PANTHER), SSF53187 (SUPERFAMILY)
Y88_1952	hypothetical protein	474	F:metallopeptidase activity; P:proteolysis	-	IPR001261; IPR002933; IPR011650; G3DSA:3.30.70.360 (GENE3D), G3DSA:3.40.630.10 (GENE3D), PTHR11014 (PANTHER), SSF53187 (SUPERFAMILY)
Y88_1955	ribonucleotide-diphosphate reductase subunit beta	351	F:ribonucleoside-diphosphate reductase activity, thioredoxin disulfide as acceptor; F:transition metal ion binding; P:oxidation-reduction process; P:deoxyribonucleoside diphosphate metabolic process; C:ribonucleoside-diphosphate reductase complex; P:purine nucleobase metabolic process; P:pyrimidine nucleobase metabolic process; P:deoxyribonucleotide biosynthetic process	EC:1.17.4.1	IPR000358; IPR009078; IPR012348; IPR026023; PTHR23409:SF15 (PANTHER)
Y88_1953	DNA gyrase subunit B	840	F:DNA topoisomerase (ATP-hydrolyzing) activity; F:ATP binding; C:chromosome; P:DNA topological change	EC:5.99.1.3	IPR000565; IPR001241; IPR002288; IPR003594; IPR006171; IPR011557; IPR013506; IPR013759; IPR013760; IPR014721; IPR018522; IPR020568; PTHR10169 (PANTHER), PTHR10169:SF20 (PANTHER)
Y88_1956	hypothetical protein	130	-		PF13172 (PFAM)
Y88_1954	hypothetical protein	360	-		IPR013424; IPR026588
Y88_1958	transmembrane region and signal peptide prediction	82	C:integral to membrane	-	IPR007341
Y88_1959	L-aspartate oxidase	540	C:cytoplasm; F:L-aspartate:fumarate oxidoreductase activity; F:L-aspartate oxidase activity; P:NAD biosynthetic process; P:oxidation-reduction process; P:alanine metabolic process; P:aspartate metabolic process; P:nicotinamide metabolic process; P:nicotinate nucleotide metabolic process	EC:1.4.3.16	IPR003953; IPR005288; IPR013027; IPR015939; G3DSA:3.50.50.60 (GENE3D), G3DSA:3.90.700.10 (GENE3D), PTHR11632 (PANTHER), PTHR11632:SF6 (PANTHER), SSF51905 (SUPERFAMILY), SSF56425 (SUPERFAMILY)
Y88_1957	ribonucleotide-diphosphate reductase subunit alpha	685	C:ribonucleoside-diphosphate reductase complex; P:DNA replication; F:ATP binding; F:ribonucleoside-diphosphate reductase activity, thioredoxin disulfide as acceptor; P:oxidation-reduction process; P:purine nucleobase metabolic process; P:pyrimidine nucleobase metabolic process; P:deoxyribonucleoside diphosphate metabolic process	EC:1.17.4.1	IPR000788; IPR008926; IPR013509; G3DSA:3.20.70.20 (GENE3D), PTHR11573 (PANTHER), PTHR11573:SF9 (PANTHER), SSF51998 (SUPERFAMILY)
Y88_1961	hypothetical protein	49	-
Y88_1962	ABC transporter related protein	314	F:ATPase activity; P:ATP catabolic process; F:ATP binding	EC:3.6.1.3	IPR003439; IPR003593; IPR017871; G3DSA:3.40.50.300 (GENE3D), PTHR24220 (PANTHER), PTHR24220:SF0 (PANTHER), SSF52540 (SUPERFAMILY)
Y88_1960	hypothetical protein	49	-
Y88_1963	hypothetical protein	73	-		IPR019401
Y88_1964	peptidase U62, modulator of DNA gyrase	481	-		IPR002510; IPR025502; PTHR30624 (PANTHER), PTHR30624:SF0 (PANTHER), SSF111283 (SUPERFAMILY)
Y88_1965	hypothetical protein	99	-
Y88_1966	GCN5-related N-acetyltransferase	176	F:N-acetyltransferase activity; P:acyl-carrier-protein biosynthetic process	-	IPR000182; IPR016181; PTHR23091 (PANTHER)
Y88_1967	hypothetical protein	236	-
Y88_1968	DNA-directed RNA polymerase specialized sigma subunit	176	F:DNA-directed RNA polymerase activity; F:sequence-specific DNA binding transcription factor activity; F:DNA binding; P:DNA-dependent transcription, initiation; F:sigma factor activity; P:regulation of transcription, DNA-dependent; C:nucleolus; P:purine nucleobase metabolic process; P:pyrimidine nucleobase metabolic process; C:transcription factor complex;	EC:2.7.7.6	IPR007627; IPR011991; IPR013249; IPR013324; IPR013325; IPR014284; G3DSA:1.10.1740.10 (GENE3D)
Y88_1969	Subtilase family	364	F:serine-type endopeptidase activity; P:proteolysis	EC:3.4.21.0	IPR000209; IPR015500; PTHR10795:SF184 (PANTHER)
Y88_1971	hypothetical protein	88	-
Y88_1972	hypothetical protein	205	F:cyclic-di-GMP binding	-	IPR009875; G3DSA:2.40.10.220 (GENE3D), SSF141371 (SUPERFAMILY)
Y88_1970	hypothetical protein	95	-
Y88_1973	hypothetical protein	537	P:oxidation-reduction process; F:oxidoreductase activity	-	G3DSA:3.50.50.60 (GENE3D), PTHR10742 (PANTHER), PTHR10742:SF167 (PANTHER), PF13450 (PFAM), SSF51905 (SUPERFAMILY)
Y88_1974	hypothetical protein	137	C:integral to membrane; P:polysaccharide biosynthetic process; P:transport	-	IPR007267
Y88_1975	hypothetical protein	601	-
Y88_1976	hypothetical protein	323	-		IPR017690
Y88_1977	transglutaminase-like enzyme	303	-		IPR002931; IPR013589; G3DSA:3.90.260.10 (GENE3D), PTHR32404 (PANTHER), SSF54001 (SUPERFAMILY)
Y88_1978	hypothetical protein	832	-		IPR007296; IPR007302; PTHR32404 (PANTHER), PTHR32404:SF0 (PANTHER), SSF56059 (SUPERFAMILY)
Y88_1980	hypothetical protein	285	-
Y88_1981	LysR family transcriptional regulator	291	F:sequence-specific DNA binding transcription factor activity; F:DNA binding; P:regulation of transcription, DNA-dependent; C:transcription factor complex;	-	IPR000847; IPR005119; IPR011991; G3DSA:3.40.190.10 (GENE3D), PTHR32389 (PANTHER), PTHR32389:SF0 (PANTHER), SSF46785 (SUPERFAMILY), SSF53850 (SUPERFAMILY)
Y88_1982	D-lactate dehydrogenase	581	F:flavin adenine dinucleotide binding; F:NAD binding; F:UDP-N-acetylmuramate dehydrogenase activity; P:oxidation-reduction process; P:transmembrane transport; P:lactate metabolic process; P:amino sugar metabolic process; F:lactate dehydrogenase activity; C:integral to plasma membrane	EC:1.1.1.158	IPR006094; IPR012256; IPR015409; IPR016164; IPR016166; IPR016167; IPR016168; IPR016172; IPR016173; PTHR11748 (PANTHER), PTHR11748:SF32 (PANTHER)
Y88_1979	hypothetical protein	1169	-		IPR002931; IPR013589; IPR018667; G3DSA:3.90.260.10 (GENE3D), SSF54001 (SUPERFAMILY)
Y88_1985	cytochrome c, class I	145	F:heme binding; F:electron carrier activity; P:electron transport	-	IPR009056
Y88_1984	cytochrome c, class I	164	F:heme binding; F:electron carrier activity; P:electron transport	-	IPR003088; IPR009056
Y88_1986	amine dehydrogenase	182	P:amine metabolic process; P:oxidation-reduction process; F:amine dehydrogenase activity; C:periplasmic space; P:methane metabolic process	EC:1.4.99.3	IPR006311; IPR013504; IPR016008
Y88_1983	thiamine pyrophosphate protein domain protein TPP-binding protein	574	P:metabolic process; F:oxidoreductase activity; F:magnesium ion binding; F:thiamine pyrophosphate binding	-	IPR000399; IPR011766; IPR012000; IPR012001; G3DSA:3.40.50.1220 (GENE3D), G3DSA:3.40.50.970 (GENE3D), PTHR18968 (PANTHER), PTHR18968:SF12 (PANTHER), SSF52467 (SUPERFAMILY), SSF52518 (SUPERFAMILY)
Y88_1987	hypothetical protein	201	F:oxidoreductase activity; P:oxidation-reduction process; P:methylamine metabolic process	-	IPR012336; IPR013740
Y88_1988	amine dehydrogenase	382	F:amine dehydrogenase activity; C:periplasmic space; P:oxidation-reduction process; P:methylamine metabolic process; P:methane metabolic process; F:protein binding	EC:1.4.99.3	IPR009451; IPR011044; IPR015943
Y88_1989	TetR family transcriptional regulator	211	F:DNA binding; P:regulation of transcription, DNA-dependent	-	IPR001647; IPR009057; IPR011075; IPR015893; PF13977 (PFAM)
Y88_1990	hypothetical protein	197	-
Y88_1991	cold-shock DNA-binding protein family protein	80	C:cytoplasm; F:DNA binding; P:regulation of transcription, DNA-dependent	-	IPR002059; IPR011129; IPR012156; IPR012340; IPR016027; PTHR11544 (PANTHER)
Y88_1992	translation initiation factor IF-1	83	F:translation initiation factor activity; C:ribosome; P:regulation of translational initiation	-	IPR004368; IPR006196; IPR012340; IPR016027; IPR022967
Y88_1996	hypothetical protein	257	-
Y88_1995	ornithine cyclodeaminase	311	F:nucleotide binding	-	IPR003462; IPR016040; PTHR13812 (PANTHER), SSF51735 (SUPERFAMILY)
Y88_1993	hypothetical protein	52	-
Y88_1994	transcriptional regulator, GntR family	218	F:sequence-specific DNA binding transcription factor activity; F:DNA binding; P:regulation of transcription, DNA-dependent; C:transcription factor complex;	-	IPR000524; IPR011711; IPR011991; G3DSA:1.20.120.530 (GENE3D), PTHR11751 (PANTHER), SSF46785 (SUPERFAMILY)
Y88_1998	Ppx/GppA phosphatase	426	-		IPR003695; G3DSA:3.30.420.150 (GENE3D), G3DSA:3.30.420.40 (GENE3D), PTHR30005 (PANTHER), SSF53067 (SUPERFAMILY)
Y88_1999	ribosomal RNA methyltransferase RrmJ/FtsJ	225	F:rRNA (uridine-2'-O-)-methyltransferase activity; C:cytoplasm; F:nucleic acid binding; P:RNA methylation; P:rRNA modification	-	IPR002877; IPR015507; G3DSA:3.40.50.150 (GENE3D), PTHR10920:SF11 (PANTHER), SSF53335 (SUPERFAMILY)
Y88_2000	hypothetical protein	78	-		IPR018753
Y88_1997	hypothetical protein	162	-		PS51257 (PROFILE)
Y88_2001	hypothetical protein	264	C:membrane	-	IPR003675
Y88_2002	hypothetical protein	247	C:cytoplasm; F:DNA binding; P:regulation of transcription, DNA-dependent	-	IPR002876; IPR017856; IPR026563; IPR026564; PTHR12532:SF0 (PANTHER), SSF75625 (SUPERFAMILY)
Y88_2004	hypothetical protein	184	-		IPR025570
Y88_2003	crossover junction endodeoxyribonuclease RuvC	158	P:nucleic acid phosphodiester bond hydrolysis; F:nucleic acid binding; F:crossover junction endodeoxyribonuclease activity; F:magnesium ion binding; P:DNA recombination; P:DNA repair; P:DNA catabolic process	EC:3.1.22.4	IPR002176; IPR012337; IPR020563; G3DSA:3.30.420.10 (GENE3D), PTHR30194 (PANTHER), PTHR30194:SF0 (PANTHER)
Y88_2005	Holliday junction DNA helicase RuvA	206	P:SOS response; F:DNA binding; P:DNA duplex unwinding; F:ATP binding; C:Holliday junction helicase complex; P:DNA recombination; F:four-way junction helicase activity; P:DNA repair; C:replication fork	-	IPR003583; IPR010994; IPR011114; IPR012340; IPR013849; IPR016027; G3DSA:1.10.150.20 (GENE3D), G3DSA:1.10.8.10 (GENE3D)
Y88_2006	Holliday junction DNA helicase B	346	P:SOS response; F:DNA binding; F:ATP binding; P:DNA recombination; F:four-way junction helicase activity; P:DNA repair; C:replication fork; C:Holliday junction helicase complex	-	IPR000641; IPR003593; IPR004605; IPR008823; IPR008824; IPR011991; G3DSA:1.10.8.60 (GENE3D), G3DSA:3.40.50.300 (GENE3D), PTHR13779 (PANTHER), SSF46785 (SUPERFAMILY), SSF52540 (SUPERFAMILY)
Y88_2007	hypothetical protein	290	-		IPR013424
Y88_2008	aconitase	890	F:4 iron, 4 sulfur cluster binding; F:isocitrate hydro-lyase (cis-aconitate-forming) activity; F:citrate hydro-lyase (cis-aconitate-forming) activity; P:metabolic process	EC:4.2.1.3	IPR000573; IPR001030; IPR006249; IPR015928; IPR015931; IPR015932; IPR015934; IPR015937; IPR018136
Y88_2009	hypothetical protein	303	C:membrane	-	IPR000620; PTHR22911 (PANTHER), SSF103481 (SUPERFAMILY)
Y88_2011	twin-arginine translocation pathway signal	208	-		PF13645 (PFAM)
Y88_2010	hypothetical protein	505	F:transferase activity	-	IPR005490; PTHR30623 (PANTHER), SSF141523 (SUPERFAMILY)
Y88_2014	sulfotransferase	657	F:transferase activity; F:protein binding	-	IPR011990; IPR013026; IPR019734; G3DSA:3.40.50.300 (GENE3D), PTHR23083 (PANTHER), PF13371 (PFAM), PF13432 (PFAM), PF13469 (PFAM), SSF48452 (SUPERFAMILY), SSF52540 (SUPERFAMILY)
Y88_2013	4-hydroxy-3-methylbut-2-en-1-yl diphosphate synthase	374	F:iron ion binding; F:4 iron, 4 sulfur cluster binding; P:oxidation-reduction process; P:terpenoid biosynthetic process; F:4-hydroxy-3-methylbut-2-en-1-yl diphosphate synthase activity	EC:1.17.7.1	IPR004588; IPR011005; IPR013785; IPR016425; PTHR30454 (PANTHER), SSF56014 (SUPERFAMILY)
Y88_2012	hypothetical protein	183	F:aspartic-type endopeptidase activity; P:proteolysis	EC:3.4.23.0	IPR001995; IPR009007; IPR011969; IPR021109; PF13650 (PFAM)
Y88_2015	TonB-dependent receptor	1013	C:integral to membrane; C:cell outer membrane; F:receptor activity; P:transport; C:plasma membrane; F:transporter activity; P:signal transduction	-	IPR000531; IPR010917; IPR012910; PTHR30069 (PANTHER), SSF56935 (SUPERFAMILY)
Y88_2018	hypothetical protein	67	-		IPR018661
Y88_2019	exodeoxyribonuclease VII large subunit	493	C:cytoplasm; P:nucleic acid phosphodiester bond hydrolysis; P:DNA catabolic process; F:nucleic acid binding; C:exodeoxyribonuclease VII complex; F:exodeoxyribonuclease VII activity	EC:3.1.11.6	IPR003753; IPR020579; IPR025824; PTHR30008 (PANTHER), PTHR30008:SF0 (PANTHER)
Y88_2016	hypothetical protein	66	-
Y88_2017	peptidase M23B	288	-		IPR006311; IPR011055; IPR016047; G3DSA:2.70.70.10 (GENE3D), PTHR21666 (PANTHER), PTHR21666:SF7 (PANTHER)
Y88_2020	phosphoribosylamine--glycine ligase	426	F:phosphoribosylamine-glycine ligase activity; F:metal ion binding; F:ATP binding; P:purine nucleobase biosynthetic process	EC:6.3.4.13	IPR000115; IPR011054; IPR011761; IPR013815; IPR013816; IPR016185; IPR020559; IPR020560; IPR020561; IPR020562; PTHR10520 (PANTHER), SSF56059 (SUPERFAMILY)
Y88_2021	PfkB	341	F:kinase activity; P:phosphorylation; F:phosphotransferase activity, alcohol group as acceptor	EC:2.7.1.0	IPR002173; IPR011611; G3DSA:3.40.1190.20 (GENE3D), PTHR10584 (PANTHER), PTHR10584:SF3 (PANTHER), SSF53613 (SUPERFAMILY)
Y88_2023	saccharopine dehydrogenase	387	F:oxidoreductase activity; P:oxidation-reduction process; F:nucleotide binding	-	IPR005097; IPR016040; PTHR12286 (PANTHER), PTHR12286:SF0 (PANTHER), SSF51735 (SUPERFAMILY)
Y88_2024	deoxycytidine triphosphate deaminase	184	P:pyrimidine ribonucleotide biosynthetic process; F:dCTP deaminase activity; P:dUMP biosynthetic process; P:dUTP biosynthetic process; P:pyrimidine nucleobase metabolic process	EC:3.5.4.13	IPR008180; IPR011962; G3DSA:2.70.40.10 (GENE3D), SSF51283 (SUPERFAMILY)
Y88_2025	cytidine deaminase	151	F:hydrolase activity; P:metabolic process; F:zinc ion binding	-	IPR002125; IPR016193; G3DSA:3.40.140.10 (GENE3D), PTHR11644 (PANTHER)
Y88_2026	glycoside hydrolase family protein	217	P:cell wall macromolecule catabolic process; P:peptidoglycan catabolic process; F:lysozyme activity; F:cation binding	EC:3.2.1.17	IPR002053; IPR013781; IPR017853
Y88_2022	hypothetical protein	121	-		PS51257 (PROFILE)
Y88_2027	hypothetical protein	160	-		IPR008321
Y88_2029	DNA-directed RNA polymerase subunit omega	114	F:DNA-directed RNA polymerase activity; P:transcription, DNA-dependent; C:RNA polymerase complex; F:DNA binding; C:nucleolus; P:purine nucleobase metabolic process; P:pyrimidine nucleobase metabolic process	EC:2.7.7.6	IPR003716; IPR006110; IPR012293
Y88_2030	hypothetical protein	69	-
Y88_2028	replicative DNA helicase	504	P:DNA replication; F:DNA binding; P:DNA duplex unwinding; F:DNA helicase activity; F:ATP binding; C:replication fork	-	IPR003593; IPR007692; IPR007693; IPR007694; IPR016136; G3DSA:3.40.50.300 (GENE3D), PTHR30153 (PANTHER), PTHR30153:SF0 (PANTHER), SSF52540 (SUPERFAMILY)
Y88_2032	RNA-binding S4	100	F:RNA binding	-	IPR002942; SSF55174 (SUPERFAMILY)
Y88_2031	helicase-like protein	863	F:nucleic acid binding; F:ATP binding; F:helicase activity	-	IPR001650; IPR014001; G3DSA:3.40.50.300 (GENE3D), PTHR12131 (PANTHER), SSF52540 (SUPERFAMILY)
Y88_2033	4Fe-4S ferredoxin, iron-sulfur binding protein	112	F:electron carrier activity; F:iron-sulfur cluster binding; P:electron transport	-	IPR000813; IPR017896; IPR017900; IPR022569; G3DSA:3.30.70.20 (GENE3D), PTHR11938 (PANTHER), PTHR11938:SF42 (PANTHER), SSF54862 (SUPERFAMILY)
Y88_2034	CarD family transcriptional regulator	151	-		IPR003711
Y88_2035	hypothetical protein	216	-		IPR021255
Y88_2037	translation factor SUA5	320	-		IPR005145; IPR006070; IPR010923; IPR017945; PTHR17490 (PANTHER)
Y88_2038	acyl-CoA dehydrogenase-like protein	573	F:flavin adenine dinucleotide binding; P:oxidation-reduction process; F:acyl-CoA dehydrogenase activity; P:electron transport	EC:1.3.99.3	IPR006090; IPR006091; IPR006092; IPR009075; IPR009100; IPR013786; IPR025878; PTHR10909 (PANTHER), PTHR10909:SF154 (PANTHER)
Y88_2039	hypothetical protein	273	-		IPR008533; G3DSA:3.40.50.300 (GENE3D), SSF52540 (SUPERFAMILY)
Y88_2036	TonB-dependent receptor	780	C:cell outer membrane; F:receptor activity; P:transport; C:plasma membrane; F:transporter activity; P:signal transduction	-	IPR000531; IPR012910; PTHR32552 (PANTHER), PTHR32552:SF0 (PANTHER), SSF56935 (SUPERFAMILY)
Y88_2040	L-sorbosone dehydrogenase	522	F:oxidoreductase activity, acting on the CH-OH group of donors, quinone or similar compound as acceptor; P:carbohydrate metabolic process; F:quinone binding	EC:1.1.5.0	IPR011041; IPR011042; IPR012938
Y88_2042	hypothetical protein	163	-
Y88_2041	putative GAF sensor protein	179	F:protein binding		IPR000614; IPR003018; G3DSA:3.30.450.40 (GENE3D), PTHR21021 (PANTHER), SSF55781 (SUPERFAMILY)
Y88_2045	chromosome segregation DNA-binding protein	333	F:DNA binding	-	IPR003115; IPR004437; G3DSA:3.90.1530.10 (GENE3D)
Y88_2043	long-chain acyl-CoA dehydrogenase	384	F:flavin adenine dinucleotide binding; F:long-chain-acyl-CoA dehydrogenase activity; P:oxidation-reduction process; P:electron transport; P:fatty acid metabolic process	EC:1.3.99.13	IPR006090; IPR006091; IPR006092; IPR009075; IPR009100; IPR013786; PTHR10909 (PANTHER), PTHR10909:SF143 (PANTHER)
Y88_2044	hypothetical protein	41	-
Y88_2046	chromosome segregation ATPase	258	-		IPR002586; G3DSA:3.40.50.300 (GENE3D), PTHR23264 (PANTHER), PTHR23264:SF1 (PANTHER), SSF52540 (SUPERFAMILY)
Y88_2047	methyltransferase GidB	252	C:cytoplasm; P:rRNA (guanine-N7)-methylation; F:rRNA (guanine-N7-)-methyltransferase activity	-	IPR003682; G3DSA:3.40.50.150 (GENE3D), PTHR31760 (PANTHER), PTHR31760:SF0 (PANTHER), SSF53335 (SUPERFAMILY)
Y88_2050	hypothetical protein	86	-
Y88_2048	tRNA uridine 5-carboxymethylaminomethyl modification enzyme GidA	614	P:tRNA wobble uridine modification; F:flavin adenine dinucleotide binding; C:cytoplasm	-	IPR002218; IPR004416; IPR020595; IPR026904; PR00411 (PRINTS), G3DSA:3.50.50.60 (GENE3D), PTHR11806 (PANTHER), SSF51905 (SUPERFAMILY)
Y88_2049	tRNA modification GTPase TrmE	432	F:metal ion binding; P:GTP catabolic process; F:GTPase activity; C:cytoplasm; P:tRNA modification; F:GTP binding	-	IPR005225; IPR006073; IPR018948; IPR025867; G3DSA:1.20.120.430 (GENE3D), G3DSA:3.40.50.300 (GENE3D), PTHR11649 (PANTHER), PTHR11649:SF14 (PANTHER), SSF103025 (SUPERFAMILY), SSF116878 (SUPERFAMILY), SSF52540 (SUPERFAMILY)
Y88_2052	hypothetical protein	126	-		IPR009959; G3DSA:3.10.450.50 (GENE3D), SSF54427 (SUPERFAMILY)
Y88_2051	carboxymethylenebutenolidase	231	F:carboxymethylenebutenolidase activity; P:1,4-dichlorobenzene catabolic process	EC:3.1.1.45	IPR002925; G3DSA:3.40.50.1820 (GENE3D), PTHR17630 (PANTHER), PTHR17630:SF20 (PANTHER), SSF53474 (SUPERFAMILY)
Y88_2053	transcription termination factor Rho	418	P:DNA-dependent transcription, termination; F:helicase activity; F:RNA binding; F:ATP binding; F:RNA-dependent ATPase activity; P:regulation of transcription, DNA-dependent	-	IPR000194; IPR003593; IPR004665; IPR011112; IPR011113; IPR011129; IPR012340; IPR016027; G3DSA:1.10.720.10 (GENE3D), G3DSA:3.40.50.300 (GENE3D), PTHR15184 (PANTHER), PTHR15184:SF2 (PANTHER), SSF52540 (SUPERFAMILY)
Y88_2054	hypothetical protein	147	-		IPR005265
Y88_2056	hypothetical protein	494	-
Y88_2055	hypothetical protein	64	-
Y88_2057	uroporphyrinogen decarboxylase	341	C:cytoplasm; F:uroporphyrinogen decarboxylase activity; P:protoporphyrinogen IX biosynthetic process; P:chlorophyll metabolic process	EC:4.1.1.37	IPR000257; IPR006361; G3DSA:3.20.20.210 (GENE3D), PTHR21091 (PANTHER), SSF51726 (SUPERFAMILY)
Y88_2058	hypothetical protein	290	F:ATP binding; F:protein serine/threonine kinase activity; P:phosphorylation; F:phosphotransferase activity, phosphate group as acceptor; P:serine family amino acid metabolic process	EC:2.7.11.0; EC:2.7.4.0	IPR005177; PTHR31756 (PANTHER), PTHR31756:SF0 (PANTHER)
Y88_2060	shikimate dehydrogenase	287	F:NADP binding; F:shikimate 3-dehydrogenase (NADP+) activity; P:oxidation-reduction process; P:tryptophan biosynthetic process; P:tyrosine biosynthetic process; P:L-phenylalanine biosynthetic process; P:shikimate metabolic process	EC:1.1.1.25	IPR006151; IPR011342; IPR013708; IPR016040; G3DSA:3.40.192.10 (GENE3D), PTHR21089 (PANTHER), PTHR21089:SF0 (PANTHER), SSF51735 (SUPERFAMILY), SSF53223 (SUPERFAMILY)
Y88_2059	Maf-like protein	194	C:cytoplasm	-	IPR003697; G3DSA:3.90.950.10 (GENE3D), PTHR11746 (PANTHER), PTHR11746:SF56 (PANTHER), SSF52972 (SUPERFAMILY)
Y88_2063	SSU ribosomal protein S30P / sigma 54 modulation protein	199	P:primary metabolic process; C:ribosome	-	IPR003489
Y88_2061	dephospho-CoA kinase	190	C:cytoplasm; P:coenzyme A biosynthetic process; P:phosphorylation; F:ATP binding; F:dephospho-CoA kinase activity; P:pantothenate biosynthetic process	EC:2.7.1.24	IPR001977; G3DSA:3.40.50.300 (GENE3D), PTHR10695 (PANTHER), SSF52540 (SUPERFAMILY)
Y88_2064	PTS IIA-like nitrogen-regulatory protein PtsN	153	P:phosphoenolpyruvate-dependent sugar phosphotransferase system; F:sugar:hydrogen symporter activity; F:transferase activity	-	IPR002178; IPR016152
Y88_2066	cell wall hydrolase, SleB	221	F:hydrolase activity; P:spore germination; C:cell wall	-	IPR011105
Y88_2065	hypothetical protein	111	-		IPR009964
Y88_2068	hypothetical protein	265	F:methyltransferase activity; P:metabolic process; P:methylation; F:O-methyltransferase activity		IPR013217; G3DSA:3.40.50.150 (GENE3D), SSF53335 (SUPERFAMILY)
Y88_2062	DNA polymerase III, epsilon subunit	230	F:DNA-directed DNA polymerase activity; P:DNA replication; F:exonuclease activity; F:DNA binding; C:DNA polymerase complex	EC:2.7.7.7	IPR006054; IPR006055; IPR006309; IPR012337; IPR013520; G3DSA:3.30.420.10 (GENE3D), PTHR30231 (PANTHER)
Y88_2069	1-phosphofructokinase	314	F:kinase activity; P:carbohydrate metabolic process; F:phosphotransferase activity, alcohol group as acceptor; P:phosphorylation	EC:2.7.1.0	IPR002173; IPR011611; IPR017583; G3DSA:3.40.1190.20 (GENE3D), PTHR10584 (PANTHER), PTHR10584:SF54 (PANTHER), SSF53613 (SUPERFAMILY)
Y88_2070	hypothetical protein	558	-		PF13231 (PFAM)
Y88_2071	bifunctional phosphoribosylaminoimidazolecarboxamide formyltransferase/IMP cyclohydrolase	529	P:purine nucleotide biosynthetic process; F:phosphoribosylaminoimidazolecarboxamide formyltransferase activity; F:IMP cyclohydrolase activity; P:purine nucleobase metabolic process; C:mitochondrial inner membrane peptidase complex	EC:2.1.2.3; EC:3.5.4.10	IPR002695; IPR011607; IPR016193; IPR024051
Y88_2067	Heat shock protein Hsp90-like protein	626	P:protein folding; C:cytoplasm; F:unfolded protein binding; F:ATP binding; P:response to stress	-	IPR001404; IPR003594; IPR019805; IPR020568; IPR020575; PTHR11528:SF39 (PANTHER), PF13589 (PFAM), SSF110942 (SUPERFAMILY)
Y88_2072	heparinase II/III-like protein	616	-		IPR012480
Y88_2074	hypothetical protein	215	-		IPR018673
Y88_2075	D-isomer specific 2-hydroxyacid dehydrogenase NAD-binding protein	324	F:oxidoreductase activity, acting on the CH-OH group of donors, NAD or NADP as acceptor; P:oxidation-reduction process; F:NAD binding	EC:1.1.1.0	IPR006139; IPR006140; IPR016040; PTHR10996 (PANTHER), PTHR10996:SF15 (PANTHER), SSF51735 (SUPERFAMILY), SSF52283 (SUPERFAMILY)
Y88_2073	ribulose-5-phosphate 3-epimerase	220	F:ribulose-phosphate 3-epimerase activity; F:metal ion binding; P:pentose-phosphate shunt; P:carbon utilization	EC:5.1.3.1	IPR000056; IPR011060; IPR013785; IPR026019
Y88_2077	myo-inositol-1-phosphate synthase	366	P:phospholipid biosynthetic process; F:inositol-3-phosphate synthase activity; P:inositol biosynthetic process; F:nucleotide binding; P:streptomycin biosynthetic process	EC:5.5.1.4	IPR002587; IPR013021; IPR016040; G3DSA:3.30.360.10 (GENE3D), PTHR11510:SF0 (PANTHER), SSF51735 (SUPERFAMILY), SSF55347 (SUPERFAMILY)
Y88_2078	CDP-alcohol phosphatidyltransferase	341	C:membrane; F:phosphotransferase activity, for other substituted phosphate groups; P:phospholipid biosynthetic process	EC:2.7.8.0	IPR000462
Y88_2079	major facilitator transporter	414	P:transmembrane transport; C:integral to membrane	-	IPR011701; IPR016196; IPR020846; G3DSA:1.20.1250.20 (GENE3D), PTHR24003 (PANTHER)
Y88_2080	generic methyltransferase	208	F:methyltransferase activity; P:methylation	EC:2.1.1.0	G3DSA:3.40.50.150 (GENE3D), PF13847 (PFAM), SSF53335 (SUPERFAMILY)
Y88_2082	lipoate-protein ligase B	228	C:cytoplasm; F:ligase activity; F:octanoyltransferase activity; F:lipoyl(octanoyl) transferase activity; P:cellular protein modification process; P:lipoate biosynthetic process; P:acyl-carrier-protein biosynthetic process	EC:2.3.1.181	IPR000544; IPR004143; IPR020605; PD006086 (PRODOM), G3DSA:3.90.1550.10 (GENE3D), PTHR10993 (PANTHER), SSF55681 (SUPERFAMILY)
Y88_2076	nucleotidyl transferase	253	F:transferase activity	-	IPR025877; G3DSA:3.90.550.10 (GENE3D), PTHR22572 (PANTHER), SSF53448 (SUPERFAMILY)
Y88_2081	hypothetical protein	253	-
Y88_2083	hypothetical protein	132	-
Y88_2084	HpcH/HpaI aldolase	254	F:metal ion binding; F:citrate (pro-3S)-lyase activity; P:cellular aromatic compound metabolic process; C:citrate lyase complex; P:reductive tricarboxylic acid cycle	EC:4.1.3.6	IPR005000; IPR011206; IPR015813; PTHR32308 (PANTHER)
Y88_2085	NADH:flavin oxidoreductase/NADH oxidase	367	F:FMN binding; F:oxidoreductase activity; P:oxidation-reduction process	-	IPR001155; IPR013785; PTHR22893 (PANTHER), PTHR22893:SF14 (PANTHER), SSF51395 (SUPERFAMILY)
Y88_2086	quinolinate synthetase	329	C:cytoplasm; F:quinolinate synthetase A activity; F:metal ion binding; P:quinolinate biosynthetic process; F:transferase activity, transferring alkyl or aryl (other than methyl) groups; F:4 iron, 4 sulfur cluster binding; P:NAD biosynthetic process; C:quinolinate synthetase complex	EC:2.5.1.0	IPR003473; PTHR30573 (PANTHER), SSF142754 (SUPERFAMILY)
Y88_2087	beta-lactamase-like protein	321	F:hydrolase activity	-	IPR001279; G3DSA:3.60.15.10 (GENE3D), PTHR23131 (PANTHER), PTHR23131:SF0 (PANTHER), SSF56281 (SUPERFAMILY)
Y88_2088	hypothetical protein	164	-		IPR010848
Y88_2089	hypothetical protein	65	-		IPR007420
Y88_2090	hypothetical protein	53	-
Y88_2091	hypothetical protein	52	-		IPR007420
Y88_2092	phosphoenolpyruvate-protein phosphotransferase PtsP	759	C:cytoplasm; F:metal ion binding; F:kinase activity; P:phosphorylation; P:phosphoenolpyruvate-dependent sugar phosphotransferase system; F:sugar:hydrogen symporter activity; F:phosphoenolpyruvate-protein phosphotransferase activity; F:protein binding	EC:2.7.3.9	IPR000121; IPR003018; IPR006318; IPR008279; IPR008731; IPR015813; IPR023151; G3DSA:3.30.450.40 (GENE3D), PTHR22931 (PANTHER), PF13492 (PFAM), SSF55781 (SUPERFAMILY)
Y88_2094	hypothetical protein	372	F:sequence-specific DNA binding; F:DNA binding		IPR025194; PF13413 (PFAM)
Y88_2097	membrane protease FtsH catalytic subunit	650	F:zinc ion binding; C:integral to membrane; P:ATP catabolic process; P:cell division; F:metalloendopeptidase activity; P:proteolysis; F:ATP binding; F:ATPase activity; P:protein catabolic process; C:plasma membrane	EC:3.4.24.0; EC:3.6.1.3	IPR000642; IPR003593; IPR003959; IPR003960; IPR005936; IPR011546; G3DSA:1.10.8.60 (GENE3D), G3DSA:3.40.50.300 (GENE3D), PTHR23076 (PANTHER), PTHR23076:SF10 (PANTHER), SSF140990 (SUPERFAMILY), SSF52540 (SUPERFAMILY)
Y88_2098	Alcohol dehydrogenase zinc-binding domain protein	326	F:oxidoreductase activity; F:nucleotide binding; P:oxidation-reduction process; F:zinc ion binding	-	IPR002085; IPR011032; IPR013149; IPR013154; IPR016040; G3DSA:3.90.180.10 (GENE3D), PTHR11695:SF31 (PANTHER), SSF51735 (SUPERFAMILY)
Y88_2093	hypothetical protein	44	-
Y88_2096	tRNA(Ile)-lysidine synthetase-like protein	322	C:cytoplasm; F:ligase activity, forming carbon-nitrogen bonds; P:tRNA modification; F:ATP binding	-	IPR011063; IPR012094; IPR012795; IPR014729; PTHR11807 (PANTHER), SSF52402 (SUPERFAMILY)
Y88_2099	peptidase M23B	563	-		IPR011055; IPR016047; G3DSA:2.70.70.10 (GENE3D), PTHR21666 (PANTHER), PTHR21666:SF7 (PANTHER)
Y88_2095	hypothetical protein	350	F:protein binding		IPR011990; SSF48452 (SUPERFAMILY)
Y88_2101	transferase	191	F:transferase activity	-	IPR001451; IPR011004; G3DSA:2.160.10.10 (GENE3D), PTHR13061 (PANTHER)
Y88_2102	hypothetical protein	95	-		IPR003746
Y88_2106	hypothetical protein	88	-		IPR009579
Y88_2100	delta-aminolevulinic acid dehydratase	331	F:metal ion binding; P:porphyrin-containing compound biosynthetic process; F:porphobilinogen synthase activity; P:chlorophyll metabolic process	EC:4.2.1.24	IPR001731; IPR013785; PTHR11458:SF0 (PANTHER), SSF51569 (SUPERFAMILY)
Y88_2103	hypothetical protein	212	-		IPR010699
Y88_2104	globin	133	F:heme binding; P:oxygen transport; F:oxygen binding	-	IPR001486; IPR009050; IPR012292; IPR019795
Y88_2107	alcohol dehydrogenase	341	F:zinc ion binding; F:oxidoreductase activity; P:oxidation-reduction process; F:nucleotide binding	-	IPR002085; IPR011032; IPR013149; IPR013154; IPR014189; IPR016040; G3DSA:3.90.180.10 (GENE3D), PTHR11695:SF28 (PANTHER), SSF51735 (SUPERFAMILY)
Y88_2108	hypothetical protein	233	F:RNA binding	-	IPR010421
Y88_2105	ATP dependent Clp protease	784	F:ATP-dependent peptidase activity; F:ATP binding; P:proteolysis; P:ATP-dependent proteolysis	-	IPR001270; IPR003593; IPR003959; IPR004176; IPR013093; IPR013461; IPR018368; IPR019489; IPR023150; G3DSA:1.10.8.60 (GENE3D), G3DSA:3.40.50.300 (GENE3D), PTHR11638 (PANTHER), SSF52540 (SUPERFAMILY), SSF81923 (SUPERFAMILY)
Y88_2109	hypothetical protein	120	-		IPR007607
Y88_2110	peptidase M23B	410	-		IPR011055; IPR016047; G3DSA:2.70.70.10 (GENE3D), PTHR21666 (PANTHER), PTHR21666:SF7 (PANTHER)
Y88_2111	glutamate-5-semialdehyde dehydrogenase	429	C:cytoplasm; F:NADP binding; P:L-proline biosynthetic process; F:glutamate-5-semialdehyde dehydrogenase activity; P:oxidation-reduction process; P:urea cycle intermediate metabolic process; P:glutamate biosynthetic process	EC:1.2.1.41	IPR000965; IPR012134; IPR015590; IPR016161; IPR016162; IPR016163; IPR020593; PTHR11063 (PANTHER)
Y88_2112	nicotinic acid mononucleotide adenylyltransferase	222	P:pyridine nucleotide biosynthetic process; F:nucleotidyltransferase activity; F:nucleotide binding	EC:2.7.7.0	IPR004820; IPR014729; SSF52374 (SUPERFAMILY)
Y88_2113	Iojap-related protein	131	-		IPR004394; IPR025656; G3DSA:3.30.460.10 (GENE3D), PTHR21043:SF0 (PANTHER)
Y88_2114	hypothetical protein	141	C:cytoplasm; P:rRNA methylation; F:rRNA (pseudouridine-N3-)-methyltransferase activity	-	IPR003742; G3DSA:3.40.1280.10 (GENE3D), SSF75217 (SUPERFAMILY)
Y88_2115	peptidase M23B	411	-		IPR011055; IPR016047; G3DSA:2.70.70.10 (GENE3D)
Y88_2117	disulfide bond formation protein DsbB	165	C:integral to membrane; P:electron transport chain; F:protein disulfide oxidoreductase activity; P:electron transport	-	IPR003752; IPR023380; IPR024199
Y88_2119	hypothetical protein	199	-
Y88_2116	C-terminal processing peptidase-3	443	F:serine-type peptidase activity; P:proteolysis; F:protein binding	-	IPR001478; IPR004447; IPR005151; G3DSA:2.30.42.10 (GENE3D), G3DSA:3.30.750.34 (GENE3D), G3DSA:3.90.226.10 (GENE3D), PTHR32060 (PANTHER), PTHR32060:SF0 (PANTHER), SSF52096 (SUPERFAMILY)
Y88_2118	ubiquinone biosynthesis protein COQ7	173	P:ubiquinone biosynthetic process; F:transition metal ion binding; F:monooxygenase activity; P:oxidation-reduction process	-	IPR009078; IPR011566; IPR012347
Y88_2121	ribonuclease BN	374	-		IPR017039
Y88_2120	enoyl-acyl-carrier-protein] reductase NADH]	267	P:fatty acid biosynthetic process; F:enoyl-[acyl-carrier-protein] reductase (NADH) activity; P:oxidation-reduction process; F:nucleotide binding; C:fatty acid synthase complex; P:acyl-carrier-protein biosynthetic process	EC:1.3.1.9	IPR002347; IPR014358; IPR016040; PTHR24322 (PANTHER), PF13561 (PFAM), SSF51735 (SUPERFAMILY)
Y88_2122	heat shock protein DnaJ-like protein	315	C:cytoplasm; P:DNA replication; P:protein folding; F:heat shock protein binding; F:ATP binding; F:unfolded protein binding; F:zinc ion binding; P:response to heat	-	IPR001623; IPR002939; IPR003095; IPR008971; IPR018253; G3DSA:2.60.260.20 (GENE3D), PTHR24078 (PANTHER)
Y88_2123	hypothetical protein	40	-
Y88_2125	cation diffusion facilitator family transporter	336	C:integral to membrane; F:cation transmembrane transporter activity; P:cation transport; P:transmembrane transport	-	IPR002524; G3DSA:1.20.1510.10 (GENE3D), G3DSA:3.30.70.1350 (GENE3D)
Y88_2127	hypothetical protein	96	-
Y88_2124	pyridoxamine 5'-phosphate oxidase	207	F:pyridoxamine-phosphate oxidase activity; F:FMN binding; P:pyridoxal phosphate biosynthetic process; P:oxidation-reduction process; P:pyridoxine biosynthetic process	EC:1.4.3.5	IPR000659; IPR009002; IPR011576; IPR012349; IPR019576; IPR019740
Y88_2126	beta-lactamase	385	-		IPR001466; IPR012338; PTHR22935 (PANTHER), PTHR22935:SF24 (PANTHER), PS51257 (PROFILE)
Y88_2129	hypothetical protein	99	-		IPR009534; IPR011991
Y88_2128	tRNA (5-methylaminomethyl-2-thiouridylate)-methyltransferase	401	C:cytoplasm; P:tRNA modification; F:ATP binding; P:methylation; F:sulfurtransferase activity; F:methyltransferase activity; F:tRNA binding	EC:2.8.1.0; EC:2.1.1.0	IPR004506; IPR014729; IPR023382; G3DSA:2.40.30.10 (GENE3D), SSF52402 (SUPERFAMILY)
Y88_2130	hypothetical protein	41	-
Y88_2131	secretion protein HlyD	405	P:transmembrane transport; C:membrane	-	IPR006143; PTHR30158 (PANTHER), PF12700 (PFAM), SSF111369 (SUPERFAMILY)
Y88_2132	hypothetical protein	1131	P:transport; C:membrane; F:transporter activity	-	IPR001036; G3DSA:3.30.70.1320 (GENE3D), PTHR32063 (PANTHER), PTHR32063:SF0 (PANTHER), SSF82693 (SUPERFAMILY), SSF82714 (SUPERFAMILY), SSF82866 (SUPERFAMILY)
Y88_2136	ModE family transcriptional regulator	125	F:sequence-specific DNA binding transcription factor activity; P:regulation of transcription, DNA-dependent; C:transcription factor complex;	-	IPR000847; IPR011991; PTHR30432 (PANTHER), SSF46785 (SUPERFAMILY)
Y88_2133	hypothetical protein	408	-		IPR007383; PTHR30122 (PANTHER), PTHR30122:SF0 (PANTHER)
Y88_2135	TonB-dependent receptor	834	C:cell outer membrane; F:receptor activity; P:transport; C:plasma membrane; F:transporter activity; P:signal transduction	-	IPR000531; IPR012910; SSF56935 (SUPERFAMILY)
Y88_2134	GCN5-related N-acetyltransferase	176	F:N-acetyltransferase activity; P:acyl-carrier-protein biosynthetic process	-	IPR000182; IPR016181
Y88_2137	putative chloride channel voltage gated family protein	441	C:membrane; F:voltage-gated chloride channel activity; P:transmembrane transport; P:chloride transport	-	IPR001807; IPR014743; PTHR11689 (PANTHER), PTHR11689:SF14 (PANTHER)
Y88_2139	chaperonin GroES	95	P:protein folding; C:cytoplasm; F:ATP binding	-	IPR011032; IPR018369; IPR020818
Y88_2138	chaperonin GroEL	546	P:protein refolding; C:cytoplasm; F:unfolded protein binding; F:ATP binding	-	IPR001844; IPR002423; IPR018370; G3DSA:1.10.560.10 (GENE3D), G3DSA:3.50.7.10 (GENE3D), PTHR11353:SF10 (PANTHER), SSF52029 (SUPERFAMILY), SSF54849 (SUPERFAMILY)
Y88_2140	MATE efflux family protein	469	P:drug transmembrane transport; C:membrane; F:antiporter activity; F:drug transmembrane transporter activity	-	IPR002528; PTHR11206 (PANTHER), PTHR11206:SF7 (PANTHER)
Y88_2143	hypothetical protein	69	-
Y88_2141	Fis family transcriptional regulator	336	F:sequence-specific DNA binding transcription factor activity; F:DNA binding; P:regulation of transcription, DNA-dependent; C:transcription factor complex;	-	IPR002197; IPR009057; IPR014757; G3DSA:1.10.1680.10 (GENE3D), G3DSA:3.30.450.40 (GENE3D), PTHR32071 (PANTHER), PTHR32071:SF5 (PANTHER), SSF55781 (SUPERFAMILY)
Y88_2142	acetaldehyde dehydrogenase 2	507	P:oxidation-reduction process; F:aldehyde dehydrogenase (NAD) activity; P:gluconeogenesis; P:glycolysis; P:arginine metabolic process; P:histidine metabolic process; P:isoleucine catabolic process; P:leucine catabolic process; P:lysine catabolic process; P:proline metabolic process; P:tryptophan metabolic process; P:valine catabolic process; P:fatty acid metabolic process; P:bile acid biosyntheti…	EC:1.2.1.3	IPR015590; IPR016160; IPR016161; IPR016162; IPR016163; PTHR11699 (PANTHER), PTHR11699:SF46 (PANTHER)
Y88_2145	50S ribosomal protein L7/L12	124	C:ribosome; F:structural constituent of ribosome; P:translation; P:ribosome biogenesis	-	IPR000206; IPR008932; IPR013823; IPR014719; G3DSA:1.20.5.710 (GENE3D), PTHR11809 (PANTHER)
Y88_2144	major facilitator transporter	406	C:integral to membrane; C:plasma membrane; P:transmembrane transport; F:transporter activity	-	IPR001958; IPR011701; IPR016196; IPR020846; G3DSA:1.20.1250.20 (GENE3D), PTHR11662 (PANTHER), PTHR11662:SF18 (PANTHER)
Y88_2146	50S ribosomal protein L10	171	C:ribosome; F:structural constituent of ribosome; P:ribosome biogenesis; P:translation	-	IPR001790; IPR002363; IPR022973; PTHR11560 (PANTHER)
Y88_2148	DNA-directed RNA polymerase subunit beta'	1426	F:DNA-directed RNA polymerase activity; F:DNA binding; P:transcription, DNA-dependent; C:nucleolus; P:purine nucleobase metabolic process; P:pyrimidine nucleobase metabolic process	EC:2.7.7.6	IPR000722; IPR006592; IPR007066; IPR007080; IPR007081; IPR007083; IPR012754; G3DSA:2.40.50.100 (GENE3D), PTHR19376 (PANTHER), PTHR19376:SF4 (PANTHER), SSF64484 (SUPERFAMILY)
Y88_2152	hypothetical protein	41	-
Y88_2149	methyl-accepting chemotaxis sensory transducer	599	C:integral to membrane; F:signal transducer activity; P:signal transduction; P:chemotaxis	-	IPR003660; IPR004089; IPR004090; PTHR32089 (PANTHER)
Y88_2150	fructose 1,6-bisphosphatase II	331	P:glycerol metabolic process; F:metal ion binding; P:gluconeogenesis	-	IPR004464; G3DSA:3.30.540.10 (GENE3D), PTHR30447 (PANTHER), PTHR30447:SF0 (PANTHER), SSF56655 (SUPERFAMILY)
Y88_2147	DNA-directed RNA polymerase subunit beta	1391	F:DNA-directed RNA polymerase activity; F:ribonucleoside binding; F:DNA binding; P:transcription, DNA-dependent; C:nucleolus; P:purine nucleobase metabolic process; P:pyrimidine nucleobase metabolic process	EC:2.7.7.6	IPR007120; IPR007121; IPR007641; IPR007642; IPR007644; IPR007645; IPR010243; IPR014724; IPR015712; IPR019462; G3DSA:2.40.50.100 (GENE3D), G3DSA:3.90.1100.10 (GENE3D), G3DSA:3.90.1110.10 (GENE3D), SSF64484 (SUPERFAMILY)
Y88_2151	hypothetical protein	119	-
Y88_2154	hypothetical protein	319	-
Y88_2157	hypothetical protein	87	-
Y88_2153	homoserine dehydrogenase	438	P:threonine biosynthetic process; F:NADP binding; P:methionine biosynthetic process; P:isoleucine biosynthetic process; F:amino acid binding; P:oxidation-reduction process; F:homoserine dehydrogenase activity; P:glycine metabolic process; P:L-serine metabolic process; P:lysine biosynthetic process	EC:1.1.1.3	IPR001342; IPR002912; IPR005106; IPR016040; IPR016204; IPR019811; G3DSA:3.30.360.10 (GENE3D), G3DSA:3.30.70.260 (GENE3D), PTHR21499 (PANTHER), PTHR21499:SF2 (PANTHER), SSF51735 (SUPERFAMILY), SSF55021 (SUPERFAMILY), SSF55347 (SUPERFAMILY)
Y88_2156	MotA/TolQ/ExbB proton channel	253	P:protein transport; P:cytolysis; C:integral to membrane; F:protein transporter activity; P:defense response to Gram-negative bacterium	-	IPR002898; PTHR30625 (PANTHER), PTHR30625:SF0 (PANTHER)
Y88_2158	biopolymer transport ExbD protein	173	P:protein transport; C:integral to membrane; F:transporter activity	-	IPR003400
Y88_2155	TonB-like protein	224	C:membrane; P:protein transport; F:protein transporter activity; C:outer membrane-bounded periplasmic space	-	IPR006260; SSF74653 (SUPERFAMILY)
Y88_2160	ATP-dependent RNA helicase, DEAD/DEAH box family protein	75	F:helicase activity	-
Y88_2159	biopolymer transport protein ExbD/TolR	145	P:protein transport; C:integral to membrane; F:transporter activity	-	IPR003400
Y88_2161	hypothetical protein	573	-
Y88_2162	heat shock protein Hsp70	568	F:ATP binding; P:response to stress	-	IPR013126; IPR018181; G3DSA:2.60.34.10 (GENE3D), G3DSA:3.30.420.40 (GENE3D), G3DSA:3.90.640.10 (GENE3D), PTHR19375 (PANTHER), PTHR19375:SF1 (PANTHER), SSF100920 (SUPERFAMILY), SSF53067 (SUPERFAMILY)
Y88_2164	heat shock protein DnaJ-like protein	97	F:heat shock protein binding; P:response to stress	-	IPR001623
Y88_2163	phosphomannomutase	471	P:carbohydrate metabolic process; F:magnesium ion binding; F:intramolecular transferase activity, phosphotransferases	EC:5.4.2.0	IPR005841; IPR005843; IPR005844; IPR005845; IPR005846; IPR016055; IPR016066; G3DSA:3.30.310.50 (GENE3D), PTHR22573 (PANTHER), PTHR22573:SF15 (PANTHER), SSF55957 (SUPERFAMILY)
Y88_2166	pantothenate synthetase	268	C:cytoplasm; P:pantothenate biosynthetic process; F:ATP binding; F:pantoate-beta-alanine ligase activity; P:beta-alanine metabolic process	EC:6.3.2.1	IPR003721; IPR014729; G3DSA:3.30.1300.10 (GENE3D), PTHR21299 (PANTHER), SSF52374 (SUPERFAMILY)
Y88_2168	(2Fe-2S)-binding protein	169	F:2 iron, 2 sulfur cluster binding; F:metal ion binding; F:oxidoreductase activity; P:oxidation-reduction process; F:electron carrier activity; P:electron transport	-	IPR001041; IPR002888; IPR006058; IPR012675; PTHR11908 (PANTHER)
Y88_2167	hypothetical protein	247	F:metal ion binding	-	IPR001303; PTHR10672 (PANTHER)
Y88_2169	arsenate reductase	113	P:oxidation-reduction process; F:arsenate reductase (glutaredoxin) activity; P:electron transport	EC:1.20.4.1	IPR006659; IPR006660; IPR012336; PTHR30041 (PANTHER)
Y88_2165	ATPase	280	-		IPR015223; G3DSA:3.40.50.300 (GENE3D), PTHR13696 (PANTHER), PTHR13696:SF20 (PANTHER), SSF52540 (SUPERFAMILY)
Y88_2170	hypothetical protein	37	-		PS51257 (PROFILE)
Y88_2171	peptidase M14, carboxypeptidase A	383	P:proteolysis; F:metallocarboxypeptidase activity; F:zinc ion binding	EC:3.4.17.0	IPR000834; G3DSA:3.40.630.10 (GENE3D), PTHR12756 (PANTHER), SSF53187 (SUPERFAMILY)
Y88_2173	hypothetical protein	256	-		IPR025411
Y88_2174	hypothetical protein	53	-
Y88_2175	UDP-galactose 4-epimerase	334	F:coenzyme binding; F:nucleotide binding; F:UDP-glucose 4-epimerase activity; P:galactose metabolic process; P:nucleotide-sugar metabolic process	EC:5.1.3.2	IPR001509; IPR005886; IPR016040; G3DSA:3.90.25.10 (GENE3D), PTHR10366 (PANTHER), SSF51735 (SUPERFAMILY)
Y88_2176	hypothetical protein	41	F:structural constituent of ribosome; C:ribosome; P:translation; P:ribosome biogenesis		IPR000473; seg (SEG)
Y88_2172	hypothetical protein	202	-		IPR025411
Y88_2177	HAD family hydrolase	245	F:hydrolase activity	-	IPR006402; IPR023214; PTHR12725 (PANTHER), PF13419 (PFAM)
Y88_2178	hypothetical protein	257	-		IPR003730; IPR011324; PTHR30616 (PANTHER)
Y88_2179	peptidase M1, alanyl aminopeptidase	875	F:metallopeptidase activity; P:proteolysis; F:zinc ion binding; F:aminopeptidase activity	EC:3.4.11.0	IPR001930; IPR012779; IPR014782; IPR024601; PS00142 (PROSITE), SSF55486 (SUPERFAMILY), SSF63737 (SUPERFAMILY)
Y88_2180	hypothetical protein	307	C:membrane	-	IPR000620; SSF103481 (SUPERFAMILY)
Y88_2181	L-threonine aldolase	338	F:pyridoxal phosphate binding; F:threonine aldolase activity; P:glycine metabolic process; P:L-serine metabolic process; P:threonine metabolic process	EC:4.1.2.5	IPR001597; IPR015421; IPR015422; IPR015424; PTHR10289 (PANTHER), PTHR10289:SF0 (PANTHER)
Y88_2182	hypothetical protein	105	-		IPR016181
Y88_2183	hypothetical protein	51	-
Y88_2184	phosphoglycerate mutase	228	P:glycolysis; F:2,3-bisphosphoglycerate-dependent phosphoglycerate mutase activity	-	IPR001345; IPR005952; IPR013078; G3DSA:3.40.50.1240 (GENE3D), PTHR11931:SF0 (PANTHER), SSF53254 (SUPERFAMILY)
Y88_2185	phosphoribosylaminoimidazole carboxylase, catalytic subunit	170	F:5-(carboxyamino)imidazole ribonucleotide mutase activity; P:'de novo' IMP biosynthetic process; F:lyase activity	EC:5.4.99.18	IPR000031; IPR024694; PTHR23046 (PANTHER)
Y88_2186	phosphoribosylaminoimidazole carboxylase ATPase subunit	363	F:phosphoribosylaminoimidazole carboxylase activity; F:metal ion binding; P:'de novo' IMP biosynthetic process; F:ATP binding; P:purine nucleobase metabolic process; C:phosphoribosylaminoimidazole carboxylase complex	EC:4.1.1.21	IPR003135; IPR005875; IPR011054; IPR011761; IPR013815; IPR013816; IPR016185; PTHR23047 (PANTHER), PTHR23047:SF1 (PANTHER), SSF56059 (SUPERFAMILY)
Y88_2188	riboflavin kinase / FMN adenylyltransferase	308	F:FMN adenylyltransferase activity; P:riboflavin biosynthetic process; P:phosphorylation; F:riboflavin kinase activity	EC:2.7.7.2; EC:2.7.1.26	IPR002606; IPR014729; IPR015864; IPR015865; IPR023465; IPR023468; SSF52374 (SUPERFAMILY)
Y88_2191	hypothetical protein	140	-		IPR021395; PS51257 (PROFILE)
Y88_2187	dihydrofolate reductase	164	F:dihydrofolate reductase activity; F:NADP binding; P:nucleotide biosynthetic process; P:one-carbon metabolic process; P:glycine biosynthetic process; P:oxidation-reduction process; P:dihydrofolate biosynthetic process; P:folic acid biosynthetic process	EC:1.5.1.3	IPR001796; IPR012259; IPR024072; PTHR11549 (PANTHER)
Y88_2192	hypothetical protein	441	F:flavin adenine dinucleotide binding; F:protein binding	-	IPR000644; IPR002550; IPR005170; IPR016169; G3DSA:3.10.580.10 (GENE3D), PTHR22777 (PANTHER), PTHR22777:SF0 (PANTHER), SSF54631 (SUPERFAMILY)
Y88_2189	isoleucyl-tRNA synthetase	945	F:isoleucine-tRNA ligase activity; F:aminoacyl-tRNA editing activity; F:zinc ion binding; P:isoleucyl-tRNA aminoacylation; P:regulation of translational fidelity; F:ATP binding; C:cytoplasm; P:isoleucine biosynthetic process; P:leucine biosynthetic process; P:valine biosynthetic process	EC:6.1.1.5	IPR001412; IPR002300; IPR002301; IPR009008; IPR009080; IPR013155; IPR014729; IPR023585; G3DSA:1.10.730.10 (GENE3D), PTHR11946 (PANTHER), SSF52374 (SUPERFAMILY)
Y88_2190	signal peptidase II	187	C:integral to membrane; P:proteolysis; F:aspartic-type endopeptidase activity; C:plasma membrane	EC:3.4.23.0	IPR001872
Y88_2194	inositol monophosphatase	258	P:phosphatidylinositol phosphorylation	-	IPR000760; IPR020550; IPR020583; G3DSA:3.30.540.10 (GENE3D), G3DSA:3.40.190.80 (GENE3D), SSF56655 (SUPERFAMILY)
Y88_2197	hypothetical protein	139	-
Y88_2193	OmpA/MotB	229	C:plasma membrane; C:integral to membrane; C:cell outer membrane	-	IPR006664; IPR006665; IPR006690; PR01023 (PRINTS), PTHR30128 (PANTHER), PTHR30128:SF0 (PANTHER), PF13488 (PFAM), PS51257 (PROFILE)
Y88_2198	magnesium-translocating P-type ATPase	847	P:magnesium ion transport; C:integral to membrane; F:metal ion binding; P:ATP biosynthetic process; F:ATP binding; F:magnesium-importing ATPase activity	EC:3.6.3.2	IPR001757; IPR004014; IPR005834; IPR006068; IPR006415; IPR008250; IPR018303; IPR023214; IPR023298; IPR023299; IPR023300; IPR023306; PTHR24093 (PANTHER), PTHR24093:SF128 (PANTHER), SSF81653 (SUPERFAMILY), SSF81665 (SUPERFAMILY)
Y88_2195	succinyl-CoA synthetase (ADP-forming) beta subunit	399	F:manganese ion binding; F:ATP binding; F:magnesium ion binding; F:succinate-CoA ligase (ADP-forming) activity; P:reductive tricarboxylic acid cycle; C:succinate-CoA ligase complex	EC:6.2.1.5	IPR005809; IPR005811; IPR011761; IPR013650; IPR013815; IPR013816; IPR016102; IPR017866; PTHR11815:SF0 (PANTHER), SSF56059 (SUPERFAMILY)
Y88_2199	XRE family transcriptional regulator	470	F:sequence-specific DNA binding	-	IPR001387; IPR010359; IPR010982; IPR018653; IPR026281; PF13560 (PFAM)
Y88_2200	carboxyl transferase	508	F:propionyl-CoA carboxylase activity; F:transferase activity; P:isoleucine catabolic process; P:leucine catabolic process; P:valine catabolic process	EC:6.4.1.3	IPR000022; IPR011762; IPR011763; G3DSA:3.90.226.10 (GENE3D), PTHR22855 (PANTHER), PTHR22855:SF14 (PANTHER), SSF52096 (SUPERFAMILY)
Y88_2196	succinyl-CoA synthetase (ADP-forming) alpha subunit	296	F:ATP binding; F:succinate-CoA ligase (ADP-forming) activity; F:cofactor binding; F:ATP citrate synthase activity; P:reductive tricarboxylic acid cycle; C:succinate-CoA ligase complex	EC:6.2.1.5; EC:2.3.3.8	IPR003781; IPR005810; IPR005811; IPR016040; IPR016102; IPR017440; PTHR11117 (PANTHER), PTHR11117:SF0 (PANTHER), SSF51735 (SUPERFAMILY)
Y88_2201	methylmalonyl-CoA epimerase	145	F:methylmalonyl-CoA epimerase activity; P:isoleucine catabolic process; P:leucine catabolic process; P:valine catabolic process	EC:5.1.99.1	IPR017515; G3DSA:3.10.180.10 (GENE3D), PTHR21366 (PANTHER), PF13669 (PFAM), SSF54593 (SUPERFAMILY)
Y88_2202	methylmalonyl-CoA mutase	716	F:metal ion binding; F:methylmalonyl-CoA mutase activity; F:cobalamin binding; P:isoleucine catabolic process; P:leucine catabolic process; P:valine catabolic process	EC:5.4.99.2	IPR006098; IPR006099; IPR006158; IPR006159; IPR014348; IPR016176; PTHR23408 (PANTHER), PTHR23408:SF1 (PANTHER)
Y88_2203	hypothetical protein	266	-		IPR021848
Y88_2206	electron transfer flavoprotein, alpha subunit	311	F:flavin adenine dinucleotide binding; F:electron carrier activity; P:electron transport	-	IPR001308; IPR014729; IPR014730; IPR014731; G3DSA:3.40.50.1220 (GENE3D), PTHR10909 (PANTHER), PTHR10909:SF91 (PANTHER), SSF52402 (SUPERFAMILY), SSF52467 (SUPERFAMILY)
Y88_2207	hypothetical protein	118	-
Y88_2208	transcriptional regulator	462	F:sequence-specific DNA binding transcription factor activity; F:pyridoxal phosphate binding; F:DNA binding; F:transferase activity; P:regulation of transcription, DNA-dependent; C:transcription factor complex;	-	IPR000524; IPR004839; IPR011991; IPR015421; IPR015424; PTHR11751 (PANTHER), PTHR11751:SF17 (PANTHER), SSF46785 (SUPERFAMILY)
Y88_2204	carbamoyl-phosphate synthase L chain, ATP-binding protein	673	F:metal ion binding; F:ATP binding; F:biotin carboxylase activity; F:propionyl-CoA carboxylase activity; P:fatty acid biosynthetic process; C:biotin carboxylase complex; P:isoleucine catabolic process; P:leucine catabolic process; P:valine catabolic process	EC:6.3.4.14; EC:6.4.1.3	IPR000089; IPR001882; IPR005479; IPR005481; IPR005482; IPR011053; IPR011054; IPR011761; IPR011764; IPR013815; IPR013816; IPR016185; G3DSA:2.40.50.100 (GENE3D), PTHR18866 (PANTHER), PTHR18866:SF13 (PANTHER), SSF56059 (SUPERFAMILY)
Y88_2205	electron transfer flavoprotein beta-subunit	248	F:electron carrier activity; P:electron transport	-	IPR000049; IPR012255; IPR014729; IPR014730; PTHR21294:SF0 (PANTHER), SSF52402 (SUPERFAMILY)
Y88_2211	hypothetical protein	43	-
Y88_2212	hypothetical protein	190	P:oxidation-reduction process; F:oxidoreductase activity; F:NAD(P)H dehydrogenase (quinone) activity		IPR005025; G3DSA:3.40.50.360 (GENE3D), PTHR30543 (PANTHER), PTHR30543:SF0 (PANTHER), SSF52218 (SUPERFAMILY)
Y88_2209	hypothetical protein	55	-
Y88_2213	hypothetical protein	338	-		IPR005532; IPR016187; PTHR23150 (PANTHER)
Y88_2210	WD repeat-containing protein	559	F:protein binding		IPR001680; IPR011047; IPR015943; IPR017986; IPR019775; PTHR22847 (PANTHER)
Y88_2214	hypothetical protein	425	F:metal ion binding; P:metabolic process; F:ATP binding; F:catalytic activity	-	IPR011761; IPR013815; PTHR10578 (PANTHER), PTHR10578:SF41 (PANTHER), PF13535 (PFAM), SSF56059 (SUPERFAMILY)
Y88_2215	GCN5-related N-acetyltransferase	159	F:N-acetyltransferase activity; P:acyl-carrier-protein biosynthetic process	-	IPR000182; IPR016181; PTHR23091 (PANTHER), PTHR23091:SF36 (PANTHER)
Y88_2216	putative asparaginase	310	F:hydrolase activity	-	IPR000246; PTHR10188:SF7 (PANTHER), SSF56235 (SUPERFAMILY)
Y88_2218	hypothetical protein	356	-		IPR002798
Y88_2219	hypothetical protein	460	F:protein binding		IPR002035; IPR002881; SSF53300 (SUPERFAMILY)
Y88_2220	ATPase AAA	318	F:ATPase activity; P:ATP catabolic process; F:ATP binding	EC:3.6.1.3	IPR003593; IPR011703; IPR016366; G3DSA:1.10.8.300 (GENE3D), G3DSA:3.40.50.300 (GENE3D), PTHR11603 (PANTHER), PTHR11603:SF132 (PANTHER), SSF52540 (SUPERFAMILY)
Y88_2217	RDD domain-containing protein	320	-		IPR010432
Y88_2222	hypothetical protein	210	-
Y88_2224	cytochrome c, class I	206	F:heme binding; F:electron carrier activity; P:electron transport	-	IPR002327; IPR003088; IPR009056; PTHR11961:SF0 (PANTHER)
Y88_2226	histone-like DNA-binding protein	93	F:DNA binding	-	IPR000119; IPR010992; IPR020816; IPR023630
Y88_2223	prephenate dehydratase	296	F:prephenate dehydratase activity; P:L-phenylalanine biosynthetic process; P:tryptophan biosynthetic process; P:tyrosine biosynthetic process;	EC:4.2.1.51	IPR001086; IPR018528; G3DSA:3.30.70.260 (GENE3D), G3DSA:3.40.190.10 (GENE3D), PTHR21022 (PANTHER), PTHR21022:SF0 (PANTHER), SSF55021 (SUPERFAMILY)
Y88_2225	hypothetical protein	42	-
Y88_2221	hypothetical protein	461	-
Y88_2227	amino acid/peptide transporter	602	C:integral to membrane; F:peptide transporter activity; P:oligopeptide transport	-	IPR000109; IPR005279; IPR016196; IPR018456; G3DSA:1.20.1250.20 (GENE3D)
Y88_2228	NnrU	226	-		IPR009915
Y88_2231	transcriptional regulator	154	F:sequence-specific DNA binding transcription factor activity; F:DNA binding; P:regulation of transcription, DNA-dependent; C:transcription factor complex;	-	IPR002481; SSF46785 (SUPERFAMILY)
Y88_2232	hypothetical protein	47	-
Y88_2233	exodeoxyribonuclease III	267	P:nucleic acid phosphodiester bond hydrolysis; P:DNA repair; F:exodeoxyribonuclease III activity; P:DNA catabolic process	EC:3.1.11.2	IPR004808; IPR005135; G3DSA:3.60.10.10 (GENE3D), PTHR22748:SF0 (PANTHER), TIGR00195 (TIGRFAMs)
Y88_2230	acetyltransferase protein	177	F:N-acetyltransferase activity; P:acyl-carrier-protein biosynthetic process	-	IPR000182; IPR016181
Y88_2234	hypothetical protein	110	F:structural molecule activity; P:iron-sulfur cluster assembly; F:iron-sulfur cluster binding	-	IPR000361; IPR016092; IPR017870; PTHR10072 (PANTHER)
Y88_2235	signal-transduction protein	121	F:catalytic activity; P:metabolic process; F:protein binding	-	IPR000644; IPR013785; PTHR11911 (PANTHER), SSF54631 (SUPERFAMILY)
Y88_2236	hypothetical protein	262	F:hydrolase activity
Y88_2237	Mg chelatase-related protein	501	F:magnesium chelatase activity; P:chlorophyll biosynthetic process; F:nucleoside-triphosphatase activity; P:photosynthesis; F:nucleotide binding; C:magnesium chelatase complex	EC:6.6.1.1; EC:3.6.1.15	IPR000523; IPR003593; IPR004482; IPR020568; IPR025158; G3DSA:3.40.50.300 (GENE3D), PTHR32039 (PANTHER), PTHR32039:SF3 (PANTHER), PF13541 (PFAM), SSF52540 (SUPERFAMILY)
Y88_2242	LytR/AlgR family transcriptional regulator	257	P:intracellular signal transduction; P:two-component signal transduction system (phosphorelay); F:DNA binding; C:intracellular; F:two-component response regulator activity; P:regulation of transcription, DNA-dependent;	-	IPR001789; IPR007492; IPR011006; G3DSA:3.40.50.2300 (GENE3D), PTHR26402 (PANTHER)
Y88_2238	hypothetical protein	652	-		IPR006311; G3DSA:3.50.50.60 (GENE3D), PTHR10742 (PANTHER), PTHR10742:SF127 (PANTHER), PF13450 (PFAM), SSF51905 (SUPERFAMILY)
Y88_2241	superoxide dismutase, Fe	232	F:metal ion binding; F:superoxide dismutase activity; P:removal of superoxide radicals; P:oxidation-reduction process	EC:1.15.1.1	IPR001189; IPR006311; IPR019831; IPR019832; IPR019833
Y88_2243	sensor histidine kinase	442	P:signal transduction by phosphorylation; P:two-component signal transduction system (phosphorelay); F:two-component sensor activity; F:ATP binding; C:integral to membrane; C:protein histidine kinase complex	-	IPR003594; IPR010559
Y88_2245	protein-L-isoaspartate(D-aspartate) O-methyltransferase	199	F:protein-L-isoaspartate (D-aspartate) O-methyltransferase activity; P:protein methylation; P:S-adenosylmethionine metabolic process	EC:2.1.1.77	IPR000682; G3DSA:3.40.50.150 (GENE3D), SSF53335 (SUPERFAMILY)
Y88_2244	fumarase	504	F:fumarate hydratase activity; P:reductive tricarboxylic acid cycle	EC:4.2.1.2	IPR004646; IPR004647; IPR011167; PTHR30389 (PANTHER), PTHR30389:SF1 (PANTHER)
Y88_2246	Type I secretion outer membrane protein, TolC	490	P:protein transport; C:outer membrane; F:transporter activity	-	IPR003423; IPR010130; PTHR30026 (PANTHER), PTHR30026:SF0 (PANTHER), SSF56954 (SUPERFAMILY)
Y88_2248	ferredoxin-like protein	121	F:electron carrier activity; P:electron transport	-	IPR012336
Y88_2249	5'-nucleotidase	592	F:hydrolase activity; P:nucleotide catabolic process	-	IPR004843; IPR006179; IPR008334; G3DSA:3.60.21.10 (GENE3D), PTHR11575:SF7 (PANTHER), SSF56300 (SUPERFAMILY)
Y88_2250	hypothetical protein	138	-		IPR009325
Y88_2247	hypothetical protein	182	-		IPR019632
Y88_2251	glutathione S-transferase-like protein	227	F:glutathione transferase activity; P:glutathione metabolic process; P:glutathione conjugation reaction; F:protein binding	EC:2.5.1.18	IPR004045; IPR010987; IPR012336; PTHR11260 (PANTHER), PTHR11260:SF3 (PANTHER), PF13410 (PFAM), PF13417 (PFAM)
Y88_2252	butyryl-CoA:acetate CoA transferase	212	P:metabolic process; F:acetate CoA-transferase activity; C:acetate CoA-transferase complex	EC:2.8.3.8	IPR004165; IPR012791; G3DSA:3.40.810.20 (GENE3D), PTHR13707:SF16 (PANTHER), SSF100950 (SUPERFAMILY)
Y88_2255	epoxide hydrolase domain-containing phosphatase	220	P:metabolic process; F:hydrolase activity	-	IPR005833; IPR006402; IPR011945; IPR023214; PTHR10992 (PANTHER), PTHR10992:SF291 (PANTHER), PF13419 (PFAM)
Y88_2256	hypothetical protein	259	P:response to stress	-	IPR006015; IPR006016; IPR014729; SSF52402 (SUPERFAMILY)
Y88_2253	3-oxoacid CoA-transferase, subunit A	236	F:3-oxoacid CoA-transferase activity; P:isoleucine catabolic process; P:leucine catabolic process; P:valine catabolic process; P:cellular ketone body metabolic process	EC:2.8.3.5	IPR004165; IPR012792; G3DSA:3.40.1080.10 (GENE3D), PTHR13707:SF18 (PANTHER), SSF100950 (SUPERFAMILY)
Y88_2257	methyltransferase-like protein	259	F:methyltransferase activity; P:methylation	EC:2.1.1.0	G3DSA:3.40.50.150 (GENE3D), PTHR10108 (PANTHER), PTHR10108:SF384 (PANTHER), SSF53335 (SUPERFAMILY)
Y88_2258	50S ribosomal protein L34P	67	C:ribosome; F:structural constituent of ribosome; P:translation; P:ribosome biogenesis	-	IPR000271; IPR020939; IPR024794; PTHR14503:SF0 (PANTHER)
Y88_2259	ribonuclease P protein component	119	P:nucleic acid phosphodiester bond hydrolysis; P:tRNA 5'-leader removal; F:ribonuclease P activity; F:tRNA binding; C:ribonuclease P complex; P:regulation of RNA metabolic process	EC:3.1.26.5	IPR000100; IPR014721; IPR020568
Y88_2254	LysR family transcriptional regulator	299	F:sequence-specific DNA binding transcription factor activity; F:DNA binding; P:regulation of transcription, DNA-dependent; C:transcription factor complex;	-	IPR000847; IPR005119; IPR011991; G3DSA:3.40.190.10 (GENE3D), PTHR30126 (PANTHER), SSF46785 (SUPERFAMILY), SSF53850 (SUPERFAMILY)
Y88_2261	hypothetical protein	49	-
Y88_2262	GTPase EngB	221	P:cell cycle; P:barrier septum assembly; F:GTP binding	-	IPR005225; IPR006073; IPR019987; G3DSA:3.40.50.300 (GENE3D), PTHR11649 (PANTHER), PTHR11649:SF13 (PANTHER), SSF52540 (SUPERFAMILY)
Y88_2263	glutathione S-transferase-like protein	223	F:transferase activity; F:protein binding	-	IPR004045; IPR010987; IPR012336; PTHR11260 (PANTHER), PTHR11260:SF3 (PANTHER), PF13409 (PFAM)
Y88_2264	succinyl-diaminopimelate desuccinylase	380	F:cobalt ion binding; P:diaminopimelate biosynthetic process; P:proteolysis; F:zinc ion binding; F:metallopeptidase activity; F:succinyl-diaminopimelate desuccinylase activity	EC:3.5.1.18	IPR002933; IPR011650; G3DSA:3.30.70.360 (GENE3D), G3DSA:3.40.630.10 (GENE3D), PTHR11014 (PANTHER), PTHR11014:SF5 (PANTHER), SSF53187 (SUPERFAMILY)
Y88_2265	Smr protein/MutS2	197	-		IPR002625
Y88_2260	putative inner membrane protein translocase component YidC	606	P:protein transport; P:protein insertion into membrane; C:integral to membrane; C:plasma membrane	-	IPR001708; IPR019998; PTHR12428:SF11 (PANTHER)
Y88_2266	MltA	398	C:outer membrane; F:hydrolase activity, hydrolyzing O-glycosyl compounds; P:peptidoglycan turnover; P:carbohydrate metabolic process	EC:3.2.1.0	IPR005300; IPR010611; IPR014733; IPR026044; PTHR30124 (PANTHER), PS51257 (PROFILE)
Y88_2267	import inner membrane translocase, subunit Tim44	218	F:P-P-bond-hydrolysis-driven protein transmembrane transporter activity; C:mitochondrial inner membrane presequence translocase complex; P:intracellular protein transport; C:chloroplast envelope	-	IPR007379; PD111165 (PRODOM), SSF54427 (SUPERFAMILY)
Y88_2268	export protein secB	183	C:cytoplasm; P:protein folding; P:protein tetramerization; F:unfolded protein binding; P:protein transport	-	IPR003708
Y88_2269	integral membrane protein MviN	543	-		IPR004268
Y88_2270	tryptophanyl-tRNA synthetase	339	C:cytoplasm; F:tryptophan-tRNA ligase activity; P:tryptophanyl-tRNA aminoacylation; F:ATP binding; P:tryptophan metabolic process	EC:6.1.1.2	IPR001412; IPR002305; IPR002306; IPR014729; G3DSA:1.10.240.10 (GENE3D), PTHR10055:SF0 (PANTHER), SSF52374 (SUPERFAMILY)
Y88_2271	hypothetical protein	229	-		IPR025411
Y88_2272	deoxyuridine 5'-triphosphate nucleotidohydrolase	161	F:dUTP diphosphatase activity; F:magnesium ion binding; P:dUTP metabolic process; P:pyrimidine nucleobase metabolic process	EC:3.6.1.23	IPR008180; IPR008181; G3DSA:2.70.40.10 (GENE3D), PTHR11241:SF0 (PANTHER), SSF51283 (SUPERFAMILY)
Y88_2274	hypothetical protein	132	-
Y88_2275	acyltransferase 3	386	F:transferase activity, transferring acyl groups other than amino-acyl groups; C:membrane	EC:2.3.1.0	IPR002656; PTHR23028 (PANTHER)
Y88_2273	phosphopantothenate-cysteine ligase / phosphopantothenoylcysteine decarboxylase	380	P:coenzyme A biosynthetic process; P:pantothenate catabolic process; F:FMN binding; F:phosphopantothenoylcysteine decarboxylase activity; F:phosphopantothenate--cysteine ligase activity; P:pantothenate biosynthetic process	EC:4.1.1.36; EC:6.3.2.5	IPR003382; IPR005252; IPR007085; PTHR14359 (PANTHER), PTHR14359:SF6 (PANTHER)
Y88_2278	formamidopyrimidine-DNA glycosylase / DNA-(apurinic or apyrimidinic site) lyase	305	F:damaged DNA binding; P:nucleotide-excision repair; F:zinc ion binding; F:oxidized purine nucleobase lesion DNA N-glycosylase activity; P:base-excision repair, AP site formation	EC:3.2.2.23	IPR000191; IPR000214; IPR010663; IPR010979; IPR012319; IPR015886; IPR015887; G3DSA:1.10.8.50 (GENE3D), PTHR22993 (PANTHER), SSF57716 (SUPERFAMILY)
Y88_2279	hypothetical protein	60	-		IPR007047
Y88_2276	2-octaprenylphenol hydroxylase	525	P:ubiquinone biosynthetic process; F:transferase activity, transferring phosphorus-containing groups; C:integral to membrane; F:oxidoreductase activity; P:oxidation-reduction process; C:plasma membrane	-	IPR004147; IPR010232; IPR011009; G3DSA:3.90.1200.10 (GENE3D), PTHR10566 (PANTHER), PTHR10566:SF30 (PANTHER)
Y88_2280	hypothetical protein	375	-		IPR002549
Y88_2282	hypothetical protein	89	-
Y88_2277	demethylmenaquinone methyltransferase / 2-octaprenyl-6-methoxy-1,4-benzoquinone methylase	257	P:aerobic respiration; F:2-polyprenyl-6-methoxy-1,4-benzoquinone methyltransferase activity; P:menaquinone biosynthetic process; P:ubiquinone biosynthetic process; P:methylation	-	IPR004033; IPR023576; IPR025765; G3DSA:3.40.50.150 (GENE3D), PTHR10108 (PANTHER), SSF53335 (SUPERFAMILY)
Y88_2285	hypothetical protein	71	-
Y88_2281	diguanylate cyclase	505	P:intracellular signal transduction; F:phosphorus-oxygen lyase activity; C:intracellular; P:cyclic nucleotide biosynthetic process	-	IPR000160; IPR001054; G3DSA:3.30.70.270 (GENE3D)
Y88_2284	NAD-dependent malic enzyme (malate oxidoreductase)	150	-
Y88_2283	hypothetical protein	405	-		IPR005090; IPR021760
Y88_2286	hypothetical protein	93	-
Y88_2287	TrwC protein	507	F:nucleotide binding; F:nucleoside-triphosphatase activity		PF13538 (PFAM), PF13604 (PFAM), SSF52540 (SUPERFAMILY)
Y88_2288	ParA-like protein	220	-		IPR002586; G3DSA:3.40.50.300 (GENE3D), PTHR13696 (PANTHER), SSF52540 (SUPERFAMILY)
Y88_2289	hypothetical protein	67	-
Y88_2291	hypothetical protein	1172	-		G3DSA:3.40.50.300 (GENE3D), PF13476 (PFAM), SSF52540 (SUPERFAMILY)
Y88_2290	hypothetical protein	114	-
Y88_2292	putative acetyltransferase (GNAT) family protein	148	F:N-acetyltransferase activity; P:acyl-carrier-protein biosynthetic process	-	IPR000182; IPR016181
Y88_2294	hypothetical protein	86	-
Y88_2295	hypothetical protein	337	-
Y88_2293	AraC family transcriptional regulator	266	F:sequence-specific DNA binding transcription factor activity; F:sequence-specific DNA binding; P:regulation of transcription, DNA-dependent; C:transcription factor complex;	-	IPR003313; IPR009057; IPR018060; IPR018062; IPR020449; G3DSA:2.60.120.280 (GENE3D), PTHR11019 (PANTHER)
Y88_2298	secretion protein HlyD family protein	357	P:transmembrane transport; C:membrane	-	IPR006143; G3DSA:2.40.50.100 (GENE3D), PTHR30438 (PANTHER), PTHR30438:SF0 (PANTHER), SSF111369 (SUPERFAMILY)
Y88_2296	TetR family transcriptional regulator	245	F:DNA binding; P:regulation of transcription, DNA-dependent	-	IPR001647; IPR009057; IPR015893
Y88_2300	ABC-2 type transporter	374	F:ATPase activity, coupled to transmembrane movement of substances; P:transport; F:ATP binding; C:membrane	-	IPR000412; PTHR30294 (PANTHER), PF12698 (PFAM)
Y88_2297	RND efflux system outer membrane lipoprotein	468	P:transport; F:lipid binding; C:membrane; F:transporter activity	-	IPR003423; IPR010131; PTHR30203 (PANTHER), PTHR30203:SF0 (PANTHER), SSF56954 (SUPERFAMILY)
Y88_2299	ABC transporter-like protein	913	P:transport; F:ATPase activity, coupled to transmembrane movement of substances; P:ATP catabolic process; F:ATP binding; C:membrane	-	IPR000412; IPR003439; IPR003593; IPR017871; G3DSA:3.40.50.300 (GENE3D), PTHR24220 (PANTHER), PTHR24220:SF136 (PANTHER), PF12698 (PFAM), SSF52540 (SUPERFAMILY)
Y88_2301	hypothetical protein	239	-		IPR002725
Y88_2305	putative Type I restriction enzyme MjaXP specificity protein	255	P:DNA modification; F:DNA binding	-	SSF116734 (SUPERFAMILY)
Y88_2306	type I restriction-modification system, M subunit	505	P:DNA methylation on adenine; F:site-specific DNA-methyltransferase (adenine-specific) activity; F:DNA binding; F:N-methyltransferase activity	EC:2.1.1.72	IPR002052; IPR002296; IPR003356; IPR004546; IPR022749; G3DSA:3.40.50.150 (GENE3D), PTHR30408 (PANTHER), PTHR30408:SF0 (PANTHER), SSF53335 (SUPERFAMILY)
Y88_2307	hypothetical protein	196	P:DNA modification; F:DNA binding		SSF116734 (SUPERFAMILY)
Y88_2302	type I site-specific deoxyribonuclease, HsdR family	1071	F:DNA binding; F:ATP binding; P:DNA restriction-modification system; F:Type I site-specific deoxyribonuclease activity; P:DNA catabolic process; C:Type I site-specific deoxyribonuclease complex	EC:3.1.21.3	IPR004473; IPR006935; IPR007409; IPR014001; G3DSA:3.40.50.300 (GENE3D), SSF52540 (SUPERFAMILY)
Y88_2303	hypothetical protein	243	-		IPR024524
Y88_2308	extracellular solute-binding lipoprotein	466	-
Y88_2304	hypothetical protein	278	-		IPR023214; PF12710 (PFAM)
Y88_2309	hypothetical protein	101	-
Y88_2310	hypothetical protein	283	-
Y88_2312	recombinase	544	F:recombinase activity; F:DNA binding; P:DNA recombination	-	IPR006119; IPR011109
Y88_2311	hypothetical protein	84	-
Y88_2313	adenine phosphoribosyltransferase	178	P:purine ribonucleoside salvage; P:AMP salvage; P:adenine salvage; F:adenine phosphoribosyltransferase activity; C:cytoplasm	EC:2.4.2.7	IPR000836; IPR005764; G3DSA:3.40.50.2020 (GENE3D), PTHR11776 (PANTHER), PS00103 (PROSITE), SSF53271 (SUPERFAMILY)
Y88_2316	ubiquinol-cytochrome c reductase, iron-sulfur subunit	187	C:membrane; F:metal ion binding; P:electron transport chain; F:ubiquinol-cytochrome-c reductase activity; F:2 iron, 2 sulfur cluster binding; P:electron transport; P:oxidative phosphorylation; P:proton transport;	EC:1.10.2.2	IPR005805; IPR006311; IPR006317; IPR014349; IPR017941; IPR019470; PTHR10134:SF0 (PANTHER)
Y88_2315	cytochrome b/b6-like protein	429	P:respiratory electron transport chain; C:integral to membrane; C:respiratory chain; F:oxidoreductase activity; F:electron carrier activity; P:electron transport	-	IPR005797; IPR005798; IPR016174; IPR016175; G3DSA:1.20.810.10 (GENE3D), PTHR19271:SF0 (PANTHER), PF13631 (PFAM)
Y88_2314	cytochrome c1	271	F:heme binding; F:oxidoreductase activity; F:electron carrier activity; P:electron transport	-	IPR002326; IPR009056; IPR021157; PTHR10266:SF2 (PANTHER)
Y88_2317	hypothetical protein	364	-		IPR003788; PTHR12049:SF5 (PANTHER), SSF53335 (SUPERFAMILY)
Y88_2320	hypothetical protein	45	-
Y88_2318	prolipoprotein diacylglyceryl transferase	311	C:integral to membrane; F:phosphatidylglycerol-prolipoprotein diacylglyceryl transferase activity; P:lipoprotein biosynthetic process; C:plasma membrane; P:protein lipoylation	-	IPR001640; PTHR30589 (PANTHER), PTHR30589:SF0 (PANTHER)
Y88_2319	AMP-dependent synthetase and ligase	569	F:ligase activity; P:metabolic process	-	IPR000873; IPR020845; G3DSA:2.30.38.10 (GENE3D), G3DSA:3.30.300.30 (GENE3D), G3DSA:3.40.50.980 (GENE3D), PTHR24096 (PANTHER), SSF56801 (SUPERFAMILY)
Y88_2323	glutamyl-tRNA synthetase	445	F:glutamate-tRNA ligase activity; P:glutamyl-tRNA aminoacylation; F:ATP binding; C:glutamate-tRNA ligase complex; P:chlorophyll metabolic process	EC:6.1.1.17	IPR000924; IPR001412; IPR004527; IPR008925; IPR014729; IPR020058; IPR020061; IPR020751; G3DSA:3.90.800.10 (GENE3D), SSF52374 (SUPERFAMILY)
Y88_2321	PII uridylyl-transferase	916	P:nitrogen compound metabolic process; F:amino acid binding; F:[protein-PII] uridylyltransferase activity; F:metal ion binding; F:phosphoric diester hydrolase activity	EC:2.7.7.59; EC:3.1.4.0	IPR002934; IPR003607; IPR006674; IPR010043; IPR013546; G3DSA:3.30.460.10 (GENE3D), G3DSA:3.30.70.260 (GENE3D), PTHR13734 (PANTHER), SSF55021 (SUPERFAMILY), SSF81301 (SUPERFAMILY), SSF81593 (SUPERFAMILY), SSF81891 (SUPERFAMILY)
Y88_2322	hypothetical protein	186	-		IPR003774; G3DSA:3.30.70.1300 (GENE3D), G3DSA:3.40.1740.10 (GENE3D), PTHR30327 (PANTHER), SSF143456 (SUPERFAMILY)
Y88_2324	hypothetical protein	169	F:nucleotidyltransferase activity; F:transferase activity; P:transcription, DNA-dependent; F:DNA-directed RNA polymerase activity
Y88_2326	ribose-phosphate pyrophosphokinase	311	C:cytoplasm; P:nucleotide biosynthetic process; F:kinase activity; P:phosphorylation; P:ribonucleoside monophosphate biosynthetic process; F:ribose phosphate diphosphokinase activity; F:ATP binding; F:magnesium ion binding; P:nucleoside metabolic process; P:pentose-phosphate shunt; P:purine nucleobase metabolic process	EC:2.7.6.1	IPR000836; IPR000842; IPR005946; G3DSA:3.40.50.2020 (GENE3D), PTHR10210 (PANTHER), PF13793 (PFAM), SSF53271 (SUPERFAMILY)
Y88_2328	inositol monophosphatase	271	P:phosphatidylinositol phosphorylation; F:histidinol-phosphatase activity; P:histidine metabolic process	EC:3.1.3.15	IPR000760; IPR011809; G3DSA:3.30.540.10 (GENE3D), G3DSA:3.40.190.80 (GENE3D), PTHR20854:SF13 (PANTHER), SSF56655 (SUPERFAMILY)
Y88_2330	homoserine O-succinyltransferase	316	C:cytoplasm; F:homoserine O-succinyltransferase activity; P:L-methionine biosynthetic process from homoserine via O-succinyl-L-homoserine and cystathionine; P:acyl-carrier-protein biosynthetic process	EC:2.3.1.46	IPR005697; G3DSA:3.40.50.880 (GENE3D), PTHR20919:SF0 (PANTHER), SSF52317 (SUPERFAMILY)
Y88_2327	AraC family transcriptional regulator	304	F:sequence-specific DNA binding transcription factor activity; F:sequence-specific DNA binding; P:regulation of transcription, DNA-dependent; C:transcription factor complex;	-	IPR009057; IPR018060
Y88_2325	NAD synthetase	555	F:NAD+ synthase activity; F:hydrolase activity, acting on carbon-nitrogen (but not peptide) bonds; F:ATP binding; F:NAD+ synthase (glutamine-hydrolyzing) activity; P:NAD biosynthetic process; P:nicotinamide metabolic process; P:nicotinate nucleotide metabolic process	EC:6.3.1.5; EC:6.3.5.1	IPR003010; IPR003694; IPR014445; IPR014729; IPR022310; PTHR23090 (PANTHER), PTHR23090:SF4 (PANTHER), SSF52402 (SUPERFAMILY)
Y88_2331	50S ribosomal protein L35	67	C:ribosome; F:structural constituent of ribosome; P:translation; P:ribosome biogenesis	-	IPR001706; IPR018265; IPR021137; SSF143034 (SUPERFAMILY)
Y88_2332	50S ribosomal protein L20	120	C:ribosome; F:structural constituent of ribosome; P:translation; F:rRNA binding; P:ribosomal large subunit assembly	-	IPR005813; PD002389 (PRODOM), G3DSA:1.10.1900.20 (GENE3D), PTHR10986:SF1 (PANTHER), SSF74731 (SUPERFAMILY)
Y88_2329	exported adenine deaminase-like amidohydrolase	428	F:hydrolase activity, acting on carbon-nitrogen (but not peptide) bonds; P:nitrogen compound metabolic process	-	IPR006680; G3DSA:2.30.40.10 (GENE3D), G3DSA:3.20.20.140 (GENE3D), PTHR32244 (PANTHER), PTHR32244:SF0 (PANTHER), SSF51556 (SUPERFAMILY)
Y88_2335	Aldose 1-epimerase	294	F:carbohydrate binding; P:carbohydrate metabolic process; F:isomerase activity	-	IPR008183; IPR011013; IPR014718; PTHR11122 (PANTHER)
Y88_2333	phenylalanyl-tRNA synthetase, alpha subunit	362	F:phenylalanine-tRNA ligase activity; F:ATP binding; F:magnesium ion binding; P:phenylalanyl-tRNA aminoacylation; F:tRNA binding; P:tryptophan biosynthetic process; P:tyrosine biosynthetic process; P:L-phenylalanine biosynthetic process; C:phenylalanine-tRNA ligase complex	EC:6.1.1.20	IPR002319; IPR004188; IPR004529; IPR006195; IPR010978; G3DSA:3.30.930.10 (GENE3D), PTHR11538 (PANTHER), PTHR11538:SF20 (PANTHER), SSF55681 (SUPERFAMILY)
Y88_2334	phenylalanyl-tRNA synthetase subunit beta	799	F:phenylalanine-tRNA ligase activity; F:ATP binding; F:magnesium ion binding; P:phenylalanyl-tRNA aminoacylation; P:tRNA processing; F:tRNA binding; P:tryptophan biosynthetic process; P:tyrosine biosynthetic process; P:L-phenylalanine biosynthetic process; C:phenylalanine-tRNA ligase complex	EC:6.1.1.20	IPR002547; IPR004532; IPR005121; IPR005146; IPR005147; IPR009061; IPR012340; IPR016027; IPR020825; G3DSA:3.30.56.10 (GENE3D), G3DSA:3.30.930.10 (GENE3D), PTHR10947 (PANTHER), PTHR10947:SF0 (PANTHER), SSF55681 (SUPERFAMILY)
Y88_2336	hypothetical protein	105	-
Y88_2337	peptide chain release factor 3	508	P:response to antibiotic; F:translation release factor activity, codon specific; P:GTP catabolic process; F:GTPase activity; F:GTP binding; C:ribosome; ; P:regulation of translational termination; C:translation release factor complex	-	IPR000795; IPR002127; IPR004161; IPR004548; IPR005225; IPR009000; IPR009022; G3DSA:2.40.30.10 (GENE3D), G3DSA:3.30.70.870 (GENE3D), G3DSA:3.40.50.300 (GENE3D), PTHR23115 (PANTHER), PTHR23115:SF69 (PANTHER), SSF52540 (SUPERFAMILY)
Y88_2339	nitrogen regulatory protein P-II	112	P:regulation of nitrogen utilization; F:enzyme regulator activity; P:regulation of catalytic activity; P:regulation of transcription, DNA-dependent	-	IPR002187; IPR002332; IPR011322; IPR015867; IPR017918; PTHR30115 (PANTHER)
Y88_2340	ammonium transporter	476	P:ammonium transmembrane transport; C:membrane; F:ammonium transmembrane transporter activity	-	IPR001905; IPR018047; IPR024041; PTHR11730:SF3 (PANTHER)
Y88_2342	hypothetical protein	50	-
Y88_2343	cyclohexadienyl dehydrogenase	319	P:tyrosine biosynthetic process; F:prephenate dehydrogenase activity; F:prephenate dehydrogenase (NADP+) activity; P:oxidation-reduction process; F:nucleotide binding; P:tryptophan biosynthetic process; P:L-phenylalanine biosynthetic process	EC:1.3.1.12; EC:1.3.1.13	IPR003099; IPR008927; IPR016040; PTHR21363 (PANTHER), PTHR21363:SF0 (PANTHER), SSF51735 (SUPERFAMILY)
Y88_2341	histidinol-phosphate aminotransferase	377	F:histidinol-phosphate transaminase activity; F:pyridoxal phosphate binding; P:histidine biosynthetic process; F:L-phenylalanine:2-oxoglutarate aminotransferase activity; P:tryptophan biosynthetic process; P:glutamate metabolic process; P:tyrosine biosynthetic process; P:L-phenylalanine biosynthetic process	EC:2.6.1.9	IPR004839; IPR005861; IPR015421; IPR015422; IPR015424; PTHR11751 (PANTHER), PTHR11751:SF3 (PANTHER)
Y88_2346	hypothetical protein	306	C:membrane
Y88_2347	ABC transporter related protein	251	F:ATPase activity; P:ATP catabolic process; F:ATP binding; P:cell division	EC:3.6.1.3	IPR003439; IPR003593; IPR005286; IPR017871; G3DSA:3.40.50.300 (GENE3D), PTHR24220 (PANTHER), PTHR24220:SF174 (PANTHER), SSF52540 (SUPERFAMILY)
Y88_2344	phospholipid/glycerol acyltransferase	228	F:transferase activity, transferring acyl groups; P:metabolic process	-	IPR002123; G3DSA:3.40.1130.10 (GENE3D), PTHR10434 (PANTHER), SSF69593 (SUPERFAMILY)
Y88_2345	hypothetical protein	194	-		IPR003848; IPR014729; PD207074 (PRODOM)
Y88_2348	hypothetical protein	265	-		IPR011723; IPR021834; PF13719 (PFAM)
Y88_2349	transcriptional regulator, LysR family	304	F:sequence-specific DNA binding transcription factor activity; F:DNA binding; P:regulation of transcription, DNA-dependent; C:transcription factor complex;	-	IPR000847; IPR005119; IPR011991; G3DSA:3.40.190.10 (GENE3D), PTHR32459 (PANTHER), PTHR32459:SF0 (PANTHER), SSF46785 (SUPERFAMILY), SSF53850 (SUPERFAMILY)
Y88_2351	hypothetical protein	65	-
Y88_2350	aldehyde dehydrogenase	450	P:cellular aldehyde metabolic process; P:oxidation-reduction process; F:aldehyde dehydrogenase [NAD(P)+] activity; P:gluconeogenesis; P:glycolysis; P:histidine metabolic process; P:L-phenylalanine metabolic process; P:tyrosine metabolic process	EC:1.2.1.5	IPR012394; IPR015590; IPR016161; IPR016162; IPR016163; PTHR11699 (PANTHER)
Y88_2353	hypothetical protein	73	-		IPR012451
Y88_2356	fumarylacetoacetate (FAA) hydrolase	278	P:metabolic process; F:hydrolase activity	-	IPR002529; IPR011234; PTHR11820 (PANTHER), PTHR11820:SF60 (PANTHER)
Y88_2352	fusaric acid resistance protein region	671	P:transport; C:plasma membrane; C:integral to membrane	-	IPR006726; PTHR30509 (PANTHER), PTHR30509:SF0 (PANTHER)
Y88_2354	secretion protein HlyD family protein	338	P:transmembrane transport; C:membrane	-	IPR006143; PTHR30367 (PANTHER), PTHR30367:SF0 (PANTHER), SSF111369 (SUPERFAMILY)
Y88_2358	hypothetical protein	59	-
Y88_2357	putative poly-beta-hydroxyalkanoate synthase	567	P:poly-hydroxybutyrate biosynthetic process; F:transferase activity, transferring acyl groups	-	IPR000073; IPR010941; IPR022211; G3DSA:3.40.50.1820 (GENE3D), SSF53474 (SUPERFAMILY)
Y88_2359	hypothetical protein	331	P:transmembrane transport; C:membrane	-	IPR006143; PTHR30438 (PANTHER), PTHR30438:SF0 (PANTHER)
Y88_2355	RND efflux system outer membrane lipoprotein	476	P:transport; F:lipid binding; C:membrane; F:transporter activity	-	IPR003423; IPR010131; PTHR30203 (PANTHER), PTHR30203:SF0 (PANTHER), PS51257 (PROFILE), SSF56954 (SUPERFAMILY)
Y88_2360	multidrug transporter ATP-binding protein	943	P:ATP catabolic process; F:ATP binding; F:ATPase activity	EC:3.6.1.3	IPR003439; IPR003593; IPR017871; G3DSA:3.40.50.300 (GENE3D), PTHR24220 (PANTHER), PTHR24220:SF136 (PANTHER), PF12698 (PFAM), SSF52540 (SUPERFAMILY)
Y88_2361	ABC-2 type transporter	375	F:ATPase activity, coupled to transmembrane movement of substances; P:transport; F:ATP binding; C:membrane	-	IPR000412; PTHR30294 (PANTHER), PF12698 (PFAM)
Y88_2362	RND efflux system outer membrane lipoprotein	479	P:transport; F:transporter activity	-	IPR003423; PTHR30203 (PANTHER), PTHR30203:SF0 (PANTHER), SSF56954 (SUPERFAMILY)
Y88_2363	phosphoglucomutase/phosphomannomutase alpha/beta/alpha domain I	495	P:carbohydrate metabolic process; F:magnesium ion binding; F:intramolecular transferase activity, phosphotransferases	EC:5.4.2.0	IPR005843; IPR005844; IPR005845; IPR005846; IPR016055; IPR016066; G3DSA:3.30.310.50 (GENE3D), PTHR22573 (PANTHER), PTHR22573:SF15 (PANTHER), SSF55957 (SUPERFAMILY)
Y88_2365	hypothetical protein	74	-
Y88_2364	group 1 glycosyl transferase	384	P:biosynthetic process; F:transferase activity	-	IPR001296; PTHR12526 (PANTHER), PTHR12526:SF21 (PANTHER), SSF53756 (SUPERFAMILY)
Y88_2368	putative glycosyl transferase group 1	393	P:biosynthetic process; F:transferase activity	-	IPR001296; PTHR12526 (PANTHER), PTHR12526:SF29 (PANTHER), SSF53756 (SUPERFAMILY)
Y88_2366	hypothetical protein	57	-
Y88_2371	peptidyl-prolyl cis-trans isomerase, cyclophilin type	235	P:protein folding; P:protein peptidyl-prolyl isomerization; F:peptidyl-prolyl cis-trans isomerase activity	EC:5.2.1.8	IPR002130; PTHR11071 (PANTHER), PTHR11071:SF29 (PANTHER)
Y88_2369	TonB-like protein	116	C:membrane; P:protein transport; F:protein transporter activity; C:outer membrane-bounded periplasmic space	-	IPR006260; SSF74653 (SUPERFAMILY)
Y88_2370	methyl-accepting chemotaxis sensory transducer	633	C:integral to membrane; F:signal transducer activity; P:signal transduction; P:chemotaxis	-	IPR003660; IPR004089; IPR004090; IPR024478; PTHR32089 (PANTHER)
Y88_2367	glycosyl transferase group 1	297	F:transferase activity	-	G3DSA:3.90.550.10 (GENE3D), PF13641 (PFAM), SSF53448 (SUPERFAMILY)
Y88_2372	adenosylmethionine-8-amino-7-oxononanoate aminotransferase	418	F:pyridoxal phosphate binding; F:adenosylmethionine-8-amino-7-oxononanoate transaminase activity; P:biotin biosynthetic process	EC:2.6.1.62	IPR005814; IPR005815; IPR015421; IPR015422; IPR015424
Y88_2373	dithiobiotin synthetase	212	C:cytoplasm; F:ATP binding; F:magnesium ion binding; F:dethiobiotin synthase activity; P:biotin biosynthetic process	EC:6.3.3.3	IPR004472; G3DSA:3.40.50.300 (GENE3D), PTHR21343 (PANTHER), PTHR21343:SF0 (PANTHER), PF13500 (PFAM), SSF52540 (SUPERFAMILY)
Y88_2374	8-amino-7-oxononanoate synthase	395	F:8-amino-7-oxononanoate synthase activity; F:pyridoxal phosphate binding; P:biosynthetic process; P:biotin metabolic process	EC:2.3.1.47	IPR004839; IPR015421; IPR015422; IPR015424; PTHR13693 (PANTHER), PTHR13693:SF27 (PANTHER)
Y88_2375	biotin synthase	359	F:biotin synthase activity; F:iron ion binding; F:2 iron, 2 sulfur cluster binding; F:4 iron, 4 sulfur cluster binding; P:biotin biosynthetic process	EC:2.8.1.6	IPR002684; IPR006638; IPR007197; IPR010722; IPR013785; IPR024177; PTHR22976 (PANTHER), PTHR22976:SF1 (PANTHER), SSF102114 (SUPERFAMILY)
Y88_2377	hypothetical protein	46	-
Y88_2376	capsule polysaccharide biosynthesis	479	P:polysaccharide transport; P:polysaccharide biosynthetic process	-	IPR007833
Y88_2378	capsular polysaccharide export protein	319	P:polysaccharide transport; P:polysaccharide biosynthetic process; F:catalytic activity	-	IPR007833
Y88_2381	hypothetical protein	101	-
Y88_2380	TonB-like protein	223	C:membrane; P:protein transport; F:protein transporter activity; C:outer membrane-bounded periplasmic space	-	IPR006260; SSF74653 (SUPERFAMILY)
Y88_2379	NAD-dependent epimerase/dehydratase	341	P:carbohydrate metabolic process; P:cellular metabolic process; F:coenzyme binding; F:nucleotide binding; F:racemase and epimerase activity, acting on carbohydrates and derivatives	EC:5.1.3.0	IPR001509; IPR008089; IPR016040; G3DSA:3.90.25.10 (GENE3D), PTHR10366 (PANTHER), PTHR10366:SF77 (PANTHER), SSF51735 (SUPERFAMILY)
Y88_2383	toxic anion resistance	408	-		IPR008863
Y88_2382	hypothetical protein	255	-
Y88_2386	FAD dependent oxidoreductase	545	-		G3DSA:3.50.50.60 (GENE3D), PTHR10668 (PANTHER), PTHR10668:SF4 (PANTHER), PF13450 (PFAM), SSF51905 (SUPERFAMILY)
Y88_2384	beta-lactamase	318	P:beta-lactam antibiotic catabolic process; P:response to antibiotic; F:beta-lactamase activity; P:penicillin biosynthetic process	EC:3.5.2.6	IPR000871; IPR012338; IPR023650; PF13354 (PFAM)
Y88_2385	putative transcriptional regulator	204	F:sequence-specific DNA binding	-	IPR001387; IPR010982; IPR011051; IPR013096; IPR014710; PF13560 (PFAM)
Y88_2388	hypothetical protein	43	-
Y88_2387	acyl-CoA synthetase	591	F:ligase activity; P:metabolic process	-	IPR000873; G3DSA:2.30.38.10 (GENE3D), G3DSA:3.30.300.30 (GENE3D), G3DSA:3.40.50.980 (GENE3D), PTHR24096 (PANTHER), SSF56801 (SUPERFAMILY)
Y88_2389	hypothetical protein	207	P:regulation of DNA repair	-	IPR003783
Y88_2390	hypothetical protein	165	-		IPR003795
Y88_2391	NADH dehydrogenase	138	F:electron carrier activity; F:NADH dehydrogenase (ubiquinone) activity; C:membrane; P:electron transport; P:mitochondrial electron transport, NADH to ubiquinone; P:ubiquinone biosynthetic process; P:sodium ion transport; P:proton transport	EC:1.6.5.3	IPR007763
Y88_2392	leucyl/phenylalanyl-tRNA--protein transferase	280	C:cytoplasm; F:leucyltransferase activity; P:protein catabolic process	EC:2.3.2.6	IPR004616; IPR016181; PTHR30098 (PANTHER), PTHR30098:SF0 (PANTHER)
Y88_2393	TetR-family transcriptional regulator	235	F:DNA binding; P:regulation of transcription, DNA-dependent	-	IPR001647; IPR009057; IPR011075; IPR015292; IPR015893
Y88_2394	protein translocase subunit secE/sec61 gamma	65	F:P-P-bond-hydrolysis-driven protein transmembrane transporter activity; P:protein targeting; C:integral to membrane; P:protein secretion; C:chloroplast envelope	-	IPR001901; IPR005807
Y88_2396	50S ribosomal protein L11	143	C:ribosome; F:structural constituent of ribosome; P:translation; F:rRNA binding; P:ribosome biogenesis	-	IPR000911; IPR006519; IPR020783; IPR020784; IPR020785; PD001367 (PRODOM)
Y88_2397	50S ribosomal protein L1	233	F:structural constituent of ribosome; C:large ribosomal subunit; P:regulation of translation; F:rRNA binding; F:tRNA binding; P:ribosome biogenesis	-	IPR002143; IPR005878; IPR016094; IPR016095; IPR023673; IPR023674; PTHR23105 (PANTHER), PTHR23105:SF5 (PANTHER)
Y88_2395	transcription antitermination protein nusG	178	P:transcription antitermination; P:positive regulation of transcription elongation from RNA polymerase II promoter	-	IPR001062; IPR005824; IPR006645; IPR008991; IPR014722; IPR015869; PTHR30265 (PANTHER), PTHR30265:SF0 (PANTHER)
Y88_2399	hypothetical protein	195	-		G3DSA:3.40.1410.10 (GENE3D), PS51257 (PROFILE)
Y88_2400	molybdopterin binding domain-containing protein	253	P:Mo-molybdopterin cofactor biosynthetic process	-	IPR001453; PTHR23293 (PANTHER), PTHR23293:SF0 (PANTHER)
Y88_2401	Mg2+ transporter protein, CorA-like protein	323	P:metal ion transport; C:membrane; F:metal ion transmembrane transporter activity; P:transmembrane transport	-	IPR002523; G3DSA:1.20.58.340 (GENE3D), G3DSA:3.30.460.20 (GENE3D), PTHR21535 (PANTHER), SSF143865 (SUPERFAMILY), SSF144083 (SUPERFAMILY)
Y88_2402	beta-lactamase	467	-		IPR001466; IPR012338; PTHR22935 (PANTHER)
Y88_2403	hypothetical protein	469	C:cytoplasm; F:iron ion binding; F:transferase activity; F:4 iron, 4 sulfur cluster binding; P:peptidyl-L-beta-methylthioaspartic acid biosynthetic process from peptidyl-aspartic acid; P:RNA modification	-	IPR002792; IPR005839; IPR005840; IPR006638; IPR007197; IPR012340; IPR013848; IPR020612; IPR023404; PTHR11918 (PANTHER), PTHR11918:SF41 (PANTHER), SSF102114 (SUPERFAMILY)
Y88_2398	NAD-dependent epimerase/dehydratase	305	F:oxidoreductase activity; P:oxidation-reduction process; P:cellular metabolic process; F:nucleotide binding; F:coenzyme binding	-	IPR001509; IPR016040; IPR020904; PTHR10366 (PANTHER), PTHR10366:SF61 (PANTHER), SSF51735 (SUPERFAMILY)
Y88_2404	hypothetical protein	129	-		IPR013879
Y88_2405	PAS fold superfamily protein	356	F:signal transducer activity; P:signal transduction		G3DSA:3.40.50.2020 (GENE3D), SSF53271 (SUPERFAMILY)
Y88_2407	seryl-tRNA synthetase	426	C:cytoplasm; P:selenocysteine biosynthetic process; P:selenocysteinyl-tRNA(Sec) biosynthetic process; F:ATP binding; P:seryl-tRNA aminoacylation; F:serine-tRNA ligase activity; P:glycine metabolic process; P:L-serine metabolic process; P:threonine metabolic process	EC:6.1.1.11	IPR002314; IPR002317; IPR006195; IPR010978; IPR015866; G3DSA:3.30.930.10 (GENE3D), SSF55681 (SUPERFAMILY)
Y88_2409	Peroxiredoxin	218	P:oxidation-reduction process; F:antioxidant activity; F:peroxiredoxin activity	EC:1.11.1.15	IPR000866; IPR012336; IPR019479; IPR024706; G3DSA:3.30.1020.10 (GENE3D), PTHR10681 (PANTHER)
Y88_2410	ArsR family transcriptional regulator	97	F:sequence-specific DNA binding transcription factor activity; P:regulation of transcription, DNA-dependent; C:transcription factor complex;	-	IPR001845; IPR011991; SSF46785 (SUPERFAMILY)
Y88_2411	ABC transporter related protein	526	P:transmembrane transport; C:integral to membrane; F:ATPase activity, coupled to transmembrane movement of substances; P:ATP catabolic process; F:ATP binding	-	IPR003439; IPR003593; IPR011527; IPR017871; IPR017940; G3DSA:1.20.1560.10 (GENE3D), G3DSA:3.40.50.300 (GENE3D), PTHR24222 (PANTHER), PTHR24222:SF8 (PANTHER), SSF52540 (SUPERFAMILY)
Y88_2408	TonB-dependent receptor	650	C:integral to membrane; C:cell outer membrane; F:receptor activity; P:transport; C:plasma membrane; F:transporter activity; P:signal transduction	-	IPR000531; IPR010917; IPR012910; PTHR30069 (PANTHER), PTHR30069:SF2 (PANTHER), SSF56935 (SUPERFAMILY)
Y88_2406	peptidase M23B	249	P:cell wall macromolecule catabolic process	-	IPR002482; IPR011055; IPR016047; IPR018392; G3DSA:2.70.70.10 (GENE3D), G3DSA:3.10.350.10 (GENE3D), PTHR21666 (PANTHER), PTHR21666:SF7 (PANTHER)
Y88_2413	cytochrome bd ubiquinol oxidase subunit I	521	C:membrane	-	IPR002585; PTHR30365 (PANTHER), PTHR30365:SF0 (PANTHER)
Y88_2414	cytochrome d ubiquinol oxidase, subunit II	380	F:oxidoreductase activity; P:oxidation-reduction process; C:membrane; F:alkaline phosphatase activity; P:hexachlorocyclohexane metabolic process; P:glycerolipid metabolic process; P:folic acid biosynthetic process	EC:3.1.3.1	IPR003317; PTHR30365 (PANTHER), PTHR30365:SF1 (PANTHER)
Y88_2415	alkylhydroperoxidase	118	P:oxidation-reduction process; F:peroxiredoxin activity; F:peroxidase activity; P:peroxidase reaction; P:response to oxidative stress	EC:1.11.1.15; EC:1.11.1.7	IPR003779; IPR004675; G3DSA:1.20.1290.10 (GENE3D), SSF69118 (SUPERFAMILY)
Y88_2416	TolC family type I secretion outer membrane protein	423	P:transport; F:transporter activity	-	IPR003423; PTHR30026 (PANTHER), PTHR30026:SF0 (PANTHER), SSF56954 (SUPERFAMILY)
Y88_2412	cysteine ABC transporter permease/ATP-binding protein	470	P:transmembrane transport; C:integral to membrane; F:ATPase activity, coupled to transmembrane movement of substances; P:ATP catabolic process; F:ATP binding	-	IPR001140; IPR003439; IPR003593; IPR011527; IPR017871; IPR017940; G3DSA:1.20.1560.10 (GENE3D), G3DSA:3.40.50.300 (GENE3D), PTHR24221 (PANTHER), PTHR24221:SF15 (PANTHER), SSF52540 (SUPERFAMILY)
Y88_2417	hypothetical protein	67	-		IPR021309
Y88_2419	hypothetical protein	112	F:thiosulfate sulfurtransferase activity	EC:2.8.1.1	IPR001307; IPR001763; PTHR13253 (PANTHER), PTHR13253:SF10 (PANTHER)
Y88_2420	RND family efflux transporter MFP subunit	350	P:transmembrane transport; C:membrane	-	IPR006143; PF12700 (PFAM), PS51257 (PROFILE), SSF111369 (SUPERFAMILY)
Y88_2418	Pyridine nucleotide-disulfide oxidoreductase, putative	420	P:oxidation-reduction process; F:oxidoreductase activity	-	IPR015904; IPR023753; G3DSA:3.50.50.60 (GENE3D), SSF51905 (SUPERFAMILY)
Y88_2422	ArsR family transcriptional regulator	115	F:sequence-specific DNA binding transcription factor activity; F:DNA binding; P:regulation of transcription, DNA-dependent; C:transcription factor complex;	-	IPR001845; IPR011991; SSF46785 (SUPERFAMILY)
Y88_2421	RND transporter, HAE1/HME family, permease protein	1076	P:transport; C:membrane; F:transporter activity	-	IPR001036; G3DSA:3.30.70.1320 (GENE3D), PTHR32063 (PANTHER), PTHR32063:SF0 (PANTHER), SSF82693 (SUPERFAMILY), SSF82714 (SUPERFAMILY), SSF82866 (SUPERFAMILY)
Y88_2423	putative glutamyl-tRNA(Gln) amidotransferase subunit A	442	F:carbon-nitrogen ligase activity, with glutamine as amido-N-donor; F:transferase activity	EC:6.3.5.0	IPR000120; IPR014087; IPR023631; PTHR11895:SF15 (PANTHER)
Y88_2424	hypothetical protein	67	-
Y88_2425	hypothetical protein	108	P:transport; P:purine nucleobase metabolic process; F:hydroxyisourate hydrolase activity	-	IPR000895; IPR014306; IPR023416; IPR023418; PTHR10395 (PANTHER), PTHR10395:SF7 (PANTHER)
Y88_2429	hypothetical protein	53	-
Y88_2426	monooxygenase	479	P:oxidation-reduction process; F:monooxygenase activity	-	G3DSA:3.50.50.60 (GENE3D), PTHR23023 (PANTHER), PTHR23023:SF27 (PANTHER), PF13454 (PFAM), SSF51905 (SUPERFAMILY)
Y88_2430	TonB-dependent receptor domain protein	762	C:cell outer membrane; F:receptor activity; P:transport; C:plasma membrane; F:transporter activity; P:signal transduction	-	IPR000531; IPR010916; IPR012910; PTHR32552 (PANTHER), PTHR32552:SF0 (PANTHER), SSF56935 (SUPERFAMILY)
Y88_2427	hypothetical protein	160	P:allantoin biosynthetic process	-	IPR017580; IPR018020; PTHR10395 (PANTHER), PTHR10395:SF6 (PANTHER)
Y88_2428	serine-pyruvate aminotransferase	417	F:pyridoxal phosphate binding; F:serine-pyruvate transaminase activity; P:glycine metabolic process; P:L-serine metabolic process; P:threonine metabolic process	EC:2.6.1.51	IPR000192; IPR015421; IPR015422; IPR015424; IPR024169; PTHR21152 (PANTHER), PTHR21152:SF5 (PANTHER)
Y88_2431	xanthine/uracil permease family protein	484	P:transmembrane transport; C:integral to membrane; F:transporter activity	-	IPR006042; IPR006043; IPR017588; PTHR11119:SF3 (PANTHER)
Y88_2432	2OG-Fe(II) oxygenase	315	P:oxidation-reduction process; F:iron ion binding; F:oxidoreductase activity, acting on paired donors, with incorporation or reduction of molecular oxygen, 2-oxoglutarate as one donor, and incorporation of one atom each of oxygen into both donors	EC:1.14.11.0	IPR002283; IPR005123; IPR026992; G3DSA:2.60.120.330 (GENE3D), PTHR10209 (PANTHER), PTHR10209:SF54 (PANTHER), SSF51197 (SUPERFAMILY)
Y88_2433	alpha/beta hydrolase fold protein	251	P:metabolic process; F:hydrolase activity	-	IPR000073; IPR000639; G3DSA:3.40.50.1820 (GENE3D), PTHR10992 (PANTHER), PF12697 (PFAM), SSF53474 (SUPERFAMILY)
Y88_2434	Transcriptional regulator, lysR family	303	F:sequence-specific DNA binding transcription factor activity; F:DNA binding; P:regulation of transcription, DNA-dependent; C:transcription factor complex;	-	IPR000847; IPR005119; IPR011991; G3DSA:3.40.190.10 (GENE3D), PTHR32389 (PANTHER), PTHR32389:SF0 (PANTHER), SSF46785 (SUPERFAMILY), SSF53850 (SUPERFAMILY)
Y88_2435	hypothetical protein	126	-		IPR024507; G3DSA:3.10.450.50 (GENE3D), SSF54427 (SUPERFAMILY)
Y88_2436	putative polysaccharide deacetylase	298	F:hydrolase activity, acting on carbon-nitrogen (but not peptide) bonds; P:carbohydrate metabolic process; P:nitrogen compound metabolic process	-	IPR002509; IPR011330; IPR017625; PTHR31536 (PANTHER), PTHR31536:SF0 (PANTHER)
Y88_2437	allantoate amidohydrolase	407	F:hydrolase activity, acting on carbon-nitrogen (but not peptide) bonds, in linear amidines; P:nitrogen compound metabolic process	EC:3.5.3.0	IPR002933; IPR010158; IPR011650; G3DSA:3.30.70.360 (GENE3D), G3DSA:3.40.630.10 (GENE3D), PTHR32494 (PANTHER), SSF53187 (SUPERFAMILY)
Y88_2438	gamma-glutamyltranspeptidase	546	F:gamma-glutamyltransferase activity; P:leukotriene metabolic process; P:prostaglandin metabolic process; P:glutathione metabolic process; P:taurine metabolic process	EC:2.3.2.2	IPR000101; SSF56235 (SUPERFAMILY)
Y88_2440	hypothetical protein	140	-
Y88_2441	hypothetical protein	325	-		PS51257 (PROFILE)
Y88_2439	hypothetical protein	41	-
Y88_2443	carboxylesterase	279	C:cytoplasmic membrane-bounded vesicle; F:methyl indole-3-acetate esterase activity; F:S-formylglutathione hydrolase activity; F:methyl jasmonate esterase activity; F:methyl salicylate esterase activity; F:carboxylesterase activity; F:retinyl-palmitate esterase activity; P:methane metabolic process; P:retinol metabolic process; P:formaldehyde catabolic process	EC:3.1.1.1; EC:3.1.2.12; EC:3.1.1.21	IPR000801; IPR014186; G3DSA:3.40.50.1820 (GENE3D), SSF53474 (SUPERFAMILY)
Y88_2444	NusB antitermination factor	148	P:DNA-dependent transcription, termination; F:RNA binding; P:regulation of transcription, DNA-dependent	-	IPR006027; IPR011605
Y88_2442	glyoxalase/bleomycin resistance protein/dioxygenase	123	P:metabolic process; F:oxidoreductase activity, acting on single donors with incorporation of molecular oxygen, incorporation of two atoms of oxygen	EC:1.13.11.0	IPR025870; G3DSA:3.10.180.10 (GENE3D), SSF54593 (SUPERFAMILY)
Y88_2446	ATP phosphoribosyltransferase catalytic subunit	221	C:cytoplasm; F:ATP phosphoribosyltransferase activity; P:histidine biosynthetic process; F:ATP binding	EC:2.4.2.17	IPR001348; IPR013820; IPR018198; G3DSA:3.40.190.10 (GENE3D), SSF53850 (SUPERFAMILY)
Y88_2448	low temperature requirement A	409	-		IPR010640
Y88_2445	histidinol dehydrogenase	430	F:histidinol dehydrogenase activity; F:NAD binding; P:histidine biosynthetic process; F:zinc ion binding; P:oxidation-reduction process	EC:1.1.1.23	IPR001692; IPR012131; IPR016161; IPR022695; G3DSA:3.40.50.10270 (GENE3D), PTHR21256 (PANTHER)
Y88_2449	transcriptional regulator BolA	96	-		IPR002634; PTHR12735 (PANTHER)
Y88_2450	heat shock protein DnaJ-like protein	178	P:protein folding; F:unfolded protein binding; P:response to stress; F:heat shock protein binding	-	IPR001623; IPR003095; PTHR25040 (PANTHER), PTHR25040:SF93 (PANTHER)
Y88_2447	hypothetical protein	363	-		IPR011200
Y88_2452	hypothetical protein	162	-
Y88_2451	aminotransferase class I and II	386	F:pyridoxal phosphate binding; F:L-aspartate:2-oxoglutarate aminotransferase activity; F:L-phenylalanine:2-oxoglutarate aminotransferase activity; P:tryptophan biosynthetic process; P:oxaloacetate metabolic process; P:alanine metabolic process; P:arginine metabolic process; P:aspartate metabolic process; P:cysteine metabolic process; P:glutamate metabolic process; P:proline metabolic process; P:t…	EC:2.6.1.1	IPR004838; IPR004839; IPR015421; IPR015422; IPR015424; PTHR11751 (PANTHER), PTHR11751:SF110 (PANTHER)
Y88_2455	hypothetical protein	288	-
Y88_2454	RNA polymerase sigma factor	188	F:sequence-specific DNA binding transcription factor activity; F:DNA binding; P:DNA-dependent transcription, initiation; F:sigma factor activity; P:regulation of transcription, DNA-dependent; C:transcription factor complex;	-	IPR007627; IPR013249; IPR013324; IPR013325; IPR014284; G3DSA:1.10.1740.10 (GENE3D)
Y88_2453	Outer membrane autotransporter barrel protein	1059	-		IPR005546
Y88_2457	Type IV secretory pathway VirJ component-like protein	242	-		IPR010333; G3DSA:3.40.50.1820 (GENE3D), SSF53474 (SUPERFAMILY)
Y88_2460	hypothetical protein	44	-
Y88_2456	hypothetical protein	846	-		IPR016181; IPR022791; IPR024320
Y88_2461	putative bi-functional transferase/deacetylase	1125	F:hydrolase activity, acting on carbon-nitrogen (but not peptide) bonds; F:transferase activity; P:carbohydrate metabolic process; F:hydrolase activity, hydrolyzing O-glycosyl compounds; F:cation binding; P:nitrogen compound metabolic process	EC:3.2.1.0	IPR001223; IPR002509; IPR011330; IPR013781; IPR017853; G3DSA:3.90.550.10 (GENE3D), PTHR10859 (PANTHER), PTHR10859:SF37 (PANTHER), PF13641 (PFAM), SSF53448 (SUPERFAMILY)
Y88_2458	two component transcriptional regulator	188	P:intracellular signal transduction; P:two-component signal transduction system (phosphorelay); F:DNA binding; C:intracellular; F:two-component response regulator activity; P:regulation of transcription, DNA-dependent;	-	IPR001789; IPR001867; IPR011006; IPR011991; IPR016032; G3DSA:3.40.50.2300 (GENE3D), PTHR26402 (PANTHER), PTHR26402:SF63 (PANTHER)
Y88_2462	putative acetyltransferase	150	F:N-acetyltransferase activity; P:acyl-carrier-protein biosynthetic process	-	IPR000182; IPR016181; PTHR23091 (PANTHER), PTHR23091:SF62 (PANTHER)
Y88_2463	cytochrome c biogenesis protein	233	P:oxidation-reduction process; F:oxidoreductase activity	-	IPR012336; IPR013740; PTHR13833 (PANTHER), PTHR13833:SF19 (PANTHER)
Y88_2459	signal transduction histidine kinase	442	P:signal transduction by phosphorylation; P:two-component signal transduction system (phosphorelay); F:two-component sensor activity; P:peptidyl-histidine phosphorylation; F:ATP binding; C:integral to membrane; C:protein histidine kinase complex	-	IPR003594; IPR003660; IPR003661; IPR004358; IPR005467; IPR009082; G3DSA:1.10.287.240 (GENE3D), PTHR24423 (PANTHER), PTHR24423:SF137 (PANTHER)
Y88_2465	RNA polymerase, sigma-24 subunit, ECF subfamily	149	F:sequence-specific DNA binding transcription factor activity; F:DNA binding; P:DNA-dependent transcription, initiation; F:sigma factor activity; P:regulation of transcription, DNA-dependent; C:transcription factor complex;	-	IPR007627; IPR013249; IPR013324; IPR013325; IPR014284; G3DSA:1.10.1740.10 (GENE3D)
Y88_2467	hypothetical protein	313	-		G3DSA:2.30.30.240 (GENE3D)
Y88_2464	anti-sigma factor	246	-
Y88_2466	extracellular protease	417	F:serine-type endopeptidase activity; P:proteolysis	EC:3.4.21.0	IPR000209; IPR015500; IPR023828; PTHR10795:SF184 (PANTHER)
Y88_2471	ATP:cob(I)alamin adenosyltransferase	192	P:cobalamin biosynthetic process; F:cob(I)yrinic acid a,c-diamide adenosyltransferase activity; F:ATP binding; P:chlorophyll metabolic process	EC:2.5.1.17	IPR002779; IPR016030; IPR017858; PTHR12213 (PANTHER), PTHR12213:SF0 (PANTHER)
Y88_2470	glutamyl-tRNA synthetase	77	F:aminoacyl-tRNA ligase activity; P:tRNA aminoacylation for protein translation	-	IPR007667
Y88_2468	bifunctional GMP synthase/glutamine amidotransferase protein	519	P:glutamine metabolic process; F:GMP synthase (glutamine-hydrolyzing) activity; F:ATP binding; F:transferase activity; F:pyrophosphatase activity; P:GMP biosynthetic process; P:purine nucleobase metabolic process; P:glutamate metabolic process	EC:6.3.5.2	IPR001674; IPR004739; IPR014729; IPR017926; IPR022310; IPR025777; PR00096 (PRINTS), PR00097 (PRINTS), PR00099 (PRINTS), G3DSA:3.30.300.10 (GENE3D), G3DSA:3.40.50.880 (GENE3D), PTHR11922 (PANTHER), PTHR11922:SF2 (PANTHER), SSF52317 (SUPERFAMILY), SSF52402 (SUPERFAMILY), SSF54810 (SUPERFAMILY)
Y88_2469	glutamyl-tRNA synthetase, class Ic	310	C:cytoplasm; F:aminoacyl-tRNA ligase activity; F:ATP binding; P:tRNA aminoacylation for protein translation	-	IPR000924; IPR001412; IPR014729; IPR020058; G3DSA:3.90.800.10 (GENE3D), PTHR10119:SF14 (PANTHER), SSF52374 (SUPERFAMILY)
Y88_2472	putative 3-hydroxybutyryl-coa dehydrogenase protein	291	F:NAD+ binding; F:3-hydroxyacyl-CoA dehydrogenase activity; P:oxidation-reduction process; P:isoleucine catabolic process; P:leucine catabolic process; P:lysine catabolic process; P:tryptophan metabolic process; P:valine catabolic process; P:fatty acid biosynthetic process; P:benzoate metabolic process	EC:1.1.1.35	IPR006108; IPR006176; IPR006180; IPR008927; IPR013328; IPR016040; IPR022694; PTHR23309 (PANTHER), SSF51735 (SUPERFAMILY)
Y88_2474	hypothetical protein	115	-		IPR007437
Y88_2476	hypothetical protein	61	-		PS51257 (PROFILE)
Y88_2473	hypothetical protein	108	C:plasma membrane; C:integral to membrane	-	IPR003844; SSF103481 (SUPERFAMILY)
Y88_2475	DNA polymerase I	994	F:DNA-directed DNA polymerase activity; P:DNA replication; F:DNA binding; F:3'-5' exonuclease activity; F:5'-3' exonuclease activity; P:DNA repair; C:DNA polymerase complex	EC:2.7.7.7	IPR001098; IPR002298; IPR002421; IPR002562; IPR003583; IPR008918; IPR012337; IPR018320; IPR019760; IPR020045; IPR020046; G3DSA:1.10.150.20 (GENE3D), G3DSA:1.20.1060.10 (GENE3D), G3DSA:3.30.420.10 (GENE3D), G3DSA:3.30.70.370 (GENE3D), G3DSA:3.40.50.1010 (GENE3D), PTHR10133 (PANTHER), PTHR10133:SF20 (PANTHER), SSF56672 (SUPERFAMILY), SSF88723 (SUPERFAMILY)
Y88_2478	S-adenosylmethionine synthetase	406	F:methionine adenosyltransferase activity; P:S-adenosylmethionine biosynthetic process; P:one-carbon metabolic process; F:ATP binding; F:magnesium ion binding; C:cytoplasm; P:methionine metabolic process; P:methanogenesis	EC:2.5.1.6	IPR002133; IPR022628; IPR022629; IPR022630; IPR022631; IPR022636; G3DSA:3.30.300.10 (GENE3D), PTHR11964:SF0 (PANTHER)
Y88_2477	Beta-lactamase	325	P:beta-lactam antibiotic catabolic process; P:response to antibiotic; F:beta-lactamase activity; P:penicillin biosynthetic process	EC:3.5.2.6	IPR000871; IPR012338; IPR023650; PF13354 (PFAM)
Y88_2480	hypothetical protein	309	F:DNA binding	-	IPR017956; IPR025430
Y88_2482	peptide chain release factor 1	356	F:translation release factor activity, codon specific; C:ribosome; ; P:regulation of translational termination; C:translation release factor complex	-	IPR000352; IPR004373; IPR005139; G3DSA:3.30.160.200 (GENE3D), PTHR11075 (PANTHER), SSF75620 (SUPERFAMILY)
Y88_2479	apolipoprotein N-acyltransferase	517	P:nitrogen compound metabolic process; F:N-acyltransferase activity; C:integral to membrane; F:hydrolase activity, acting on carbon-nitrogen (but not peptide) bonds; P:lipoprotein biosynthetic process; C:plasma membrane; P:acyl-carrier-protein biosynthetic process	-	IPR003010; IPR004563; PTHR32508 (PANTHER)
Y88_2484	histidyl-tRNA synthetase	419	C:cytoplasm; P:histidyl-tRNA aminoacylation; F:ATP binding; F:histidine-tRNA ligase activity; P:histidine metabolic process	EC:6.1.1.21	IPR004154; IPR004516; IPR006195; IPR015807; G3DSA:3.30.930.10 (GENE3D), PF13393 (PFAM), SSF55681 (SUPERFAMILY)
Y88_2486	inorganic diphosphatase	179	F:inorganic diphosphatase activity; C:cytoplasm; F:magnesium ion binding; P:oxidative phosphorylation	EC:3.6.1.1	IPR008162
Y88_2481	HemK family modification methylase	282	F:nucleic acid binding; P:protein methylation; F:protein methyltransferase activity	-	IPR002052; IPR004556; IPR019874; G3DSA:1.10.8.10 (GENE3D), G3DSA:3.40.50.150 (GENE3D), PTHR18895 (PANTHER), PTHR18895:SF7 (PANTHER), PF13659 (PFAM), SSF53335 (SUPERFAMILY)
Y88_2483	aminopeptidase precursor	688	F:aminopeptidase activity; F:protein binding	EC:3.4.11.0	IPR001478; IPR007963; G3DSA:2.30.42.10 (GENE3D)
Y88_2485	hypothetical protein	225	-		IPR009781
Y88_2487	microcin-processing peptidase 1	448	-		IPR002510; PTHR30624 (PANTHER), PTHR30624:SF1 (PANTHER), SSF111283 (SUPERFAMILY)
Y88_2489	ABC transporter related protein	263	F:ATPase activity; P:ATP catabolic process; F:ATP binding	EC:3.6.1.3	IPR003439; IPR003593; G3DSA:3.40.50.300 (GENE3D), PTHR24220 (PANTHER), PTHR24220:SF70 (PANTHER), SSF52540 (SUPERFAMILY)
Y88_2491	TPR repeat-containing protein	290	F:protein binding		IPR011990; IPR013026; IPR019734; PTHR23083 (PANTHER), PF13414 (PFAM), SSF48452 (SUPERFAMILY)
Y88_2490	RNA polymerase factor sigma-54	517	F:DNA-directed RNA polymerase activity; F:sequence-specific DNA binding transcription factor activity; F:DNA binding; P:DNA-dependent transcription, initiation; F:sigma factor activity; P:regulation of transcription, DNA-dependent; C:nucleolus; P:purine nucleobase metabolic process; P:pyrimidine nucleobase metabolic process; C:transcription factor complex;	EC:2.7.7.6	IPR000394; IPR007046; IPR007634; PTHR32248 (PANTHER), PTHR32248:SF2 (PANTHER)
Y88_2493	hypothetical protein	537	F:flavin adenine dinucleotide binding; P:oxidation-reduction process; F:UDP-N-acetylmuramate dehydrogenase activity; P:amino sugar metabolic process	EC:1.1.1.158	IPR006094; IPR016166; IPR016168; PTHR13878 (PANTHER)
Y88_2488	hypothetical protein	95	-
Y88_2492	two component transcriptional regulator	233	P:intracellular signal transduction; P:two-component signal transduction system (phosphorelay); F:DNA binding; C:intracellular; F:two-component response regulator activity; P:regulation of transcription, DNA-dependent;	-	IPR001789; IPR001867; IPR011006; IPR011991; G3DSA:3.40.50.2300 (GENE3D), PTHR26402 (PANTHER), PTHR26402:SF117 (PANTHER)
Y88_2494	multidrug resistance protein B	520	P:transmembrane transport; C:plasma membrane; C:integral to membrane	-	IPR004638; IPR011701; IPR016196; IPR020846; G3DSA:1.20.1250.20 (GENE3D), PTHR24003 (PANTHER), PTHR24003:SF124 (PANTHER)
Y88_2495	multidrug resistance transmembrane efflux pump protein	372	P:transmembrane transport; C:integral to membrane	-	IPR006143; G3DSA:2.40.50.100 (GENE3D), PTHR30386 (PANTHER), PTHR30386:SF0 (PANTHER), SSF111369 (SUPERFAMILY)
Y88_2496	RND efflux system, outer membrane lipoprotein, NodT	452	P:transport; F:lipid binding; C:membrane; F:transporter activity	-	IPR003423; IPR010131; PTHR30203 (PANTHER), PTHR30203:SF0 (PANTHER), SSF56954 (SUPERFAMILY)
Y88_2497	TetR-family transcriptional regulator	209	F:DNA binding; P:regulation of transcription, DNA-dependent	-	IPR001647; IPR009057; IPR011075; IPR015893; PF14246 (PFAM)
Y88_2498	tRNA (guanine-N(7)-)-methyltransferase	239	P:tRNA modification; P:RNA (guanine-N7)-methylation; F:tRNA (guanine-N7-)-methyltransferase activity	EC:2.1.1.33	IPR003358; G3DSA:3.40.50.150 (GENE3D), PTHR23417 (PANTHER), PTHR23417:SF1 (PANTHER), SSF53335 (SUPERFAMILY)
Y88_2499	hypothetical protein	167	-
Y88_2500	AMP-dependent synthetase and ligase	600	F:long-chain fatty acid-CoA ligase activity; P:fatty acid metabolic process	EC:6.2.1.3	IPR000873; G3DSA:2.30.38.10 (GENE3D), G3DSA:3.30.300.30 (GENE3D), G3DSA:3.40.50.980 (GENE3D), PTHR24096 (PANTHER), SSF56801 (SUPERFAMILY)
Y88_2501	gamma-glutamyltransferase 1	575	F:gamma-glutamyltransferase activity; P:leukotriene metabolic process; P:prostaglandin metabolic process; P:glutathione metabolic process; P:taurine metabolic process	EC:2.3.2.2	IPR000101; SSF56235 (SUPERFAMILY)
Y88_2502	dihydroorotate dehydrogenase 2	343	P:'de novo' UMP biosynthetic process; P:'de novo' pyrimidine nucleobase biosynthetic process; C:plasma membrane; F:dihydroorotate oxidase activity; P:oxidation-reduction process	EC:1.3.3.1	IPR001295; IPR005719; IPR012135; IPR013785; PTHR11938 (PANTHER), PTHR11938:SF7 (PANTHER), SSF51395 (SUPERFAMILY)
Y88_2503	hypothetical protein	318	F:sequence-specific DNA binding transcription factor activity; F:sequence-specific DNA binding; P:regulation of transcription, DNA-dependent; C:transcription factor complex;	-	IPR009057; IPR018060
Y88_2504	BadM/Rrf2 family transcriptional regulator	164	F:2 iron, 2 sulfur cluster binding; F:metal ion binding; F:DNA binding	-	IPR000944; IPR011991; IPR014290; SSF46785 (SUPERFAMILY)
Y88_2505	cysteine desulfurase activator complex subunit SufB	512	P:iron-sulfur cluster assembly	-	IPR000825; IPR010231; PTHR30508 (PANTHER), PTHR30508:SF1 (PANTHER), SSF101960 (SUPERFAMILY)
Y88_2507	FeS assembly ATPase SufC	249	F:ATPase activity; P:transport; P:ATP catabolic process; F:ATP binding	EC:3.6.1.3	IPR003439; IPR003593; IPR010230; G3DSA:3.40.50.300 (GENE3D), PTHR24220 (PANTHER), PTHR24220:SF85 (PANTHER), SSF52540 (SUPERFAMILY)
Y88_2506	hypothetical protein	125	-
Y88_2508	SufBD	245	P:iron-sulfur cluster assembly	-	IPR000825; PTHR30508 (PANTHER), PTHR30508:SF0 (PANTHER), SSF101960 (SUPERFAMILY)
Y88_2509	SufS subfamily cysteine desulfurase	405	F:pyridoxal phosphate binding; P:cysteine metabolic process; F:cysteine desulfurase activity; F:lyase activity	EC:2.8.1.7	IPR000192; IPR010970; IPR015421; IPR015422; IPR015424; IPR020578; PTHR11601 (PANTHER)
Y88_2510	hypothetical protein	162	-		IPR002744; IPR014291; PTHR13696 (PANTHER), PTHR13696:SF4 (PANTHER), SSF117916 (SUPERFAMILY)
Y88_2511	HesB/YadR/YfhF	122	F:structural molecule activity; P:iron-sulfur cluster assembly; F:iron-sulfur cluster binding	-	IPR000361; IPR016092; IPR017870; PTHR10072 (PANTHER)
Y88_2512	hypothetical protein	120	F:cyclic-di-GMP binding	-	IPR009875; SSF141371 (SUPERFAMILY)
Y88_2513	hypothetical protein	328	-
Y88_2515	glycosyl transferase family protein	434	F:transferase activity	-	PF13231 (PFAM)
Y88_2516	alpha/beta hydrolase	256	F:hydrolase activity	-	G3DSA:3.40.50.1820 (GENE3D), PTHR16138 (PANTHER), PF12697 (PFAM), SSF53474 (SUPERFAMILY)
Y88_2514	threonyl-tRNA synthetase / Ser-tRNA(Thr) hydrolase	663	C:cytoplasm; F:metal ion binding; F:threonine-tRNA ligase activity; F:hydrolase activity; F:ATP binding; P:threonyl-tRNA aminoacylation; P:glycine metabolic process; P:L-serine metabolic process; P:threonine metabolic process	EC:6.1.1.3	IPR002314; IPR002320; IPR004095; IPR004154; IPR006195; IPR012675; IPR012676; IPR012947; IPR018163; G3DSA:3.30.54.20 (GENE3D), G3DSA:3.30.930.10 (GENE3D), G3DSA:3.30.980.10 (GENE3D), PTHR11451 (PANTHER), PTHR11451:SF5 (PANTHER), SSF55681 (SUPERFAMILY)
Y88_2518	luciferase-like protein	329	F:monooxygenase activity; P:oxidation-reduction process; F:oxidoreductase activity, acting on paired donors, with incorporation or reduction of molecular oxygen	-	IPR011251; IPR019949; PTHR30137 (PANTHER)
Y88_2517	tetratricopeptide TPR_4	308	F:protein binding		IPR011990; IPR013026; PTHR23083 (PANTHER), PF13432 (PFAM), SSF48452 (SUPERFAMILY)
Y88_2519	glutamate dehydrogenase (NAD)	1579	F:glutamate dehydrogenase (NAD+) activity; P:oxidation-reduction process; F:nucleotide binding; P:electron transport; P:nitrogen compound metabolic process	EC:1.4.1.2	IPR007780; IPR016040; PTHR11606 (PANTHER), PTHR11606:SF1 (PANTHER), PF05088 (PFAM), SSF51735 (SUPERFAMILY), SSF53223 (SUPERFAMILY)
Y88_2521	hypothetical protein	81	-
Y88_2520	FAD-dependent pyridine nucleotide-disulfide oxidoreductase	406	P:cell redox homeostasis; F:flavin adenine dinucleotide binding; C:cytoplasm; F:oxidoreductase activity; F:nucleotide binding; P:oxidation-reduction process	-	IPR001327; IPR004099; IPR013027; IPR016156; IPR023753; PR00411 (PRINTS), G3DSA:3.50.50.60 (GENE3D), PTHR22912 (PANTHER), PTHR22912:SF33 (PANTHER), SSF51905 (SUPERFAMILY)
Y88_2524	3-hydroxyacyl-CoA dehydrogenase	418	F:3-hydroxyacyl-CoA dehydrogenase activity; P:oxidation-reduction process; F:nucleotide binding; F:coenzyme binding; P:isoleucine catabolic process; P:leucine catabolic process; P:lysine catabolic process; P:tryptophan metabolic process; P:valine catabolic process; P:fatty acid biosynthetic process; P:benzoate metabolic process	EC:1.1.1.35	IPR006108; IPR006176; IPR008927; IPR013328; IPR016040; PTHR23309 (PANTHER), SSF51735 (SUPERFAMILY)
Y88_2526	hypothetical protein	274	-		G3DSA:3.10.129.10 (GENE3D), PF13622 (PFAM), SSF54637 (SUPERFAMILY)
Y88_2523	AMP-dependent synthetase and ligase	526	F:ligase activity; P:metabolic process	-	IPR000873; IPR020845; IPR025110; G3DSA:2.30.38.10 (GENE3D), G3DSA:3.30.300.30 (GENE3D), G3DSA:3.40.50.980 (GENE3D), PTHR24096 (PANTHER), SSF56801 (SUPERFAMILY)
Y88_2527	thioredoxin family protein	203	P:cell redox homeostasis; F:oxidoreductase activity; P:oxidation-reduction process	-	IPR012336; IPR013740; IPR017937
Y88_2525	beta-lactamase	415	-		IPR001466; IPR012338; PTHR22935 (PANTHER), PTHR22935:SF29 (PANTHER)
Y88_2522	Acetyl-CoA C-acyltransferase	391	F:acetyl-CoA C-acyltransferase activity; P:isoleucine catabolic process; P:leucine catabolic process; P:valine catabolic process; P:fatty acid biosynthetic process; P:bile acid biosynthetic process; P:benzoate metabolic process; P:acyl-carrier-protein biosynthetic process	EC:2.3.1.16	IPR002155; IPR016038; IPR016039; IPR020613; IPR020616; IPR020617; PTHR18919:SF14 (PANTHER)
Y88_2529	hypothetical protein	89	-		PS51257 (PROFILE)
Y88_2528	argininosuccinate lyase	467	C:cytoplasm; P:arginine biosynthetic process via ornithine; F:argininosuccinate lyase activity; P:alanine metabolic process; P:aspartate metabolic process; P:proline metabolic process	EC:4.3.2.1	IPR000362; IPR003031; IPR008948; IPR009049; IPR020557; IPR022761; G3DSA:1.10.40.30 (GENE3D), G3DSA:1.20.200.10 (GENE3D), PTHR11444 (PANTHER)
Y88_2530	diaminopimelate decarboxylase	419	F:pyridoxal phosphate binding; P:lysine biosynthetic process via diaminopimelate; F:diaminopimelate decarboxylase activity	EC:4.1.1.20	IPR000183; IPR002986; IPR009006; IPR022643; IPR022644; IPR022653; G3DSA:3.20.20.10 (GENE3D), PTHR11482 (PANTHER), PTHR11482:SF5 (PANTHER), SSF51419 (SUPERFAMILY)
Y88_2531	siroheme synthase	260	P:methylation; F:precorrin-2 dehydrogenase activity; F:nucleotide binding; P:oxidation-reduction process; F:methyltransferase activity; P:siroheme biosynthetic process	EC:1.3.1.76; EC:2.1.1.0	IPR006367; IPR014777; IPR016040; G3DSA:3.30.160.110 (GENE3D), SSF51735 (SUPERFAMILY), SSF75615 (SUPERFAMILY)
Y88_2532	phenylacetic acid degradation-related protein	140	-		IPR003736; IPR006683; G3DSA:3.10.129.10 (GENE3D), SSF54637 (SUPERFAMILY)
Y88_2533	phenylacetic acid degradation-related protein	161	-		IPR006683; G3DSA:3.10.129.10 (GENE3D), SSF54637 (SUPERFAMILY)
Y88_2536	hypothetical protein	382	-		IPR002549
Y88_2537	signal peptidase I	298	C:integral to membrane; P:proteolysis; F:serine-type peptidase activity	-	IPR000223; IPR011056; IPR015927; IPR019757; IPR019759; PTHR12383:SF1 (PANTHER)
Y88_2538	4'-phosphopantetheinyl transferase	137	C:cytoplasm; P:fatty acid biosynthetic process; F:holo-[acyl-carrier-protein] synthase activity; P:macromolecule biosynthetic process; F:magnesium ion binding; P:pantothenate biosynthetic process	EC:2.7.8.7	IPR002582; IPR004568; IPR008278
Y88_2535	hypothetical protein	376	-		IPR021440; G3DSA:3.40.50.1820 (GENE3D)
Y88_2539	pyridoxal phosphate biosynthetic protein PdxJ	247	P:pyridoxine biosynthetic process; C:cytoplasm; F:pyridoxine 5'-phosphate synthase activity	EC:2.6.99.2	IPR004569; IPR013785; PTHR30456 (PANTHER), PTHR30456:SF0 (PANTHER)
Y88_2534	Holliday junction resolvase YqgF	155	P:nucleic acid phosphodiester bond hydrolysis; P:DNA repair; F:nucleic acid binding; C:cytoplasm; F:nuclease activity; P:DNA recombination	-	IPR005227; IPR006641; IPR012337
Y88_2540	orotate phosphoribosyltransferase	198	P:'de novo' UMP biosynthetic process; P:pyrimidine nucleobase biosynthetic process; F:orotate phosphoribosyltransferase activity; F:magnesium ion binding; P:nucleoside metabolic process	EC:2.4.2.10	IPR000836; IPR006273; G3DSA:3.40.50.2020 (GENE3D), PTHR19278 (PANTHER), PTHR19278:SF20 (PANTHER), PS00103 (PROSITE), SSF53271 (SUPERFAMILY)
Y88_2541	cytochrome-c oxidase	336	F:copper ion binding; F:electron carrier activity; F:heme binding; C:integral to membrane; F:cytochrome-c oxidase activity; P:electron transport; P:mitochondrial electron transport, cytochrome c to oxygen; P:proton transport; C:respiratory chain complex IV	EC:1.9.3.1	IPR001505; IPR002429; IPR008972; IPR011759; IPR014222; IPR015964; PR01166 (PRINTS), PTHR22888 (PANTHER), PTHR22888:SF0 (PANTHER)
Y88_2542	cytochrome-c oxidase	560	P:aerobic respiration; F:copper ion binding; C:plasma membrane; F:electron carrier activity; F:heme binding; C:integral to membrane; F:cytochrome-c oxidase activity; P:electron transport; P:mitochondrial electron transport, cytochrome c to oxygen; P:proton transport; C:respiratory chain complex IV	EC:1.9.3.1	IPR000883; IPR014241; IPR023615; IPR023616; PTHR10422:SF6 (PANTHER)
Y88_2544	thiol-disulfide isomerase	198	F:isomerase activity	-	IPR012336; PF13899 (PFAM)
Y88_2546	hypothetical protein	62	-
Y88_2543	epoxide hydrolase	326	P:aromatic compound catabolic process; F:epoxide hydrolase activity; P:xenobiotic metabolic process; P:response to toxin	EC:3.3.2.10	IPR000639; G3DSA:3.40.50.1820 (GENE3D), PTHR10992 (PANTHER), PTHR10992:SF284 (PANTHER), PF12697 (PFAM), SSF53474 (SUPERFAMILY)
Y88_2547	cytochrome C oxidase assembly protein	187	F:copper ion binding; C:integral to membrane; C:plasma membrane; P:respiratory chain complex IV assembly	-	IPR007533; IPR023471; PTHR21320:SF0 (PANTHER)
Y88_2545	protoheme IX farnesyltransferase	328	P:heme O biosynthetic process; C:plasma membrane; F:protoheme IX farnesyltransferase activity; C:integral to membrane	-	IPR000537; IPR006369; PTHR11048 (PANTHER)
Y88_2548	cytochrome c oxidase, subunit III	274	C:integral to membrane; P:aerobic electron transport chain; F:cytochrome-c oxidase activity; P:mitochondrial electron transport, cytochrome c to oxygen; P:proton transport; C:respiratory chain complex IV	EC:1.9.3.1	IPR000298; IPR013833; IPR024791; G3DSA:1.10.287.70 (GENE3D), PTHR11403:SF0 (PANTHER)
Y88_2549	hypothetical protein	126	-		IPR009325; PS00014 (PROSITE)
Y88_2550	hypothetical protein	193	C:membrane	-	IPR002994
Y88_2551	threonine synthase	468	F:pyridoxal phosphate binding; F:threonine synthase activity; P:threonine biosynthetic process; P:glycine metabolic process; P:L-serine metabolic process; P:vitamin B6 metabolic process	EC:4.2.3.1	IPR000634; IPR001926; IPR004450; G3DSA:3.40.50.1100 (GENE3D), G3DSA:3.90.1380.10 (GENE3D), PTHR10314 (PANTHER), PTHR10314:SF52 (PANTHER)
Y88_2553	dihydroneopterin aldolase-like protein	124	F:dihydroneopterin aldolase activity; P:folic acid biosynthetic process	EC:4.1.2.25	IPR006157; G3DSA:3.30.1130.10 (GENE3D), SSF55620 (SUPERFAMILY)
Y88_2552	SAM-dependent methyltransferase	301	C:cytoplasm; P:rRNA processing; P:methylation; F:methyltransferase activity	EC:2.1.1.0	IPR019614; G3DSA:3.40.50.150 (GENE3D), PTHR11061 (PANTHER), PTHR11061:SF10 (PANTHER), SSF53335 (SUPERFAMILY)
Y88_2554	short-chain dehydrogenase/reductase SDR	255	F:oxidoreductase activity; P:oxidation-reduction process; F:nucleotide binding	-	IPR002198; IPR002347; IPR016040; PTHR24322 (PANTHER), SSF51735 (SUPERFAMILY)
Y88_2555	hypothetical protein	200	-
Y88_2557	50S ribosomal protein L27	89	C:ribosome; F:structural constituent of ribosome; P:translation; P:ribosome biogenesis	-	IPR001684; IPR018261
Y88_2558	GCN5-related N-acetyltransferase	188	F:N-acetyltransferase activity; P:acyl-carrier-protein biosynthetic process	-	IPR000182; IPR016181
Y88_2556	50S ribosomal protein L21	98	C:ribosome; F:structural constituent of ribosome; P:translation; F:rRNA binding; P:ribosome biogenesis	-	IPR001787; SSF141091 (SUPERFAMILY)
Y88_2561	aminomethyl transferase	249	P:glycine catabolic process; C:cytoplasm; F:aminomethyltransferase activity; P:L-serine metabolic process; P:threonine metabolic process	EC:2.1.2.10	IPR006222; IPR017703; PTHR22602 (PANTHER), PTHR22602:SF0 (PANTHER), SSF103025 (SUPERFAMILY)
Y88_2559	TetR family transcriptional regulator	190	F:DNA binding	-	IPR001647; IPR009057; IPR015893
Y88_2562	rarD protein	306	C:integral to plasma membrane; P:transport; F:transporter activity	-	IPR000620; IPR004626; PTHR30357 (PANTHER), PF13536 (PFAM), SSF103481 (SUPERFAMILY)
Y88_2563	hypothetical protein	185	C:outer membrane	-	IPR008816
Y88_2565	succinylglutamic semialdehyde dehydrogenase	476	F:succinylglutamate-semialdehyde dehydrogenase activity; P:oxidation-reduction process; P:arginine catabolic process to succinate; F:protein binding	EC:1.2.1.71	IPR000048; IPR015590; IPR016160; IPR016161; IPR016162; IPR016163; IPR017649; PTHR11699 (PANTHER)
Y88_2566	hypothetical protein	487	-		IPR003846; PTHR12153 (PANTHER), PTHR12153:SF3 (PANTHER)
Y88_2567	alpha/beta hydrolase	313	F:hydrolase activity	-	IPR000073; G3DSA:3.40.50.1820 (GENE3D), PTHR10992 (PANTHER), PF12697 (PFAM), SSF53474 (SUPERFAMILY)
Y88_2560	dihydroorotase	348	P:'de novo' UMP biosynthetic process; F:dihydroorotase activity; P:pyrimidine nucleobase biosynthetic process; F:zinc ion binding	EC:3.5.2.3	IPR002195; IPR004721; IPR006680; G3DSA:3.20.20.140 (GENE3D), PTHR32531 (PANTHER), PTHR32531:SF3 (PANTHER), SSF51556 (SUPERFAMILY)
Y88_2564	hypothetical protein	101	-
Y88_2568	glycosyl transferase, group 1	402	P:biosynthetic process; F:transferase activity	-	IPR001296; PTHR12526 (PANTHER), SSF53756 (SUPERFAMILY)
Y88_2569	hypothetical protein	262	F:protein binding		IPR011990; IPR018704
Y88_2571	isoprenylcysteine carboxyl methyltransferase	459	P:C-terminal protein methylation; F:protein C-terminal S-isoprenylcysteine carboxyl O-methyltransferase activity; C:integral to membrane	EC:2.1.1.100
Y88_2570	Pyrrolo-quinoline quinone	482	-		IPR011047; IPR018391; PF13360 (PFAM)
Y88_2575	prenyltransferase	328	P:ubiquinone biosynthetic process; C:integral to membrane; F:prenyltransferase activity; C:plasma membrane	-	IPR000537; IPR006370; PTHR11048 (PANTHER)
Y88_2572	antibiotic biosynthesis monooxygenase	99	F:monooxygenase activity	-	IPR007138; IPR011008; G3DSA:3.30.70.900 (GENE3D)
Y88_2573	glutamate--cysteine ligase	457	P:glutathione biosynthetic process; F:glutamate-cysteine ligase activity; C:glutamate-cysteine ligase complex	EC:6.3.2.2	IPR006336; IPR011556; SSF55931 (SUPERFAMILY)
Y88_2574	16S ribosomal RNA methyltransferase RsmE	255	P:rRNA processing; P:methylation; F:methyltransferase activity	EC:2.1.1.0	IPR006700; IPR015947; G3DSA:3.40.1280.10 (GENE3D), PTHR30027 (PANTHER), SSF75217 (SUPERFAMILY)
Y88_2576	chromosome segregation protein SMC	547	C:cytoplasm; P:DNA replication; F:DNA binding; P:sister chromatid cohesion; F:ATP binding; P:chromosome condensation; P:DNA recombination; P:DNA repair	-	IPR003395; G3DSA:3.40.50.300 (GENE3D), PTHR18937 (PANTHER), PTHR18937:SF119 (PANTHER), SSF52540 (SUPERFAMILY)
Y88_2577	protein-disulfide isomerase	255	F:isomerase activity	-	IPR012336; PF13462 (PFAM), PS51257 (PROFILE)
Y88_2578	protein-disulfide isomerase	239	F:isomerase activity	-	IPR012336; PF13462 (PFAM)
Y88_2580	A/G-specific DNA-adenine glycosylase	356	F:endonuclease activity; P:base-excision repair; F:4 iron, 4 sulfur cluster binding	-	IPR000086; IPR003265; IPR003651; IPR004035; IPR011257; IPR015797; IPR023170; PTHR10359 (PANTHER), PTHR10359:SF1 (PANTHER)
Y88_2579	hypothetical protein	231	-		IPR007922
Y88_2582	NUDIX hydrolase	296	F:hydrolase activity; F:metal ion binding	-	IPR000086; IPR015375; IPR015376; IPR015797; IPR020084; IPR020476; PTHR22769 (PANTHER)
Y88_2581	twin-arginine translocation pathway signal	446	-		IPR001466; IPR006311; IPR012338; PTHR22935 (PANTHER), PTHR22935:SF29 (PANTHER)
Y88_2583	DSBA oxidoreductase	243	F:protein disulfide oxidoreductase activity; P:electron transport	-	IPR001853; IPR012336
Y88_2584	hypothetical protein	130	-		IPR008320
Y88_2586	peptidyl-prolyl cis-trans isomerase, cyclophilin type	151	P:protein folding; P:protein peptidyl-prolyl isomerization; F:peptidyl-prolyl cis-trans isomerase activity	EC:5.2.1.8	IPR002130; IPR020892; PTHR11071 (PANTHER), PTHR11071:SF29 (PANTHER)
Y88_2587	succinate CoA transferase	513	F:transferase activity; P:acetyl-CoA metabolic process; F:acetyl-CoA hydrolase activity; P:pyruvate metabolic process	EC:3.1.2.1	IPR003702; IPR017821; IPR026888; G3DSA:3.40.1080.10 (GENE3D), G3DSA:3.40.810.20 (GENE3D), SSF100950 (SUPERFAMILY)
Y88_2585	magnesium transporter	475	C:membrane; P:metabolic process; F:magnesium ion transmembrane transporter activity; F:catalytic activity; P:magnesium ion transport; F:protein binding	-	IPR000644; IPR006667; IPR006668; IPR006669; G3DSA:1.25.60.10 (GENE3D), G3DSA:3.10.580.10 (GENE3D), SSF54631 (SUPERFAMILY)
Y88_2588	GCN5-related N-acetyltransferase	150	F:N-acetyltransferase activity; P:acyl-carrier-protein biosynthetic process	-	IPR000182; IPR016181; PTHR10545 (PANTHER), PTHR10545:SF2 (PANTHER)
Y88_2589	2-nitropropane dioxygenase NPD	374	F:nitronate monooxygenase activity; P:oxidation-reduction process; F:oxidoreductase activity, acting on single donors with incorporation of molecular oxygen, incorporation of two atoms of oxygen; P:nitrogen compound metabolic process	EC:1.13.12.16; EC:1.13.11.0	IPR004136; IPR013785; PTHR32332 (PANTHER), PTHR32332:SF0 (PANTHER), SSF51412 (SUPERFAMILY)
Y88_2590	putative transcriptional regulator, ArsR	122	F:sequence-specific DNA binding transcription factor activity; F:DNA binding; P:regulation of transcription, DNA-dependent; C:transcription factor complex;	-	IPR001845; IPR011991; PF12840 (PFAM), SSF46785 (SUPERFAMILY)
Y88_2592	arsenical-resistance protein	355	F:bile acid:sodium symporter activity; C:integral to membrane; P:sodium ion transport; P:bile acid and bile salt transport	-	IPR002657; IPR004706; PTHR10361:SF0 (PANTHER)
Y88_2594	LysR family transcriptional regulator	293	F:sequence-specific DNA binding transcription factor activity; F:DNA binding; P:regulation of transcription, DNA-dependent; C:transcription factor complex;	-	IPR000847; IPR005119; IPR011991; G3DSA:3.40.190.10 (GENE3D), PTHR30537 (PANTHER), PTHR30537:SF0 (PANTHER), SSF46785 (SUPERFAMILY), SSF53850 (SUPERFAMILY)
Y88_2595	CBS-domain containing proteih	312	F:flavin adenine dinucleotide binding; F:protein binding	-	IPR000644; IPR005170; IPR016169; G3DSA:3.10.580.10 (GENE3D), PTHR22777 (PANTHER), PTHR22777:SF0 (PANTHER), SSF54631 (SUPERFAMILY)
Y88_2593	hypothetical protein	123	-
Y88_2591	putative arsenate reductase	144	P:oxidation-reduction process; F:arsenate reductase (glutaredoxin) activity; P:electron transport	EC:1.20.4.1	IPR006659; IPR006660; IPR012336; PTHR30041 (PANTHER)
Y88_2596	hypothetical protein	164	C:cytoplasm; F:metalloendopeptidase activity; P:rRNA processing; F:zinc ion binding	EC:3.4.24.0	IPR002036; IPR020549; IPR023091; SSF55486 (SUPERFAMILY)
Y88_2598	PhoH-like protein	371	F:ATP binding; F:RNA binding	-	IPR003714; IPR004087; G3DSA:3.40.50.300 (GENE3D), PTHR30473 (PANTHER), SSF52540 (SUPERFAMILY)
Y88_2597	hypothetical protein	50	-
Y88_2600	tRNA-i(6)A37 modification enzyme MiaB	445	C:cytoplasm; P:tRNA modification; F:iron ion binding; F:transferase activity; F:4 iron, 4 sulfur cluster binding	-	IPR002792; IPR005839; IPR006463; IPR006638; IPR007197; IPR013848; IPR020612; IPR023404; PTHR11918 (PANTHER), PTHR11918:SF41 (PANTHER), SSF102114 (SUPERFAMILY)
Y88_2601	acetyltransferase	287	F:transferase activity, transferring acyl groups; P:metabolic process; C:integral to membrane	-	IPR002123; G3DSA:3.40.1130.10 (GENE3D), PTHR10434 (PANTHER), SSF69593 (SUPERFAMILY)
Y88_2602	ferric uptake regulator family protein	140	F:sequence-specific DNA binding transcription factor activity; F:DNA binding; P:regulation of transcription, DNA-dependent; C:transcription factor complex;	-	IPR002481; SSF46785 (SUPERFAMILY)
Y88_2599	hypothetical protein	71	-
Y88_2603	MucR family transcriptional regulator	146	F:DNA binding; F:zinc ion binding; P:regulation of transcription, DNA-dependent	-	IPR008807
Y88_2604	GCN5-related N-acetyltransferase	156	F:N-acetyltransferase activity; P:acyl-carrier-protein biosynthetic process	-	IPR000182; IPR016181
Y88_2605	peptidase M22, glycoprotease	218	F:metalloendopeptidase activity; P:proteolysis	EC:3.4.24.0	IPR000905; IPR022496; SSF53067 (SUPERFAMILY)
Y88_2606	nitrogen-fixing NifU-like protein	191	F:iron ion binding; P:iron-sulfur cluster assembly; F:iron-sulfur cluster binding; C:cytoplasm	-	IPR001075; IPR014824; IPR017065; PTHR11178 (PANTHER), SSF117916 (SUPERFAMILY)
Y88_2607	peptidylprolyl isomerase, FKBP-type	194	P:protein folding; P:protein peptidyl-prolyl isomerization; F:peptidyl-prolyl cis-trans isomerase activity	EC:5.2.1.8	IPR001179; IPR023566; G3DSA:3.10.50.40 (GENE3D), PTHR10516:SF190 (PANTHER), SSF54534 (SUPERFAMILY)
Y88_2609	3-deoxy-D-arabinoheptulosonate-7-phosphate synthase	457	F:3-deoxy-7-phosphoheptulonate synthase activity; P:tryptophan biosynthetic process; P:tyrosine biosynthetic process; P:L-phenylalanine biosynthetic process	EC:2.5.1.54	IPR002480; PTHR21337:SF0 (PANTHER), SSF51569 (SUPERFAMILY)
Y88_2608	peptidase M16-like protein	955	F:metalloendopeptidase activity; P:proteolysis; F:zinc ion binding	EC:3.4.24.0	IPR007863; IPR011237; IPR011249; IPR011765; PTHR11851 (PANTHER)
Y88_2613	hypothetical protein	47	-
Y88_2611	hypothetical protein	112	-
Y88_2612	TonB-dependent receptor, plug	795	C:cell outer membrane; F:receptor activity; P:transport; C:plasma membrane; F:transporter activity; P:signal transduction	-	IPR000531; IPR012910; PTHR32552 (PANTHER), PTHR32552:SF0 (PANTHER), SSF56935 (SUPERFAMILY)
Y88_2614	putative signal transduction histidine kinase	549	P:signal transduction by phosphorylation; P:two-component signal transduction system (phosphorelay); F:two-component sensor activity; F:protein dimerization activity; F:ATP binding; C:integral to membrane; C:protein histidine kinase complex	-	IPR003594; IPR011712
Y88_2610	amidohydrolase	427	F:hydrolase activity, acting on carbon-nitrogen (but not peptide) bonds; P:nitrogen compound metabolic process	-	IPR006680; G3DSA:2.30.40.10 (GENE3D), G3DSA:3.20.20.140 (GENE3D), PTHR32244 (PANTHER), PTHR32244:SF0 (PANTHER), SSF51556 (SUPERFAMILY)
Y88_2615	two component LuxR family transcriptional regulator	211	P:intracellular signal transduction; P:two-component signal transduction system (phosphorelay); F:sequence-specific DNA binding transcription factor activity; F:sequence-specific DNA binding; F:two-component response regulator activity; P:regulation of transcription, DNA-dependent; C:transcription factor complex;	-	IPR000792; IPR001789; IPR011006; IPR011991; IPR016032; G3DSA:3.40.50.2300 (GENE3D), PTHR26402 (PANTHER)
Y88_2617	formyltetrahydrofolate deformylase	284	F:formyltetrahydrofolate deformylase activity; P:'de novo' IMP biosynthetic process; F:hydroxymethyl-, formyl- and related transferase activity; F:amino acid binding; P:glyoxylate metabolic process	EC:3.5.1.10; EC:2.1.2.0	IPR002376; IPR002912; IPR004810; G3DSA:3.30.70.260 (GENE3D), PTHR10520 (PANTHER), PTHR10520:SF17 (PANTHER), SSF55021 (SUPERFAMILY)
Y88_2619	hypothetical protein	72	-
Y88_2616	dienelactone hydrolase	295	F:hydrolase activity	-	IPR002925; G3DSA:3.40.50.1820 (GENE3D), PTHR17630 (PANTHER), PTHR17630:SF20 (PANTHER), SSF53474 (SUPERFAMILY)
Y88_2620	TPR repeat-containing protein	599	F:aspartic-type endopeptidase activity; P:proteolysis; F:protein binding	EC:3.4.23.0	IPR001969; IPR001995; IPR009007; IPR011990; IPR013026; IPR019734; IPR021109; PTHR23083 (PANTHER), PF13371 (PFAM), PF13414 (PFAM), PF13650 (PFAM), SSF48452 (SUPERFAMILY)
Y88_2622	NUDIX hydrolase	180	F:ADP-ribose diphosphatase activity; P:purine nucleobase metabolic process	EC:3.6.1.13	IPR000086; IPR015797; PTHR11839 (PANTHER)
Y88_2618	alcohol dehydrogenase	397	F:nucleotide binding; F:zinc ion binding; F:S-(hydroxymethyl)glutathione dehydrogenase activity; P:ethanol oxidation	EC:1.1.1.284	IPR002085; IPR002328; IPR011032; IPR013149; IPR013154; IPR014183; IPR016040; G3DSA:3.90.180.10 (GENE3D), PTHR11695:SF4 (PANTHER), SSF51735 (SUPERFAMILY)
Y88_2621	short chain dehydrogenase	264	F:oxidoreductase activity; P:oxidation-reduction process; F:nucleotide binding	-	IPR002198; IPR002347; IPR016040; IPR020904; PTHR24322 (PANTHER), SSF51735 (SUPERFAMILY)
Y88_2623	hypothetical protein	227	-		IPR007621
Y88_2624	hypothetical protein	265	-		IPR007621; PTHR30373 (PANTHER)
Y88_2625	LemA family protein	232	-		IPR007156; IPR023353
Y88_2626	large conductance mechanosensitive channel protein	147	C:integral to membrane; F:ion channel activity; P:ion transport; C:plasma membrane	-	IPR001185; IPR019823; PTHR30266 (PANTHER), PTHR30266:SF0 (PANTHER)
Y88_2627	hypothetical protein	79	-
Y88_2628	succinylarginine dihydrolase	421	P:arginine catabolic process to glutamate; F:N-succinylarginine dihydrolase activity; P:arginine catabolic process to succinate	EC:3.5.3.23	IPR007079; PTHR30420 (PANTHER), PTHR30420:SF0 (PANTHER), SSF55909 (SUPERFAMILY)
Y88_2632	hypothetical protein	39	-
Y88_2630	hypothetical protein	413	F:metallopeptidase activity; P:proteolysis	-	IPR002933; IPR011650; IPR017150; G3DSA:3.30.70.360 (GENE3D), G3DSA:3.40.630.10 (GENE3D), PTHR11014 (PANTHER), PTHR11014:SF33 (PANTHER), SSF53187 (SUPERFAMILY)
Y88_2629	arginine succinyltransferase	347	P:arginine catabolic process; F:arginine N-succinyltransferase activity; P:proline metabolic process; P:acyl-carrier-protein biosynthetic process	EC:2.3.1.109	IPR007041; IPR016181; PTHR30420 (PANTHER), PTHR30420:SF0 (PANTHER)
Y88_2633	transcriptional regulator Xre	78	F:sequence-specific DNA binding	-	IPR001387; IPR010982
Y88_2634	Na+/H+ antiporter (nhe2)	400	F:sodium:hydrogen antiporter activity; P:transmembrane transport; P:regulation of pH; C:integral to membrane; P:sodium ion transport; P:proton transport	-	IPR004709; IPR006153; IPR018422
Y88_2635	hypothetical protein	534	-		IPR005240; PTHR20992 (PANTHER), PTHR20992:SF9 (PANTHER)
Y88_2631	malate synthase G	708	C:cytoplasm; P:tricarboxylic acid cycle; F:malate synthase activity; P:glyoxylate cycle; P:pyruvate metabolic process	EC:2.3.3.9	IPR001465; IPR006253; IPR011076; IPR023310; G3DSA:1.10.1860.10 (GENE3D), G3DSA:1.20.1220.12 (GENE3D), G3DSA:3.20.20.360 (GENE3D), PTHR21631 (PANTHER)
Y88_2636	hypothetical protein	282	-		IPR010239
Y88_2637	dimethyladenosine transferase	281	C:cytoplasm; P:rRNA methylation; F:16S rRNA (adenine(1518)-N(6)/adenine(1519)-N(6))-dimethyltransferase activity; F:RNA binding; F:rRNA (adenine-N6,N6-)-dimethyltransferase activity	-	IPR001737; IPR011530; IPR020596; IPR020598; IPR023165; G3DSA:3.40.50.150 (GENE3D), PTHR11727:SF7 (PANTHER), SSF53335 (SUPERFAMILY)
Y88_2638	4-hydroxythreonine-4-phosphate dehydrogenase	342	C:cytoplasm; F:cobalt ion binding; F:NAD binding; F:magnesium ion binding; P:pyridoxal phosphate biosynthetic process; F:4-hydroxythreonine-4-phosphate dehydrogenase activity; F:zinc ion binding; P:oxidation-reduction process; P:pyridoxine biosynthetic process	EC:1.1.1.262	IPR005255; PTHR30004 (PANTHER), PTHR30004:SF0 (PANTHER), SSF53659 (SUPERFAMILY)
Y88_2641	leucyl aminopeptidase	485	C:cytoplasm; P:proteolysis; F:manganese ion binding; F:metalloexopeptidase activity; F:aminopeptidase activity	EC:3.4.11.0	IPR000819; IPR008283; IPR011356; G3DSA:3.40.220.10 (GENE3D), G3DSA:3.40.630.10 (GENE3D), PTHR11963 (PANTHER), SSF52949 (SUPERFAMILY), SSF53187 (SUPERFAMILY)
Y88_2639	PpiC-type peptidyl-prolyl cis-trans isomerase	467	P:protein folding; P:protein peptidyl-prolyl isomerization; P:protein transport; F:peptidyl-prolyl cis-trans isomerase activity	EC:5.2.1.8	IPR000297; IPR008880; IPR015391; G3DSA:3.10.50.40 (GENE3D), PTHR10657 (PANTHER), PTHR10657:SF0 (PANTHER), SSF54534 (SUPERFAMILY)
Y88_2643	nucleoside-diphosphate kinase	140	P:nucleoside diphosphate phosphorylation; F:nucleoside diphosphate kinase activity; F:metal ion binding; P:UTP biosynthetic process; F:ATP binding; P:GTP biosynthetic process; C:cytoplasm; P:CTP biosynthetic process; P:purine nucleobase metabolic process; P:pyrimidine nucleobase metabolic process	EC:2.7.4.6	IPR001564; IPR023005
Y88_2640	organic solvent tolerance protein	777	P:cellular membrane organization; C:outer membrane; P:response to organic substance; C:cell periphery	-	IPR007543; G3DSA:2.60.450.10 (GENE3D)
Y88_2642	DNA polymerase III chi subunit, HolC	144	F:DNA-directed DNA polymerase activity; F:DNA binding; P:DNA replication; C:DNA polymerase complex	EC:2.7.7.7	IPR007459
Y88_2644	hypothetical protein	387	P:transmembrane transport; C:integral to membrane	-	IPR011701; IPR016196; G3DSA:1.20.1250.20 (GENE3D)
Y88_2645	phosphoribosylglycinamide formyltransferase	198	F:phosphoribosylglycinamide formyltransferase activity; P:'de novo' IMP biosynthetic process; P:methylation; F:methyltransferase activity; P:purine nucleobase metabolic process; P:10-formyltetrahydrofolate metabolic process	EC:2.1.2.2; EC:2.1.1.0	IPR002376; IPR004607; PTHR10520 (PANTHER)
Y88_2646	phosphoribosylaminoimidazole synthetase	368	C:cytoplasm; F:phosphoribosylformylglycinamidine cyclo-ligase activity; P:'de novo' IMP biosynthetic process; F:ATP binding; P:purine nucleobase metabolic process	EC:6.3.3.1	IPR000728; IPR004733; IPR010918; IPR016188; G3DSA:3.30.1330.10 (GENE3D), G3DSA:3.90.650.10 (GENE3D), PTHR24649 (PANTHER), PTHR24649:SF0 (PANTHER)
Y88_2647	hypothetical protein	387	-
Y88_2648	ATPase	212	-		G3DSA:1.10.8.60 (GENE3D), SSF52540 (SUPERFAMILY)
Y88_2649	Serine O-acetyltransferase	246	C:cytoplasm; F:serine O-acetyltransferase activity; P:cysteine biosynthetic process from serine; P:acyl-carrier-protein biosynthetic process	EC:2.3.1.30	IPR001451; IPR005881; IPR011004; IPR018357; G3DSA:1.10.3130.10 (GENE3D), G3DSA:2.160.10.10 (GENE3D), PTHR23416 (PANTHER), PTHR23416:SF2 (PANTHER)
Y88_2651	hypothetical protein	105	-
Y88_2652	short-chain dehydrogenase/reductase SDR	302	F:oxidoreductase activity; P:oxidation-reduction process; F:nucleotide binding	-	IPR002198; IPR002347; IPR016040; PTHR24316 (PANTHER), PTHR24316:SF2 (PANTHER), SSF51735 (SUPERFAMILY)
Y88_2650	hypothetical protein	110	-		IPR021252
Y88_2653	branched-chain amino acid aminotransferase	371	F:L-leucine transaminase activity; P:branched chain family amino acid biosynthetic process; F:L-isoleucine transaminase activity; F:L-valine transaminase activity	EC:2.6.1.42	IPR001544; IPR005786; IPR018300; G3DSA:3.20.10.10 (GENE3D), G3DSA:3.30.470.10 (GENE3D)
Y88_2654	hypothetical protein	198	-		PS51257 (PROFILE)
Y88_2655	hemolysin A	266	F:RNA binding; F:methyltransferase activity; P:methylation	EC:2.1.1.0	IPR002877; IPR002942; IPR004538; G3DSA:3.40.50.150 (GENE3D), PTHR32319 (PANTHER), PTHR32319:SF0 (PANTHER), SSF53335 (SUPERFAMILY), SSF55174 (SUPERFAMILY)
Y88_2656	TspO and MBR like protein	184	C:integral to membrane	-	IPR004307; PTHR10057:SF0 (PANTHER)
Y88_2657	hypothetical protein	84	-		IPR007475
Y88_2660	dolichyl-phosphate beta-D-mannosyltransferase	369	P:polysaccharide biosynthetic process; F:dolichyl-phosphate beta-D-mannosyltransferase activity; P:transport; C:alpha-1,6-mannosyltransferase complex	EC:2.4.1.83	IPR001173; IPR007267; G3DSA:3.90.550.10 (GENE3D), PTHR10859 (PANTHER), SSF53448 (SUPERFAMILY)
Y88_2662	3-isopropylmalate dehydrogenase	351	C:cytoplasm; F:NAD binding; F:magnesium ion binding; F:3-isopropylmalate dehydrogenase activity; P:leucine biosynthetic process; P:oxidation-reduction process; P:isoleucine biosynthetic process; P:valine biosynthetic process	EC:1.1.1.85	IPR001804; IPR004429; IPR019818; IPR024084; PTHR11835:SF1 (PANTHER), SSF53659 (SUPERFAMILY)
Y88_2658	cystathionine gamma-synthase	402	F:pyridoxal phosphate binding; F:cystathionine gamma-synthase activity; P:cysteine metabolic process; P:methionine metabolic process	EC:2.5.1.48	IPR000277; IPR015421; IPR015422; IPR015424; PTHR11808:SF32 (PANTHER)
Y88_2663	ApaG	132	-		IPR007474; PTHR14289 (PANTHER)
Y88_2659	glycosyl transferase family protein	460	F:transferase activity	-	PF13231 (PFAM)
Y88_2667	DNA polymerase IV	380	C:cytoplasm; P:DNA-dependent DNA replication; F:DNA-directed DNA polymerase activity; F:magnesium ion binding; F:damaged DNA binding; P:DNA repair; C:DNA polymerase complex	EC:2.7.7.7	IPR001126; IPR017961; IPR017962; IPR017963; G3DSA:1.10.150.20 (GENE3D), G3DSA:3.30.70.270 (GENE3D), PTHR11076 (PANTHER), PTHR11076:SF12 (PANTHER), SSF56672 (SUPERFAMILY)
Y88_2664	LysR family transcriptional regulator	282	F:sequence-specific DNA binding transcription factor activity; F:DNA binding; P:regulation of transcription, DNA-dependent; C:transcription factor complex;	-	IPR000847; IPR005119; IPR011991; G3DSA:3.40.190.10 (GENE3D), PTHR30537 (PANTHER), PTHR30537:SF0 (PANTHER), SSF46785 (SUPERFAMILY), SSF53850 (SUPERFAMILY)
Y88_2666	Bcr/CflA subfamily drug resistance transporter	426	P:transmembrane transport; C:integral to membrane; F:transporter activity	-	IPR004812; IPR011701; IPR016196; IPR020846; G3DSA:1.20.1250.20 (GENE3D), PTHR24003 (PANTHER)
Y88_2669	NUDIX hydrolase	177	F:hydrolase activity	-	IPR000086; IPR015797; IPR020084; PTHR22769 (PANTHER)
Y88_2668	hypothetical protein	135	-
Y88_2661	recombinational DNA repair protein (RecF pathway)-like protein	202	P:DNA repair; P:DNA recombination	-	IPR003717; IPR016027; IPR022572
Y88_2665	diguanylate cyclase/phosphodiesterase	647	P:intracellular signal transduction; F:phosphorus-oxygen lyase activity; C:intracellular; P:cyclic nucleotide biosynthetic process	-	IPR000160; IPR001054; IPR001633; G3DSA:3.30.70.270 (GENE3D), PTHR30394 (PANTHER), PTHR30394:SF0 (PANTHER)
Y88_2670	Ferritin and Dps protein	152	F:oxidoreductase activity, oxidizing metal ions; F:ferric iron binding; P:response to stress; F:DNA binding; P:oxidation-reduction process; P:cellular iron ion homeostasis	-	IPR002177; IPR008331; IPR009078; IPR012347; IPR023188
Y88_2671	hypothetical protein	345	C:integral to membrane	-	IPR002781
Y88_2672	hypothetical protein	257	-		IPR019088
Y88_2673	hypothetical protein	575	-		IPR002789; G3DSA:3.40.50.300 (GENE3D), SSF52540 (SUPERFAMILY)
Y88_2674	histidine kinase	1135	F:two-component response regulator activity; P:two-component signal transduction system (phosphorelay); P:intracellular signal transduction; C:intracellular; P:peptidyl-histidine phosphorylation; P:regulation of transcription, DNA-dependent; P:signal transduction by phosphorylation; F:ATP binding; F:two-component sensor activity; C:membrane; ; C:protein histidine kinase complex	-	IPR001789; IPR003594; IPR003661; IPR004358; IPR005467; IPR009082; IPR011006; G3DSA:1.10.287.240 (GENE3D), G3DSA:3.40.50.2300 (GENE3D), PTHR24423 (PANTHER)
Y88_2677	DNA-binding transcriptional regulator HcaR	297	F:sequence-specific DNA binding transcription factor activity; F:DNA binding; P:regulation of transcription, DNA-dependent; C:transcription factor complex;	-	IPR000847; IPR005119; IPR011991; G3DSA:3.40.190.10 (GENE3D), PTHR30346 (PANTHER), SSF46785 (SUPERFAMILY), SSF53850 (SUPERFAMILY)
Y88_2678	digoxigenin subunit alpha	453	F:oxidoreductase activity, acting on paired donors, with incorporation or reduction of molecular oxygen, NADH or NADPH as one donor, and incorporation of two atoms of oxygen into one donor; P:aromatic compound catabolic process; F:iron ion binding; F:2 iron, 2 sulfur cluster binding; P:oxidation-reduction process	EC:1.14.12.0	IPR001663; IPR015879; IPR015881; IPR017941; G3DSA:3.90.380.10 (GENE3D), PTHR21266 (PANTHER), PTHR21266:SF22 (PANTHER), SSF55961 (SUPERFAMILY)
Y88_2679	3-phenylpropionate dioxygenase subunit beta	79	P:cellular aromatic compound metabolic process; P:oxidation-reduction process; F:oxidoreductase activity, acting on single donors with incorporation of molecular oxygen, incorporation of two atoms of oxygen	EC:1.13.11.0	IPR000391; G3DSA:3.10.450.50 (GENE3D), SSF54427 (SUPERFAMILY)
Y88_2680	3-phenylpropionate dioxygenase ferredoxin subunit	105	F:metal ion binding; F:oxidoreductase activity, acting on single donors with incorporation of molecular oxygen, incorporation of two atoms of oxygen; F:2 iron, 2 sulfur cluster binding; P:oxidation-reduction process	EC:1.13.11.0	IPR017941; PTHR21496 (PANTHER)
Y88_2681	2,3-dihydroxy-2,3-dihydro-phenylpropionate dehydrogenase	270	F:oxidoreductase activity; P:oxidation-reduction process; F:nucleotide binding	-	IPR002198; IPR002347; IPR016040; IPR020904; PTHR24322 (PANTHER), PTHR24322:SF6 (PANTHER), SSF51735 (SUPERFAMILY)
Y88_2682	3-(2,3-dihydroxyphenyl)propionate dioxygenase	326	F:ferrous iron binding; P:cellular aromatic compound metabolic process; F:oxidoreductase activity, acting on single donors with incorporation of molecular oxygen, incorporation of two atoms of oxygen; P:oxidation-reduction process	EC:1.13.11.0	IPR004183
Y88_2685	molybdopterin converting factor small subunit	85	-		IPR003749; IPR012675; IPR016155
Y88_2686	molybdopterin biosynthesis MoaE protein	156	P:Mo-molybdopterin cofactor biosynthetic process	-	IPR003448
Y88_2684	molybdenum cofactor biosynthesis protein A	331	F:metal ion binding; F:GTP binding; P:Mo-molybdopterin cofactor biosynthetic process; F:4 iron, 4 sulfur cluster binding; C:molybdopterin synthase complex; F:catalytic activity	-	IPR000385; IPR006638; IPR007197; IPR010505; IPR013483; IPR013785; PTHR22960 (PANTHER), PTHR22960:SF0 (PANTHER), PF13353 (PFAM), SSF102114 (SUPERFAMILY)
Y88_2683	TonB-dependent receptor	770	C:cell outer membrane; F:receptor activity; P:transport; C:plasma membrane; F:transporter activity; P:signal transduction	-	IPR000531; IPR012910; PTHR32552 (PANTHER), PTHR32552:SF0 (PANTHER), SSF56935 (SUPERFAMILY)
Y88_2688	molybdenum cofactor synthesis domain-containing protein	396	P:Mo-molybdopterin cofactor biosynthetic process	-	IPR001453; IPR005110; G3DSA:2.170.190.11 (GENE3D), G3DSA:3.90.105.10 (GENE3D), PTHR10192 (PANTHER), PTHR10192:SF0 (PANTHER)
Y88_2689	excinuclease ABC subunit C	98	-		IPR000305
Y88_2690	molybdenum cofactor biosynthesis protein C	155	F:hydrolase activity; P:Mo-molybdopterin cofactor biosynthetic process	-	IPR002820; IPR023045; PTHR26250:SF0 (PANTHER)
Y88_2687	molybdenum cofactor biosynthesis protein B	178	F:catalytic activity; P:Mo-molybdopterin cofactor biosynthetic process	-	IPR001453; IPR012245; IPR013484; IPR020817; PTHR10192 (PANTHER), PTHR10192:SF0 (PANTHER)
Y88_2691	putative molybdopterin-guanine dinucleotide biosynthesis protein	177	C:cytoplasm; F:metal ion binding; F:GTP binding; P:Mo-molybdopterin cofactor biosynthetic process; F:transferase activity	-	IPR025877; G3DSA:3.90.550.10 (GENE3D), SSF53448 (SUPERFAMILY)
Y88_2692	molybdenum ABC transporter, periplasmic molybdate-binding protein	266	P:molybdate ion transport; F:molybdate transmembrane-transporting ATPase activity; C:outer membrane-bounded periplasmic space	EC:3.6.3.29	IPR005950; IPR006311; G3DSA:3.40.190.10 (GENE3D), PTHR30632 (PANTHER), PTHR30632:SF0 (PANTHER), PF13531 (PFAM), SSF53850 (SUPERFAMILY)
Y88_2693	molybdate ABC transporter, inner membrane subunit	235	C:integral to membrane; P:molybdate ion transport; F:molybdate ion transmembrane transporter activity; C:plasma membrane	-	IPR000515; IPR011867; G3DSA:1.10.3720.10 (GENE3D), PTHR30183 (PANTHER), PTHR30183:SF0 (PANTHER)
Y88_2694	ABC transporter related protein	213	P:ATP catabolic process; F:ATP binding; F:ATPase activity	EC:3.6.1.3	IPR003439; IPR003593; IPR017871; G3DSA:3.40.50.300 (GENE3D), PTHR24220 (PANTHER), PTHR24220:SF38 (PANTHER), SSF52540 (SUPERFAMILY)
Y88_2695	NADH dehydrogenase (ubiquinone), 24 kDa subunit	142	F:NAD binding; F:metal ion binding; F:oxidoreductase activity; F:2 iron, 2 sulfur cluster binding; P:oxidation-reduction process	-	IPR002023; IPR012336; PTHR10371:SF3 (PANTHER)
Y88_2696	NADH dehydrogenase (quinone)	503	F:metal ion binding; F:4 iron, 4 sulfur cluster binding; F:formate dehydrogenase (NAD+) activity; F:NADH dehydrogenase (ubiquinone) activity; F:FMN binding; C:formate dehydrogenase complex; P:formate metabolic process; P:methane metabolic process; P:glyoxylate metabolic process; P:mitochondrial electron transport, NADH to ubiquinone; P:ubiquinone biosynthetic process; P:sodium ion transport; P:pr…	EC:1.2.1.2; EC:1.6.5.3	IPR001949; IPR011538; IPR012336; IPR019554; IPR019575; PTHR11780 (PANTHER), SSF140490 (SUPERFAMILY), SSF142019 (SUPERFAMILY), SSF142984 (SUPERFAMILY)
Y88_2697	formate dehydrogenase family accessory protein FdhD	273	C:formate dehydrogenase complex; F:formate dehydrogenase (NAD+) activity; C:cytoplasm; P:formate metabolic process; P:methane metabolic process; P:glyoxylate metabolic process	EC:1.2.1.2	IPR003786; G3DSA:3.10.20.10 (GENE3D), G3DSA:3.40.140.10 (GENE3D), PTHR30592 (PANTHER)
Y88_2699	formate dehydrogenase, delta subunit	63	-		IPR021074
Y88_2700	putative signal transduction protein	113	F:cyclic-di-GMP binding	-	IPR009875
Y88_2702	FAD dependent oxidoreductase	447	P:oxidation-reduction process; F:oxidoreductase activity	-	IPR006076; G3DSA:3.50.50.60 (GENE3D), PTHR13847 (PANTHER), PTHR13847:SF74 (PANTHER), SSF51905 (SUPERFAMILY)
Y88_2703	AraC family transcriptional regulator	233	F:sequence-specific DNA binding transcription factor activity; F:sequence-specific DNA binding; P:regulation of transcription, DNA-dependent; C:transcription factor complex;	-	IPR003313; IPR009057; IPR011051; IPR014710; IPR018060; IPR018062; PTHR30010 (PANTHER), PTHR30010:SF0 (PANTHER)
Y88_2701	methyl-accepting chemotaxis sensory transducer	515	C:membrane; F:signal transducer activity; P:signal transduction	-	IPR004089; PTHR32089 (PANTHER), PTHR32089:SF1 (PANTHER)
Y88_2698	formate dehydrogenase, alpha subunit	947	F:molybdenum ion binding; F:4 iron, 4 sulfur cluster binding; F:electron carrier activity; P:formate metabolic process; C:formate dehydrogenase complex; P:oxidation-reduction process; F:formate dehydrogenase (NAD+) activity; P:electron transport; P:methane metabolic process; P:glyoxylate metabolic process	EC:1.2.1.2	IPR001041; IPR006478; IPR006656; IPR006657; IPR006963; IPR009010; IPR012675; IPR017896; IPR017900; IPR019574; G3DSA:2.20.25.90 (GENE3D), G3DSA:3.30.70.20 (GENE3D), G3DSA:3.40.228.10 (GENE3D), G3DSA:3.40.50.740 (GENE3D), PTHR11615 (PANTHER), PTHR11615:SF53 (PANTHER), PF13510 (PFAM), SSF53706 (SUPERFAMILY), SSF54862 (SUPERFAMILY)
Y88_2704	NADPH-dependent FMN reductase	180	-		IPR005025; G3DSA:3.40.50.360 (GENE3D), PTHR30543 (PANTHER), PTHR30543:SF0 (PANTHER), SSF52218 (SUPERFAMILY)
Y88_2705	ATPase, P-type (transporting), HAD superfamily, subfamily IC	845	F:metal ion binding; F:ATP binding; P:cation transport; C:integral to membrane; P:metabolic process; F:ATPase activity, coupled to transmembrane movement of ions, phosphorylative mechanism	-	IPR000695; IPR001757; IPR004014; IPR005834; IPR006068; IPR008250; IPR018303; IPR023214; IPR023298; IPR023299; IPR023300; PTHR24093 (PANTHER), PTHR24093:SF117 (PANTHER), SSF81653 (SUPERFAMILY), SSF81665 (SUPERFAMILY)
Y88_2707	putative MarR family transcriptional regulator	130	F:sequence-specific DNA binding transcription factor activity; P:regulation of transcription, DNA-dependent; C:transcription factor complex;	-	IPR000835; IPR011991; PF12802 (PFAM), SSF46785 (SUPERFAMILY)
Y88_2706	hypothetical protein	386	-		IPR002549
Y88_2708	major facilitator transporter	424	C:integral to membrane; C:plasma membrane; P:transmembrane transport; F:transporter activity	-	IPR011701; IPR016196; IPR020846; G3DSA:1.20.1250.20 (GENE3D), PTHR11360 (PANTHER), PTHR11360:SF53 (PANTHER)
Y88_2709	YVTN family beta-propeller repeat protein	355	F:protein binding		IPR011048; IPR015943
Y88_2710	hypothetical protein	464	P:oxidation-reduction process; F:oxidoreductase activity	-	IPR006076; G3DSA:3.50.50.60 (GENE3D), PTHR13847 (PANTHER), PTHR13847:SF20 (PANTHER), SSF51905 (SUPERFAMILY)
Y88_1628	hypothetical protein	37	-
Y88_1629	phage integrase-like protein SAM-like protein	450	F:DNA binding; P:DNA integration; P:DNA recombination	-	IPR002104; IPR004107; IPR010998; IPR011010; IPR013762; IPR023109
Y88_1627	hypothetical protein	621	-
Y88_2939	transposase	128	F:DNA binding	-	IPR009057; PF13384 (PFAM)
Y88_1465	hypothetical protein	60	-
Y88_1626	hypothetical protein	718	F:DNA binding; P:DNA integration; P:DNA recombination	-	IPR011010; IPR013762
Y88_2940	transposase	142	F:DNA binding	-	PTHR23022 (PANTHER), PF13358 (PFAM)
Y88_1466	hypothetical protein	353	-		IPR021848
Y88_1468	hypothetical protein	193	-
Y88_1467	ferredoxin	313	F:metal ion binding; F:oxidoreductase activity; F:electron carrier activity; F:2 iron, 2 sulfur cluster binding; P:oxidation-reduction process; P:transport; P:electron transport	-	IPR000951; IPR001041; IPR012675; IPR017927; IPR017938; G3DSA:2.40.30.10 (GENE3D), G3DSA:3.40.50.80 (GENE3D), PTHR32148 (PANTHER), PTHR32148:SF0 (PANTHER), SSF52343 (SUPERFAMILY)
Y88_1470	hypothetical protein	51	-
Y88_1472	hypothetical protein	158	-		IPR025522
Y88_1473	dihydroneopterin aldolase	133	F:dihydroneopterin aldolase activity; P:folic acid biosynthetic process	EC:4.1.2.25	IPR006156; IPR006157; G3DSA:3.30.1130.10 (GENE3D), SSF55620 (SUPERFAMILY)
Y88_1469	putative aminomethyltransferase/glycine cleavage protein	351	P:glycine catabolic process; C:cytoplasm; P:methylation; F:aminomethyltransferase activity; P:L-serine metabolic process; P:threonine metabolic process	EC:2.1.2.10	IPR006222; IPR006223; IPR013977; PTHR13847 (PANTHER), SSF101790 (SUPERFAMILY), SSF103025 (SUPERFAMILY)
Y88_1471	hypothetical protein	279	-
Y88_1474	bifunctional 5,10-methylene-tetrahydrofolate dehydrogenase/ 5,10-methylene-tetrahydrofolate cyclohydrolase	291	P:methionine biosynthetic process; P:oxidation-reduction process; P:purine nucleotide biosynthetic process; P:histidine biosynthetic process; F:methylenetetrahydrofolate dehydrogenase (NADP+) activity; P:folic acid-containing compound biosynthetic process; F:methenyltetrahydrofolate cyclohydrolase activity; P:tetrahydrofolate interconversion; F:nucleotide binding; P:glyoxylate metabolic process	EC:1.5.1.5; EC:3.5.4.9	IPR000672; IPR016040; IPR020630; IPR020631; IPR020867; G3DSA:3.40.192.10 (GENE3D), PTHR10025 (PANTHER), SSF51735 (SUPERFAMILY), SSF53223 (SUPERFAMILY)
Y88_1475	formyltetrahydrofolate deformylase	357	F:formyltetrahydrofolate deformylase activity; P:'de novo' IMP biosynthetic process; F:hydroxymethyl-, formyl- and related transferase activity; F:amino acid binding; P:glyoxylate metabolic process	EC:3.5.1.10; EC:2.1.2.0	IPR002376; IPR002912; IPR004810; G3DSA:3.30.70.260 (GENE3D), PTHR10520 (PANTHER), PTHR10520:SF17 (PANTHER), SSF55021 (SUPERFAMILY)
Y88_1476	AraC family transcriptional regulator	335	F:sequence-specific DNA binding transcription factor activity; F:sequence-specific DNA binding; P:regulation of transcription, DNA-dependent; C:transcription factor complex;	-	IPR009057; IPR018060; IPR025628; G3DSA:3.40.50.880 (GENE3D), PTHR11019 (PANTHER), PTHR11019:SF25 (PANTHER), SSF52317 (SUPERFAMILY)
Y88_1477	TonB-dependent receptor	763	C:membrane; F:receptor activity; P:transport; F:transporter activity; P:signal transduction	-	IPR000531; IPR012910; PTHR32552 (PANTHER), PTHR32552:SF0 (PANTHER), SSF56935 (SUPERFAMILY)
Y88_1478	hypothetical protein	193	-		IPR025877; G3DSA:3.90.550.10 (GENE3D), SSF53448 (SUPERFAMILY)
Y88_1481	hypothetical protein	139	-		IPR007272; IPR025598
Y88_1479	hypothetical protein	299	-		IPR003777; PTHR30388 (PANTHER), PTHR30388:SF0 (PANTHER), PF13478 (PFAM)
Y88_1482	hypothetical protein	133	-		IPR007272
Y88_1480	long-chain fatty acid transport protein	428	C:integral to membrane; C:cell outer membrane; F:receptor activity; C:membrane; P:transport; F:transporter activity		IPR005017; IPR023614; SSF56935 (SUPERFAMILY)
Y88_1484	taurine ABC transporter, permease protein	259	P:transport; C:plasma membrane; C:integral to membrane; F:transporter activity	-	IPR000515; G3DSA:1.10.3720.10 (GENE3D), PTHR30151 (PANTHER), PTHR30151:SF4 (PANTHER)
Y88_1483	FAD dependent oxidoreductase	456	-		G3DSA:3.50.50.60 (GENE3D), PF13454 (PFAM), SSF51905 (SUPERFAMILY)
Y88_1487	taurine ABC transporter, periplasmic binding protein	354	P:taurine transport; C:periplasmic space		IPR010068; G3DSA:3.40.190.10 (GENE3D), PTHR30024 (PANTHER), PTHR30024:SF0 (PANTHER), PF13379 (PFAM), SSF53850 (SUPERFAMILY)
Y88_1486	hypothetical protein	47	-
Y88_1490	LysR-family transcriptional regulator	277	F:sequence-specific DNA binding transcription factor activity; F:DNA binding; P:regulation of transcription, DNA-dependent; C:transcription factor complex;	-	IPR000847; IPR005119; IPR011991; G3DSA:3.40.190.10 (GENE3D), PTHR30579 (PANTHER), PTHR30579:SF0 (PANTHER), SSF46785 (SUPERFAMILY), SSF53850 (SUPERFAMILY)
Y88_1485	taurine ABC transporter, ATP-binding protein	265	P:ATP catabolic process; F:ATP binding; P:taurine transport; C:membrane; F:taurine-transporting ATPase activity; P:amino acid transport	EC:3.6.3.36	IPR003439; IPR003593; IPR015859; IPR017871; G3DSA:3.40.50.300 (GENE3D), PTHR24220 (PANTHER), PTHR24220:SF10 (PANTHER), SSF52540 (SUPERFAMILY)
Y88_1491	binding-protein-dependent transport systems inner membrane component	260	P:transport; C:plasma membrane; C:integral to membrane; F:transporter activity	-	IPR000515; G3DSA:1.10.3720.10 (GENE3D), PTHR30151 (PANTHER), PTHR30151:SF0 (PANTHER)
Y88_1492	ABC transporter related protein	265	P:ATP catabolic process; F:ATP binding; F:polyamine-transporting ATPase activity; C:plasma membrane; P:polyamine transport	EC:3.6.3.31	IPR003439; IPR003593; IPR017871; IPR017875; G3DSA:3.40.50.300 (GENE3D), PTHR24220 (PANTHER), PTHR24220:SF10 (PANTHER), SSF52540 (SUPERFAMILY)
Y88_1493	cysteine dioxygenase type I	207	F:cysteine dioxygenase activity; C:proton-transporting ATP synthase complex, catalytic core F(1); P:oxidation-reduction process; F:hydrogen ion transporting ATP synthase activity, rotational mechanism; P:ATP synthesis coupled proton transport; F:proton-transporting ATPase activity, rotational mechanism; P:L-cysteine metabolic process; F:iron ion binding; P:taurine metabolic process; P:oxidative p…	EC:1.13.11.20	IPR010300; IPR011051; IPR014710; IPR020547
Y88_1494	rhodanese-like protein	410	F:thiosulfate sulfurtransferase activity	EC:2.8.1.1	IPR001763; PTHR11364 (PANTHER)
Y88_1496	aliphatic sulfonate ABC transporter periplasmic ligand-binding protein	311	C:membrane; P:sulfur compound metabolic process; P:transport		G3DSA:3.40.190.10 (GENE3D), PTHR30024 (PANTHER), PTHR30024:SF0 (PANTHER), PF13379 (PFAM), PS51257 (PROFILE), SSF53850 (SUPERFAMILY)
Y88_1495	NtaA/SnaA/SoxA family monooxygenase	444	F:monooxygenase activity; P:oxidation-reduction process; F:oxidoreductase activity, acting on paired donors, with incorporation or reduction of molecular oxygen	-	IPR011251; IPR016215; PTHR30011 (PANTHER)
Y88_1497	4Fe-4S ferredoxin iron-sulfur binding domain-containing protein	121	F:iron-sulfur cluster binding	-	IPR017896; IPR017900; G3DSA:3.30.70.20 (GENE3D), SSF54862 (SUPERFAMILY)
Y88_1498	fumarate reductase/succinate dehydrogenase flavoprotein domain-containing protein	527	P:oxidation-reduction process; F:oxidoreductase activity	-	IPR003953; IPR013027; IPR015939; PR00411 (PRINTS), G3DSA:3.50.50.60 (GENE3D), SSF51905 (SUPERFAMILY)
Y88_1499	NtaA/SnaA/SoxA family monooxygenase	450	F:monooxygenase activity; P:oxidation-reduction process; F:oxidoreductase activity, acting on paired donors, with incorporation or reduction of molecular oxygen	-	IPR011251; IPR016215; PTHR30011 (PANTHER)
Y88_1500	TonB-dependent siderophore receptor family protein 20	979	C:integral to membrane; C:cell outer membrane; F:receptor activity; P:transport; F:transporter activity; P:signal transduction	-	IPR000531; IPR011250; IPR012910; PTHR32552 (PANTHER), PTHR32552:SF0 (PANTHER), SSF56925 (SUPERFAMILY), SSF56935 (SUPERFAMILY)
Y88_1501	hypothetical protein	98	-
Y88_1502	taurine dioxygenase	287	P:oxidation-reduction process; F:taurine dioxygenase activity; F:oxidoreductase activity, acting on single donors with incorporation of molecular oxygen, incorporation of two atoms of oxygen	EC:1.14.11.17; EC:1.13.11.0	IPR003819; G3DSA:3.60.130.10 (GENE3D), PTHR30468 (PANTHER), PTHR30468:SF0 (PANTHER), SSF51197 (SUPERFAMILY)
Y88_1503	NMT1/THI5 like domain protein	356	-		G3DSA:3.40.190.10 (GENE3D), PF13379 (PFAM), SSF53850 (SUPERFAMILY)
Y88_1504	binding-protein-dependent transport systems inner membrane component	337	P:transport; C:plasma membrane; C:integral to membrane; F:transporter activity	-	IPR000515; G3DSA:1.10.3720.10 (GENE3D), PTHR30151 (PANTHER)
Y88_1488	acyl-CoA dehydrogenase domain-containing protein	395	F:flavin adenine dinucleotide binding; P:oxidation-reduction process; F:acyl-CoA dehydrogenase activity; P:electron transport	EC:1.3.99.3	IPR006090; IPR006091; IPR006092; IPR009075; IPR009100; IPR013786; PTHR10909 (PANTHER), PTHR10909:SF110 (PANTHER)
Y88_1505	ABC transporter related protein	262	F:ATPase activity; P:ATP catabolic process; F:ATP binding	EC:3.6.1.3	IPR003439; IPR003593; IPR017871; G3DSA:3.40.50.300 (GENE3D), PTHR24220 (PANTHER), PTHR24220:SF10 (PANTHER), SSF52540 (SUPERFAMILY)
Y88_1506	glycerol trinitrate reductase	378	F:FMN binding; F:oxidoreductase activity; P:oxidation-reduction process	-	IPR001155; IPR013785; PTHR22893 (PANTHER), PTHR22893:SF14 (PANTHER), SSF51395 (SUPERFAMILY)
Y88_1507	transporter, major facilitator family	395	P:transmembrane transport; C:integral to membrane	-	IPR011701; IPR016196; IPR020846; G3DSA:1.20.1250.20 (GENE3D), PTHR24003 (PANTHER)
Y88_1508	hypothetical protein	318	-		IPR022791; TIGR03476 (TIGRFAMs)
Y88_1489	alkyl hydroperoxide reductase/ Thiol specific antioxidant/ Mal allergen	220	P:oxidation-reduction process; F:antioxidant activity; F:oxidoreductase activity	-	IPR000866; IPR012336
Y88_1509	hypothetical protein	308	F:oxidoreductase activity; P:oxidation-reduction process; F:transition metal ion binding	-	IPR009078
Y88_1511	hopanoid biosynthesis associated radical SAM protein HpnJ	474	F:iron-sulfur cluster binding; F:catalytic activity; P:metabolic process	-	IPR006638; IPR007197; IPR017834; IPR023404; PTHR11918 (PANTHER), SSF102114 (SUPERFAMILY)
Y88_1512	hopanoid biosynthesis associated glycosyl transferase protein HpnI	381	F:transferase activity, transferring glycosyl groups	-	IPR017835; IPR025993; G3DSA:3.90.550.10 (GENE3D), PTHR12726 (PANTHER), PTHR12726:SF0 (PANTHER), SSF53448 (SUPERFAMILY)
Y88_1513	HpnA	334	P:cellular metabolic process; F:nucleotide binding; F:coenzyme binding; F:catalytic activity	-	IPR001509; IPR016040; IPR017829; PTHR10366 (PANTHER), PTHR10366:SF21 (PANTHER), SSF51735 (SUPERFAMILY)
Y88_1514	hopene-associated glycosyltransferase HpnB	376	F:transferase activity	-	IPR017832; G3DSA:3.90.550.10 (GENE3D), PTHR10859 (PANTHER), PTHR10859:SF50 (PANTHER), PF13641 (PFAM), SSF53448 (SUPERFAMILY)
Y88_1510	hopanoid biosynthesis associated protein HpnK	283	F:hydrolase activity, acting on carbon-nitrogen (but not peptide) bonds; P:carbohydrate metabolic process; P:nitrogen compound metabolic process	-	IPR002509; IPR006879; IPR017836; PTHR31609 (PANTHER), PTHR31609:SF0 (PANTHER)
Y88_1515	squalene synthase HpnC	274	P:biosynthetic process; F:transferase activity	-	IPR002060; IPR008949; IPR017827; PTHR31480 (PANTHER), PTHR31480:SF0 (PANTHER)
Y88_1517	squalene-associated FAD-dependent desaturase	422	P:oxidation-reduction process; F:oxidoreductase activity	-	IPR002937; IPR017830; G3DSA:3.50.50.60 (GENE3D), PTHR10668 (PANTHER), PTHR10668:SF10 (PANTHER), SSF51905 (SUPERFAMILY)
Y88_1516	squalene synthase HpnD	276	F:geranylgeranyl-diphosphate geranylgeranyltransferase activity; P:carotenoid biosynthetic process; P:steroid biosynthetic process; P:diterpenoid biosynthetic process	EC:2.5.1.32	IPR002060; IPR008949; IPR017828; IPR019845; PTHR31480 (PANTHER), PTHR31480:SF0 (PANTHER)
Y88_1518	squalene hopene cyclase	645	P:hopanoid biosynthetic process; F:intramolecular transferase activity	-	IPR002365; IPR006400; IPR008930; IPR018333; G3DSA:1.50.10.20 (GENE3D), PTHR11764 (PANTHER), PTHR11764:SF1 (PANTHER), PF13243 (PFAM), PF13249 (PFAM)
Y88_1519	hypothetical protein	381	F:iron-sulfur cluster binding; F:catalytic activity; P:metabolic process	-	IPR006638; IPR007197; IPR017833; IPR022563; G3DSA:3.80.30.10 (GENE3D), PTHR11228 (PANTHER), PTHR11228:SF0 (PANTHER), PF13394 (PFAM), SSF102114 (SUPERFAMILY)
Y88_1521	hypothetical protein	50	-		PS51257 (PROFILE)
Y88_1522	hopanoid biosynthesis associated membrane protein HpnM	201	-		IPR008869; IPR017842; IPR023094; G3DSA:3.10.450.50 (GENE3D)
Y88_1523	VacJ-like lipoprotein	349	C:membrane	-	IPR007428; PTHR30035 (PANTHER)
Y88_1529	TonB-dependent receptor, plug	810	C:cell outer membrane; F:receptor activity; P:transport; C:plasma membrane; F:transporter activity; P:signal transduction	-	IPR000531; IPR012910; PTHR32552 (PANTHER), PTHR32552:SF0 (PANTHER), SSF56935 (SUPERFAMILY)
Y88_1524	hopanoid biosynthesis associated RND transporter like protein HpnN	866	C:membrane	-	IPR004869; IPR017841; SSF82866 (SUPERFAMILY)
Y88_1527	transcriptional regulator AsnC family	155	F:sequence-specific DNA binding transcription factor activity; F:sequence-specific DNA binding; P:regulation of transcription, DNA-dependent; C:transcription factor complex;	-	IPR000485; IPR011008; IPR011991; IPR019885; IPR019887; IPR019888; PTHR30154 (PANTHER), PTHR30154:SF0 (PANTHER), PF13412 (PFAM), SSF46785 (SUPERFAMILY)
Y88_1528	bifunctional proline dehydrogenase/pyrroline-5-carboxylate dehydrogenase	1203	P:oxidation-reduction process; F:oxidoreductase activity, acting on the aldehyde or oxo group of donors, NAD or NADP as acceptor; P:regulation of transcription, DNA-dependent; F:proline dehydrogenase activity; P:glutamate biosynthetic process; F:sequence-specific DNA binding transcription factor activity; F:1-pyrroline-5-carboxylate dehydrogenase activity; P:proline catabolic process to glutamate…	EC:1.2.1.0; EC:1.5.99.8; EC:1.5.1.12	IPR002872; IPR005933; IPR015590; IPR016160; IPR016161; IPR016162; IPR016163; IPR024082; IPR024089; IPR024090; IPR025703; G3DSA:3.20.20.220 (GENE3D), PTHR11699 (PANTHER), PTHR11699:SF16 (PANTHER), SSF51730 (SUPERFAMILY)
Y88_1530	glyoxalase/bleomycin resistance protein/dioxygenase	144	F:oxidoreductase activity, acting on single donors with incorporation of molecular oxygen, incorporation of two atoms of oxygen; F:lyase activity	EC:1.13.11.0	IPR025870; G3DSA:3.10.180.10 (GENE3D), PTHR10374 (PANTHER), PTHR10374:SF0 (PANTHER), SSF54593 (SUPERFAMILY)
Y88_1531	hypothetical protein	275	-		IPR010239
Y88_1532	metallophosphoesterase	259	F:hydrolase activity	-	IPR004843; G3DSA:3.60.21.10 (GENE3D), SSF56300 (SUPERFAMILY)
Y88_1535	heavy metal efflux pump CzcA	1060	C:integral to membrane; F:cation transmembrane transporter activity; P:cation transport	-	IPR001036; IPR004763; G3DSA:3.30.70.1320 (GENE3D), PTHR32063 (PANTHER), PTHR32063:SF0 (PANTHER), SSF82693 (SUPERFAMILY), SSF82714 (SUPERFAMILY), SSF82866 (SUPERFAMILY)
Y88_1534	heavy metal cation tricomponent efflux outer membrane porin ZneC	492	P:transport; F:lipid binding; C:membrane; F:transporter activity	-	IPR003423; IPR010131; PTHR30203 (PANTHER), PTHR30203:SF0 (PANTHER), SSF56954 (SUPERFAMILY)
Y88_1536	secretion protein HlyD	419	P:transmembrane transport; C:membrane	-	IPR006143; G3DSA:2.40.50.100 (GENE3D), PTHR30097 (PANTHER), PF12700 (PFAM), SSF111369 (SUPERFAMILY)
Y88_1537	RNA polymerase factor sigma-32	300	F:sequence-specific DNA binding transcription factor activity; F:DNA binding; P:DNA-dependent transcription, initiation; F:zinc ion binding; P:response to heat; F:sigma factor activity; P:regulation of transcription, DNA-dependent; C:transcription factor complex;	-	IPR000943; IPR007627; IPR007630; IPR009042; IPR011991; IPR012759; IPR013324; IPR013325; IPR014284; G3DSA:1.10.601.10 (GENE3D), PTHR30376 (PANTHER), PTHR30376:SF0 (PANTHER)
Y88_1539	metal-dependent protease	156	F:peptidase activity; P:proteolysis; F:protein binding	-	IPR000555; G3DSA:3.40.140.10 (GENE3D), PF14464 (PFAM), SSF102712 (SUPERFAMILY)
Y88_1540	hypothetical protein	217	C:membrane; P:signal transduction by phosphorylation; F:two-component sensor activity; P:two-component signal transduction system (phosphorelay); C:protein histidine kinase complex	-	IPR003661; IPR018762
Y88_1538	ribosomal large subunit pseudouridine synthase D	314	F:RNA binding; P:pseudouridine synthesis; F:pseudouridine synthase activity	EC:5.4.99.12	IPR002942; IPR006145; IPR006224; IPR006225; IPR020103; PTHR10436 (PANTHER), PTHR10436:SF39 (PANTHER), SSF55174 (SUPERFAMILY)
Y88_1533	monofunctional biosynthetic peptidoglycan transglycosylase	261	F:transferase activity, transferring pentosyl groups; P:regulation of cell shape; C:integral to membrane; P:cellular cell wall organization; P:peptidoglycan biosynthetic process; C:peptidoglycan-based cell wall	EC:2.4.2.0	IPR001264; IPR011812; PTHR30400 (PANTHER), PTHR30400:SF0 (PANTHER)
Y88_1541	negative regulator of AmpC, AmpD	234	F:N-acetylmuramoyl-L-alanine amidase activity; P:peptidoglycan catabolic process; P:nitrogen compound metabolic process; P:peptidoglycan biosynthetic process	EC:3.5.1.28	IPR002477; IPR002502; PTHR30417 (PANTHER), PTHR30417:SF0 (PANTHER)
Y88_1542	cation diffusion facilitator family transporter	325	C:integral to membrane; F:cation transmembrane transporter activity; P:cation transport; P:transmembrane transport	-	IPR002524; G3DSA:1.20.1510.10 (GENE3D)
Y88_1543	hypothetical protein	409	F:metal ion binding; P:metabolic process; F:ATP binding; F:catalytic activity	-	IPR011761; IPR013815; IPR013816; PF13535 (PFAM), SSF56059 (SUPERFAMILY)
Y88_1544	ATP-dependent protease ATP-binding subunit	417	P:protein folding; F:peptidase activity; F:protein dimerization activity; F:ATP binding; F:unfolded protein binding; F:nucleoside-triphosphatase activity; P:proteolysis; F:zinc ion binding	EC:3.6.1.15	IPR003593; IPR004487; IPR010603; IPR013093; IPR019489; G3DSA:1.10.8.60 (GENE3D), G3DSA:3.40.50.300 (GENE3D), PTHR11262 (PANTHER), SSF52540 (SUPERFAMILY), SSF57716 (SUPERFAMILY)
Y88_1520	4-hydroxy-3-methylbut-2-enyl diphosphate reductase	328	F:4-hydroxy-3-methylbut-2-en-1-yl diphosphate reductase activity; F:metal ion binding; P:dimethylallyl diphosphate biosynthetic process; P:terpenoid biosynthetic process; P:isopentenyl diphosphate biosynthetic process, mevalonate-independent pathway; P:oxidation-reduction process; F:3 iron, 4 sulfur cluster binding	EC:1.17.1.2	IPR003451; PTHR30426 (PANTHER)
Y88_1545	ATP-dependent Clp protease proteolytic subunit ClpP	231	C:cytoplasm; F:ATP binding; P:proteolysis; F:serine-type endopeptidase activity	EC:3.4.21.0	IPR001907; IPR018215; IPR023562; G3DSA:3.90.226.10 (GENE3D), SSF52096 (SUPERFAMILY)
Y88_1546	trigger factor	505	C:cytoplasm; P:protein folding; P:cell cycle; P:protein peptidyl-prolyl isomerization; F:peptidyl-prolyl cis-trans isomerase activity; P:cell division; P:protein transport	EC:5.2.1.8	IPR001179; IPR005215; IPR008880; IPR008881; G3DSA:3.10.50.40 (GENE3D), PTHR30560 (PANTHER), PTHR30560:SF0 (PANTHER), SSF54534 (SUPERFAMILY)
Y88_1547	signal peptide peptidase SppA, 67K type	650	P:signal peptide processing; C:integral to membrane; P:proteolysis; F:peptidase activity	-	IPR002142; IPR004634; G3DSA:3.90.226.10 (GENE3D), PTHR32497 (PANTHER), PTHR32497:SF3 (PANTHER), SSF52096 (SUPERFAMILY)
Y88_1548	aspartate carbamoyltransferase catalytic subunit	349	P:'de novo' UMP biosynthetic process; P:'de novo' pyrimidine nucleobase biosynthetic process; F:amino acid binding; F:aspartate carbamoyltransferase activity; P:alanine metabolic process; P:aspartate metabolic process; C:aspartate carbamoyltransferase complex	EC:2.1.3.2	IPR002082; IPR006130; IPR006131; IPR006132; G3DSA:3.40.50.1370 (GENE3D), PTHR11405 (PANTHER), PTHR11405:SF16 (PANTHER)
Y88_1549	dihydroorotase	409	F:dihydroorotase activity; P:pyrimidine nucleobase metabolic process	EC:3.5.2.3	IPR011059; G3DSA:2.30.40.10 (GENE3D), G3DSA:3.20.20.140 (GENE3D), PTHR11647 (PANTHER), PTHR11647:SF2 (PANTHER), PF13147 (PFAM), SSF51556 (SUPERFAMILY)
Y88_1550	tetratricopeptide TPR_4	465	F:protein binding		IPR007730; IPR011990; IPR013026; IPR019734; PF13432 (PFAM), PS51257 (PROFILE), SSF48452 (SUPERFAMILY)
Y88_1552	cobyrinic acid a,c-diamide synthase	224	-		IPR002586; G3DSA:3.40.50.300 (GENE3D), PTHR13696 (PANTHER), PTHR13696:SF20 (PANTHER), SSF52540 (SUPERFAMILY)
Y88_1553	Sel1 repeat-containing protein	392	F:protein binding		IPR006597; IPR007730; IPR011990; PTHR11102 (PANTHER), SSF81901 (SUPERFAMILY)
Y88_1554	hypothetical protein	401	-		IPR007349; PTHR30590 (PANTHER)
Y88_1555	ErfK/YbiS/YcfS/YnhG	243	F:transferase activity	-	IPR005490; SSF141523 (SUPERFAMILY)
Y88_1556	sigma 28 (flagella/sporulation)	243	C:flagellum; F:sequence-specific DNA binding transcription factor activity; F:DNA binding; P:DNA-dependent transcription, initiation; F:sigma factor activity; P:regulation of transcription, DNA-dependent; C:transcription factor complex;	-	IPR000943; IPR007627; IPR007630; IPR011991; IPR013324; IPR013325; IPR014284; PTHR30385 (PANTHER), PTHR30385:SF0 (PANTHER)
Y88_1557	flagellar biosynthesis protein FlhA	726	C:membrane; P:protein secretion; C:flagellum	-	IPR001712; IPR025505; PTHR30161 (PANTHER), PTHR30161:SF0 (PANTHER)
Y88_1551	hypothetical protein	223	-
Y88_1559	hypothetical protein	45	-
Y88_1560	hypothetical protein	128	P:flagellum assembly; C:flagellum	-	IPR007809
Y88_1562	hypothetical protein	168	-		IPR013974
Y88_1561	hypothetical protein	53	C:flagellum; P:negative regulation of transcription, DNA-dependent	-	IPR007412
Y88_1563	hypothetical protein	182	-
Y88_1564	hypothetical protein	219	P:protein transport; C:integral to membrane; F:protein transporter activity	-	IPR002898
Y88_1565	flagellar proximal rod protein	118	P:ciliary or flagellar motility; C:bacterial-type flagellum basal body; F:structural molecule activity; F:motor activity	-	IPR001444; IPR006300; IPR019776
Y88_1566	flagellar cell-proximal portion protein	140	P:ciliary or flagellar motility; F:structural molecule activity; F:motor activity; C:bacterial-type flagellum	-	IPR006299; IPR010930
Y88_1567	flagellar hook capping protein	90	C:flagellum	-	IPR005648
Y88_1568	hypothetical protein	270	P:ciliary or flagellar motility; F:structural molecule activity; F:motor activity; C:bacterial-type flagellum	-	IPR001444; IPR010930; IPR011042; IPR019776; IPR020013; PTHR30435 (PANTHER), PTHR30435:SF1 (PANTHER), SSF117143 (SUPERFAMILY)
Y88_1558	hypothetical protein	302	-		IPR023346; G3DSA:1.10.530.10 (GENE3D)
Y88_1570	flagellar basal body rod protein FlgG	262	P:flagellum organization; P:ciliary or flagellar motility; F:motor activity; C:bacterial-type flagellum basal body, distal rod; F:structural molecule activity	-	IPR001444; IPR010930; IPR012834; IPR019776; IPR020013; PTHR30435 (PANTHER), PTHR30435:SF0 (PANTHER), SSF117143 (SUPERFAMILY)
Y88_1571	Flagellar L-ring protein precursor, putative	251	P:ciliary or flagellar motility; C:plasma membrane; C:cell outer membrane; F:motor activity; C:bacterial-type flagellum basal body, distal rod, L ring	-	IPR000527
Y88_1574	Flagellar hook-associated protein	454	P:ciliary or flagellar motility; P:flagellum assembly; C:bacterial-type flagellum hook; F:motor activity; F:structural molecule activity	-	IPR001444; IPR002371; IPR010930; PTHR30033 (PANTHER), PTHR30033:SF0 (PANTHER), SSF64518 (SUPERFAMILY)
Y88_1575	flagellar hook-associated protein FlgL	307	P:ciliary or flagellar motility; F:structural molecule activity; C:bacterial-type flagellum	-	IPR001029; G3DSA:1.20.1330.10 (GENE3D), SSF64518 (SUPERFAMILY)
Y88_1573	peptidoglycan hydrolase	122	F:hydrolase activity	-	IPR019301
Y88_1569	Flagellar basal-body rod FlgF	247	P:ciliary or flagellar motility; F:structural molecule activity; F:motor activity; C:bacterial-type flagellum	-	IPR001444; IPR010930; IPR020013; PTHR30435 (PANTHER), SSF117143 (SUPERFAMILY)
Y88_1576	flagellar motor protein MotA	287	P:chemotaxis; C:flagellum; P:ciliary or flagellar motility; F:protein transporter activity; F:motor activity; C:membrane; P:protein transport	-	IPR000540; IPR002898; IPR022522; PTHR30433 (PANTHER), PTHR30433:SF0 (PANTHER)
Y88_1578	rhizobiocin/RTX toxin and hemolysin-type calcium binding protein	336	F:hydrolase activity; F:calcium ion binding	-	IPR001343; IPR011049; IPR018511; IPR019960; PR00313 (PRINTS), G3DSA:2.150.10.10 (GENE3D)
Y88_1579	flagellin-like protein	293	P:ciliary or flagellar motility; F:structural molecule activity; C:bacterial-type flagellum filament	-	IPR001029; IPR001492; G3DSA:1.20.1330.10 (GENE3D), PTHR30244 (PANTHER), PTHR30244:SF1 (PANTHER), SSF64518 (SUPERFAMILY)
Y88_1577	OmpA/MotB	277	C:cell outer membrane	-	IPR006665; IPR025713; PTHR30329 (PANTHER), PTHR30329:SF0 (PANTHER)
Y88_1580	hypothetical protein	41	-
Y88_1581	flagellin-like protein	291	P:ciliary or flagellar motility; F:structural molecule activity; C:bacterial-type flagellum filament	-	IPR001029; IPR001492; G3DSA:1.20.1330.10 (GENE3D), PTHR30244 (PANTHER), PTHR30244:SF1 (PANTHER), SSF64518 (SUPERFAMILY)
Y88_1582	sigma-54 dependent transcriptional regulator	442	F:sequence-specific DNA binding transcription factor activity; F:DNA binding; F:ATP binding; F:nucleoside-triphosphatase activity; F:transcription factor binding; P:regulation of transcription, DNA-dependent; C:transcription factor complex;	EC:3.6.1.15	IPR002078; IPR002197; IPR003593; IPR009057; IPR025943; IPR025944; G3DSA:1.10.1680.10 (GENE3D), G3DSA:1.10.8.60 (GENE3D), G3DSA:3.40.50.300 (GENE3D), PTHR32071 (PANTHER), SSF52540 (SUPERFAMILY)
Y88_1583	flagellar hook-basal body complex protein	121	P:ciliary or flagellar motility; C:bacterial-type flagellum basal body; F:structural molecule activity; F:motor activity	-	IPR001624
Y88_1572	flagellar basal body P-ring protein	378	P:ciliary or flagellar motility; C:outer membrane-bounded periplasmic space; C:bacterial-type flagellum basal body, distal rod, P ring; F:structural molecule activity	-	IPR001782; PTHR30381 (PANTHER), PTHR30381:SF0 (PANTHER)
Y88_1584	flagellar M-ring protein FliF	561	P:ciliary or flagellar motility; F:motor activity; C:bacterial-type flagellum basal body, MS ring	-	IPR000067; IPR006182; IPR013556; PTHR30046 (PANTHER), PTHR30046:SF0 (PANTHER)
Y88_1585	flagellar motor switch protein	338	P:ciliary or flagellar motility; F:motor activity; P:chemotaxis; C:bacterial-type flagellum	-	IPR000090; IPR011002; IPR023087; PTHR30534 (PANTHER), PTHR30534:SF0 (PANTHER)
Y88_1586	hypothetical protein	200	-		IPR018035
Y88_1587	FliI/YscN family ATPase	442	P:protein secretion by the type III secretion system; C:type III protein secretion system complex; P:biosynthetic process; P:ATP catabolic process; F:ATP binding; F:ATPase activity; C:cytoplasm	EC:3.6.1.3	IPR000194; IPR003593; IPR005714; IPR020003; G3DSA:3.40.50.300 (GENE3D), PTHR15184 (PANTHER), SSF52540 (SUPERFAMILY)
Y88_1590	flagellar switch protein	295	C:flagellum	-	IPR001543
Y88_1591	flagellar motor switch protein	93	P:chemotaxis; P:ciliary or flagellar motility; F:motor activity; C:membrane; C:bacterial-type flagellum basal body	-	IPR001172; IPR001543; IPR012826; PTHR22617 (PANTHER), PTHR22617:SF4 (PANTHER)
Y88_1592	hypothetical protein	101	C:integral to membrane; P:flagellum organization; C:flagellum	-	IPR022781
Y88_1589	flagellar basal body-associated protein FliL	199	P:ciliary or flagellar motility; C:bacterial-type flagellum basal body; P:chemotaxis	-	IPR005503
Y88_1594	flagellar biosynthetic protein	90	C:membrane; P:protein secretion; C:flagellum	-	IPR002191
Y88_1593	flagellar biosynthesis protein FliP	300	C:integral to membrane; P:protein secretion; C:flagellum	-	IPR005837; IPR005838; PTHR30587 (PANTHER), PTHR30587:SF0 (PANTHER)
Y88_1597	flagellar hook-associated 2-like protein	503	P:cell adhesion; P:flagellum assembly; P:cellular component movement; C:bacterial-type flagellum	-	IPR003481; IPR010809; IPR010810; PTHR30288 (PANTHER), PTHR30288:SF0 (PANTHER)
Y88_1598	hypothetical protein	126	P:flagellum assembly; C:bacterial-type flagellum	-	IPR003713
Y88_1599	response regulator receiver modulated CheB methylesterase	328	C:cytoplasm; P:chemotaxis; P:intracellular signal transduction; P:two-component signal transduction system (phosphorelay); F:protein-glutamate methylesterase activity; F:two-component response regulator activity; P:regulation of transcription, DNA-dependent;	EC:3.1.1.61	IPR000673; IPR001789; IPR008248; IPR011006; G3DSA:3.40.50.2300 (GENE3D), PTHR24421 (PANTHER), PTHR24421:SF4 (PANTHER)
Y88_1600	CheX protein	101	-		IPR002645
Y88_1595	flagellar biosynthetic protein FliR	260	C:integral to membrane; P:protein targeting; C:bacterial-type flagellum	-	IPR002010; IPR006303; PTHR30065 (PANTHER), PTHR30065:SF0 (PANTHER)
Y88_1601	CheA signal transduction histidine kinase	746	C:cytoplasm; P:chemotaxis; P:signal transduction by phosphorylation; P:two-component signal transduction system (phosphorelay); F:two-component sensor activity; P:peptidyl-histidine phosphorylation; F:ATP binding; C:protein histidine kinase complex	-	IPR002545; IPR003594; IPR004105; IPR004358; IPR005467; IPR008207; IPR009082; G3DSA:2.30.30.40 (GENE3D), G3DSA:2.40.50.180 (GENE3D), PTHR22617 (PANTHER), PTHR22617:SF6 (PANTHER)
Y88_1602	MCP methyltransferase, CheR-type	289	F:S-adenosylmethionine-dependent methyltransferase activity; P:methylation	-	IPR000780; IPR022641; IPR022642; IPR026024; G3DSA:3.40.50.150 (GENE3D), PTHR26402 (PANTHER), PTHR26402:SF195 (PANTHER), SSF53335 (SUPERFAMILY)
Y88_1603	chemotaxis response regulator (protein-glutamate methylesterase)	350	C:cytoplasm; P:chemotaxis; P:intracellular signal transduction; P:two-component signal transduction system (phosphorelay); F:protein-glutamate methylesterase activity; F:two-component response regulator activity; P:sensory perception of chemical stimulus; P:regulation of transcription, DNA-dependent;	EC:3.1.1.61	IPR000673; IPR001789; IPR008248; IPR011006; G3DSA:3.40.50.2300 (GENE3D), PTHR24421 (PANTHER), PTHR24421:SF4 (PANTHER)
Y88_1604	CheD	186	F:protein-glutamine glutaminase activity; P:chemotaxis; P:nitrogen compound metabolic process	EC:3.5.1.44	IPR005659
Y88_1605	response regulator receiver protein	108	P:intracellular signal transduction; P:two-component signal transduction system (phosphorelay); C:intracellular; F:two-component response regulator activity; P:regulation of transcription, DNA-dependent;	-	IPR001789; IPR011006; G3DSA:3.40.50.2300 (GENE3D), PTHR26402 (PANTHER)
Y88_1588	hypothetical protein	532	-
Y88_1606	CheW protein	147	F:signal transducer activity; P:signal transduction; C:intracellular; P:chemotaxis	-	IPR002545; G3DSA:2.40.50.180 (GENE3D)
Y88_1607	hypothetical protein	84	-
Y88_1608	ATPase, ParA family protein	253	-		IPR002586; G3DSA:3.40.50.300 (GENE3D), PTHR13696 (PANTHER), PTHR13696:SF20 (PANTHER), SSF52540 (SUPERFAMILY)
Y88_1609	glutathione S-transferase-like protein	227	F:glutathione transferase activity; P:glutathione metabolic process; P:glutathione conjugation reaction; F:protein binding	EC:2.5.1.18	IPR004045; IPR004046; IPR010987; IPR012336; IPR017933; PTHR11260 (PANTHER), PTHR11260:SF52 (PANTHER), PF13417 (PFAM)
Y88_1612	hypothetical protein	50	-
Y88_1611	symbiosis island integrase	419	F:DNA binding; P:DNA integration; P:DNA recombination	-	IPR002104; IPR011010; IPR013762; IPR023109; IPR025166; PTHR30629 (PANTHER), PTHR30629:SF0 (PANTHER)
Y88_1408	hypothetical protein	70	-
Y88_1406	hypothetical protein	476	-
Y88_1405	hypothetical protein	236	-
Y88_1409	hypothetical protein	139	-
Y88_1404	regulator	153	F:DNA binding; F:zinc ion binding; P:regulation of transcription, DNA-dependent	-	IPR008807
Y88_1407	hypothetical protein	131	-
Y88_1401	hypothetical protein	41	-
Y88_1610	NAD-dependent epimerase/dehydratase	317	F:oxidoreductase activity; F:nucleotide binding	-	IPR016040; PTHR12126 (PANTHER), PF13460 (PFAM), SSF51735 (SUPERFAMILY)
Y88_1400	hypothetical protein	208	-		IPR003738; G3DSA:3.90.1680.10 (GENE3D), SSF143081 (SUPERFAMILY)
Y88_1403	hypothetical protein	83	-
Y88_1398	hypothetical protein	125	-		IPR022243
Y88_1397	hypothetical protein	95	-
Y88_1396	hypothetical protein	285	F:DNA primase activity; F:DNA binding; F:zinc ion binding; C:replication fork; C:nucleolus; P:DNA replication, synthesis of RNA primer; P:transcription, DNA-dependent	-	IPR002694; PF13362 (PFAM)
Y88_1399	hypothetical protein	116	-
Y88_1395	hypothetical protein	316	-
Y88_1394	hypothetical protein	50	-
Y88_1393	hypothetical protein	126	-		IPR007948
Y88_1392	hypothetical protein	149	-		IPR007948
Y88_1391	transcriptional regulator, XRE family	76	F:sequence-specific DNA binding; P:regulation of transcription, DNA-dependent	-	IPR001387; IPR010982
Y88_1402	DNA-directed DNA polymerase	380	F:DNA-directed DNA polymerase activity; P:DNA repair; F:damaged DNA binding; P:DNA replication; C:DNA polymerase complex	EC:2.7.7.7	IPR001126; IPR003583; IPR017961; IPR017963; IPR024728; IPR025188; G3DSA:1.10.150.20 (GENE3D), G3DSA:3.30.70.270 (GENE3D), PTHR11076 (PANTHER), SSF56672 (SUPERFAMILY)
Y88_1390	hypothetical protein	60	-
Y88_1389	single-strand binding protein/primosomal replication protein n	109	F:single-stranded DNA binding; P:DNA replication	-	IPR000424; IPR011344; IPR012340; IPR016027
Y88_1388	hypothetical protein	109	-
Y88_1387	hypothetical protein	270	-		IPR021398
Y88_1385	plasmid stabilization protein	84	-		IPR018985
Y88_1384	DNA gyrase inhibitor	42	P:negative regulation of DNA topoisomerase (ATP-hydrolyzing) activity; P:protein heterotetramerization; F:ATP binding; P:plasmid partitioning; F:DNA topoisomerase (ATP-hydrolyzing) activity; F:DNA topoisomerase (ATP-hydrolyzing) inhibitor activity; F:protein homodimerization activity; C:chromosome; P:DNA topological change	EC:5.99.1.3
Y88_1386	hypothetical protein	319	-		IPR019627
Y88_1381	conjugative relaxase region-like protein	1002	F:nucleotide binding; F:nucleoside-triphosphatase activity	EC:3.6.1.15	IPR003593; IPR014059; IPR014862; G3DSA:3.40.50.300 (GENE3D), PF13604 (PFAM), SSF52540 (SUPERFAMILY), SSF55464 (SUPERFAMILY)
Y88_1383	hypothetical protein	96	-
Y88_1382	hypothetical protein	814	-		IPR019476; G3DSA:1.10.8.80 (GENE3D), G3DSA:3.40.50.300 (GENE3D), SSF52540 (SUPERFAMILY)
Y88_1379	hypothetical protein	115	-
Y88_1378	TraG domain-containing protein	925	-		IPR012931
Y88_1377	pilus assembly and synthesis protein	476	-		IPR010927
Y88_1376	pilus assembly and synthesis protein	316	-		IPR012336; IPR014111; PF13728 (PFAM)
Y88_1375	conjugal transfer mating pair stabilization protein TraN	629	-		IPR014121
Y88_1380	hypothetical protein	61	F:unfolded protein binding; F:heat shock protein binding	-	IPR001305
Y88_1372	Type-F conjugative transfer system protein TraW	220	-		IPR014114
Y88_1371	conjugal transfer protein	156	-		IPR011056; IPR015927; IPR019533
Y88_1370	hypothetical protein	178	-		IPR014115
Y88_1374	sex pilus assembly and mating pair formation protein	252	-		IPR014113; IPR019106
Y88_1367	hypothetical protein	227	-
Y88_1369	hypothetical protein	100	-
Y88_1365	sex pilus assembly and synthesis protein	450	-		IPR005498
Y88_1368	Type-IV secretion system protein TraC	848	F:nucleotide binding; F:nucleoside-triphosphatase activity	EC:3.6.1.15	IPR003593; IPR014117; IPR025955; G3DSA:3.40.50.300 (GENE3D), PF12846 (PFAM), SSF52540 (SUPERFAMILY)
Y88_1373	sex pilus assembly and synthesis protein	333	-		IPR009649
Y88_1363	sex pilus assembly and synthesis protein	187	P:conjugation	-	IPR007973
Y88_1366	protein disulfide-isomerase	274	F:isomerase activity	-	IPR009094; IPR012336; IPR018950
Y88_1360	hypothetical protein	107	-
Y88_1359	hypothetical protein	123	-
Y88_1358	transposase, mutator family	396	P:transposition, DNA-mediated; F:transposase activity; F:DNA binding	-	IPR001207
Y88_1361	hypothetical protein	47	-
Y88_1357	hypothetical protein	897	F:ATP binding; F:hydrolase activity; F:DNA binding	-	IPR006935; G3DSA:3.40.50.300 (GENE3D), SSF52540 (SUPERFAMILY)
Y88_1356	adenine specific DNA methylase	562	P:DNA methylation on adenine; F:site-specific DNA-methyltransferase (adenine-specific) activity; F:DNA binding; F:N-methyltransferase activity	EC:2.1.1.72	IPR002052; IPR002295; IPR002941; G3DSA:3.40.50.150 (GENE3D), SSF53335 (SUPERFAMILY)
Y88_1362	hypothetical protein	94	C:outer membrane; P:conjugation	-	IPR009838
Y88_1354	helicase	874	F:ATP binding; F:helicase activity; F:DNA binding	-	IPR000330; IPR001650; IPR014001; G3DSA:3.40.50.300 (GENE3D), PTHR10799 (PANTHER), PTHR10799:SF40 (PANTHER), SSF52540 (SUPERFAMILY)
Y88_1364	hypothetical protein	280	-		IPR010563
Y88_1353	hypothetical protein	303	F:DNA binding; P:DNA integration; P:DNA recombination	-	IPR002104; IPR011010; IPR013762; IPR023109
Y88_1355	hypothetical protein	526	-		IPR011681
Y88_1351	spermidine/putrescine ABC transporter periplasmic spermidine/putrescine-binding protein	354	C:outer membrane-bounded periplasmic space; F:transporter activity; P:polyamine transport; F:polyamine binding	-	IPR001188; G3DSA:3.40.190.10 (GENE3D), PTHR30222 (PANTHER), PF13416 (PFAM), PS51257 (PROFILE), SSF53850 (SUPERFAMILY)
Y88_1352	TonB-dependent receptor	818	C:cell outer membrane; F:receptor activity; P:transport; C:plasma membrane; F:transporter activity; P:signal transduction	-	IPR000531; IPR012910; PTHR32552 (PANTHER), PTHR32552:SF0 (PANTHER), SSF56935 (SUPERFAMILY)
Y88_1349	FAD dependent oxidoreductase	442	P:oxidation-reduction process; F:oxidoreductase activity	-	IPR006076; G3DSA:3.50.50.60 (GENE3D), PTHR13847 (PANTHER), PTHR13847:SF20 (PANTHER), SSF51905 (SUPERFAMILY)
Y88_1348	spermidine/putrescine ABC transporter ATPase subunit	379	P:ATP catabolic process; C:ATP-binding cassette (ABC) transporter complex; F:ATP binding; F:polyamine-transporting ATPase activity; P:polyamine transport; C:plasma membrane	EC:3.6.3.31	IPR003439; IPR003593; IPR005893; IPR008995; IPR013611; IPR017871; G3DSA:3.40.50.300 (GENE3D), PTHR24220 (PANTHER), PTHR24220:SF150 (PANTHER), SSF52540 (SUPERFAMILY)
Y88_1345	gamma-glutamyl-gamma-aminobutyrate hydrolase	249	P:glutamine metabolic process; F:hydrolase activity	-	IPR011697; IPR017926; G3DSA:3.40.50.880 (GENE3D), PTHR11922 (PANTHER), PTHR11922:SF18 (PANTHER), SSF52317 (SUPERFAMILY)
Y88_1350	L-glutamine synthetase	447	P:nitrogen compound metabolic process; F:glutamate-ammonia ligase activity; P:glutamine biosynthetic process; P:peptidoglycan biosynthetic process	EC:6.3.1.2	IPR008146; IPR008147; IPR014746; PTHR20852 (PANTHER), PTHR20852:SF7 (PANTHER), SSF55931 (SUPERFAMILY)
Y88_1347	binding-protein-dependent transport systems inner membrane component	284	F:ornithine carbamoyltransferase activity; C:integral to membrane; P:transport; C:plasma membrane; F:transporter activity; P:ornithine metabolic process; P:arginine metabolic process; P:proline metabolic process; C:ornithine carbamoyltransferase complex	EC:2.1.3.3	IPR000515; G3DSA:1.10.3720.10 (GENE3D), PTHR30222 (PANTHER)
Y88_1346	binding-protein-dependent transporte inner membrane component	290	P:transport; C:plasma membrane; C:integral to membrane; F:transporter activity	-	IPR000515; G3DSA:1.10.3720.10 (GENE3D), PTHR30193 (PANTHER), PTHR30193:SF0 (PANTHER)
Y88_1344	aldehyde dehydrogenase	489	P:oxidation-reduction process; F:aldehyde dehydrogenase (NAD) activity; P:gluconeogenesis; P:glycolysis; P:arginine metabolic process; P:histidine metabolic process; P:isoleucine catabolic process; P:leucine catabolic process; P:lysine catabolic process; P:proline metabolic process; P:tryptophan metabolic process; P:valine catabolic process; P:fatty acid metabolic process; P:bile acid biosyntheti…	EC:1.2.1.3	IPR015590; IPR016160; IPR016161; IPR016162; IPR016163; PTHR11699 (PANTHER), PTHR11699:SF46 (PANTHER)
Y88_1343	glutamine synthetase, catalytic region	502	F:glutamate-ammonia ligase activity; P:nitrogen compound metabolic process; P:glutamine biosynthetic process; P:peptidoglycan biosynthetic process	EC:6.3.1.2	IPR008146; IPR008147; IPR014746; PTHR20852 (PANTHER), PTHR20852:SF7 (PANTHER), SSF55931 (SUPERFAMILY)
Y88_1341	hypothetical protein	143	-
Y88_1340	(2Fe-2S)-binding protein	161	F:2 iron, 2 sulfur cluster binding; F:metal ion binding; F:oxidoreductase activity; P:oxidation-reduction process; F:electron carrier activity; P:electron transport	-	IPR001041; IPR002888; IPR006058; IPR012675; PTHR25066 (PANTHER), PTHR25066:SF10 (PANTHER)
Y88_1337	HxlR family transcriptional regulator	127	-		IPR002577; IPR011991; SSF46785 (SUPERFAMILY)
Y88_1342	hypothetical protein	52	-
Y88_1339	isoquinoline 1-oxidoreductase	707	P:oxidation-reduction process; F:oxidoreductase activity	-	IPR000674; IPR006311; IPR008274; IPR012368; PTHR11908 (PANTHER), PTHR11908:SF2 (PANTHER)
Y88_1336	hypothetical protein	37	-
Y88_1338	flavodoxin/nitric oxide synthase	184	F:FMN binding; F:oxidoreductase activity; P:oxidation-reduction process; F:electron carrier activity; P:electron transport	-	IPR001226; IPR008254; IPR026816; G3DSA:3.40.50.360 (GENE3D), SSF52218 (SUPERFAMILY)
Y88_1335	hypothetical protein	116	-		IPR001498; IPR020568; IPR020569; IPR023582
Y88_1334	hypothetical protein	84	-
Y88_1333	hypothetical protein	141	-
Y88_1330	transcription factor jumonji jmjC domain-containing protein	383	F:protein binding		IPR003347; IPR013109; G3DSA:2.60.120.280 (GENE3D), PTHR13096:SF0 (PANTHER), SSF51197 (SUPERFAMILY)
Y88_1331	hypothetical protein	38	-
Y88_1329	pseudouridine synthase	180	F:RNA binding; P:pseudouridine synthesis; F:lyase activity; F:pseudouridine synthase activity	EC:5.4.99.12	IPR000748; IPR006145; IPR018496; IPR020103; PTHR21600 (PANTHER), PTHR21600:SF2 (PANTHER)
Y88_1328	putative aminotransferase	461	F:pyridoxal phosphate binding; F:4-aminobutyrate transaminase activity; P:alanine metabolic process; P:aspartate metabolic process; P:gamma-aminobutyric acid metabolic process; P:beta-alanine metabolic process	EC:2.6.1.19	IPR005814; IPR015421; IPR015422; IPR015424; PTHR11986:SF24 (PANTHER)
Y88_1326	hypothetical protein	64	-
Y88_1325	spermidine/putrescine ABC transporter periplasmic spermidine/putrescine-binding protein	330	C:outer membrane-bounded periplasmic space; F:transporter activity; P:polyamine transport; F:polyamine binding	-	IPR001188; G3DSA:3.40.190.10 (GENE3D), PTHR30222 (PANTHER), PF13416 (PFAM), SSF53850 (SUPERFAMILY)
Y88_1327	transcriptional regulator, GntR family protein	234	F:sequence-specific DNA binding transcription factor activity; F:DNA binding; P:regulation of transcription, DNA-dependent; C:transcription factor complex;	-	IPR000524; IPR011711; IPR011991; G3DSA:1.20.120.530 (GENE3D), PTHR11751 (PANTHER), PTHR11751:SF20 (PANTHER), SSF46785 (SUPERFAMILY)
Y88_1332	hypothetical protein	148	C:outer membrane	-	IPR008816
Y88_1324	penicillin acylase (penicillin amidase)	804	F:hydrolase activity, acting on carbon-nitrogen (but not peptide) bonds, in linear amides; P:antibiotic biosynthetic process; P:nitrogen compound metabolic process	EC:3.5.1.0	IPR002692; IPR014395; IPR023343; G3DSA:2.30.120.10 (GENE3D), G3DSA:3.60.20.10 (GENE3D), SSF56235 (SUPERFAMILY)
Y88_1323	tRNA/rRNA methyltransferase	42	F:methyltransferase activity; P:methylation	EC:2.1.1.0
Y88_1322	putative phytanoyl-CoA dioxygenase	269	F:oxidoreductase activity, acting on single donors with incorporation of molecular oxygen, incorporation of two atoms of oxygen	EC:1.13.11.0	IPR008775; G3DSA:2.60.120.620 (GENE3D), PTHR20883 (PANTHER), SSF51197 (SUPERFAMILY)
Y88_1321	Urease accessory protein UreD	295	F:nickel cation binding; C:cytoplasm; P:nitrogen compound metabolic process	-	IPR002669
Y88_1320	urease, gamma subunit	100	C:cytoplasm; F:urease activity; P:urea cycle intermediate metabolic process; P:purine nucleobase metabolic process; P:atrazine catabolic process; F:nickel cation binding; P:urea catabolic process	EC:3.5.1.5	IPR002026; IPR012010; PTHR32426 (PANTHER), PTHR32426:SF0 (PANTHER)
Y88_1319	urease, beta subunit	101	C:cytoplasm; P:urea catabolic process; F:urease activity; P:urea cycle intermediate metabolic process; P:purine nucleobase metabolic process; P:atrazine catabolic process	EC:3.5.1.5	IPR002019; PTHR32426 (PANTHER), PTHR32426:SF2 (PANTHER)
Y88_1318	urease subunit alpha	570	C:cytoplasm; P:urea catabolic process; F:urease activity; F:nickel cation binding; P:urea cycle intermediate metabolic process; P:purine nucleobase metabolic process; P:atrazine catabolic process	EC:3.5.1.5	IPR005848; IPR006680; IPR011059; IPR011612; IPR017950; IPR017951; G3DSA:2.30.40.10 (GENE3D), G3DSA:3.20.20.140 (GENE3D), PTHR32426 (PANTHER), PTHR32426:SF7 (PANTHER), SSF51556 (SUPERFAMILY)
Y88_1317	urease accessory protein UreE	185	C:cytoplasm; P:protein complex assembly; F:nickel cation binding; P:protein folding; F:unfolded protein binding; P:enzyme active site formation; P:urea metabolic process	-	IPR004029; IPR007864; IPR012406; G3DSA:2.60.260.20 (GENE3D)
Y88_1316	Urease accessory protein UreF	226	F:nickel cation binding; C:cytoplasm; P:nitrogen compound metabolic process	-	IPR002639
Y88_1315	urease accessory protein ureG	222	C:cytoplasm; F:ATP binding; F:nickel cation binding; F:GTP binding; F:GTPase activity; P:GTP catabolic process; F:metallochaperone activity; F:protein homodimerization activity; P:metal ion transport	-	IPR003495; IPR004400; IPR012202; G3DSA:3.40.50.300 (GENE3D), PTHR31715 (PANTHER), SSF52540 (SUPERFAMILY)
Y88_1314	hypothetical protein	86	-
Y88_1313	hypothetical protein	197	-
Y88_1312	hypothetical protein	129	-		G3DSA:3.10.450.50 (GENE3D), PF13474 (PFAM), SSF54427 (SUPERFAMILY)
Y88_1311	hypothetical protein	172	-		IPR021295
Y88_1310	acyltransferase 3	309	F:transferase activity, transferring acyl groups other than amino-acyl groups; C:membrane	EC:2.3.1.0	IPR002656
Y88_1309	hypothetical protein	53	-
Y88_1308	amidohydrolase 3	592	C:cytoplasm; F:hydrolase activity, acting on carbon-nitrogen (but not peptide) bonds, in cyclic amides; P:histidine catabolic process to glutamate and formamide; P:nitrogen compound metabolic process	EC:3.5.2.0	IPR005920; IPR011059; IPR013108; G3DSA:2.30.40.10 (GENE3D), SSF51556 (SUPERFAMILY)
Y88_1307	AsnC family transcriptional regulator	175	F:sequence-specific DNA binding transcription factor activity; F:sequence-specific DNA binding; P:regulation of transcription, DNA-dependent; C:transcription factor complex;	-	IPR000485; IPR011008; IPR011991; IPR019887; IPR019888; PTHR30154 (PANTHER), PTHR30154:SF0 (PANTHER), PF13404 (PFAM), SSF46785 (SUPERFAMILY)
Y88_1306	hypothetical protein	291	C:membrane	-	IPR000620; PTHR30375 (PANTHER), SSF103481 (SUPERFAMILY)
Y88_1305	hypothetical protein	217	-
Y88_1304	TetR family transcriptional regulator	199	F:DNA binding; P:regulation of transcription, DNA-dependent	-	IPR001647; IPR009057; IPR011075; IPR015893; IPR025996
Y88_1303	hypothetical protein	185	F:heme binding; F:electron carrier activity; P:electron transport	-	IPR009056
Y88_1301	Methylamine utilization protein mauD	200	F:oxidoreductase activity; P:oxidation-reduction process	-	IPR012336; IPR013740
Y88_1300	Methylamine utilization protein mauE	185	C:integral to membrane; P:methylamine metabolic process	-	IPR009908
Y88_1302	putative methylamine dehydrogenase light chain precursor	181	F:amine dehydrogenase activity; C:periplasmic space; P:oxidation-reduction process; P:amine metabolic process; P:methane metabolic process	EC:1.4.99.3	IPR006311; IPR013504; IPR016008
Y88_1297	quinohemoprotein amine dehydrogenase, 60 kDa subunit	604	F:heme binding; F:electron carrier activity; P:electron transport	-	IPR009056; IPR009111; IPR013783; IPR014756; IPR015183; IPR015184; IPR023887
Y88_1296	radical SAM family protein	485	P:metabolic process; F:iron-sulfur cluster binding; F:catalytic activity	-	IPR006638; IPR007197; IPR023885; IPR023886; G3DSA:3.80.30.10 (GENE3D), PTHR11228 (PANTHER), PTHR11228:SF0 (PANTHER), PF13353 (PFAM), SSF102114 (SUPERFAMILY)
Y88_1299	methylamine dehydrogenase heavy chain precursor	394	F:amine dehydrogenase activity; C:periplasmic space; P:oxidation-reduction process; P:methylamine metabolic process; P:methane metabolic process; F:protein binding	EC:1.4.99.3	IPR009451; IPR011044; IPR015943
Y88_1298	TetR family transcriptional regulator	255	F:DNA binding; P:regulation of transcription, DNA-dependent	-	IPR001647; IPR009057; IPR011075; IPR015893; PF13977 (PFAM)
Y88_1295	hypothetical protein	109	P:oxidation-reduction process; F:oxidoreductase activity, acting on the CH-NH2 group of donors	-	IPR015084
Y88_1294	hypothetical protein	372	F:protein binding		IPR011044; IPR015943
Y88_1292	ABC transporter related protein	557	P:transmembrane transport; C:integral to membrane; F:ATPase activity, coupled to transmembrane movement of substances; P:ATP catabolic process; F:ATP binding	-	IPR001140; IPR003439; IPR003593; IPR011527; IPR017871; IPR017940; G3DSA:1.20.1560.10 (GENE3D), G3DSA:3.40.50.300 (GENE3D), PTHR24221 (PANTHER), PTHR24221:SF50 (PANTHER), SSF52540 (SUPERFAMILY)
Y88_1293	hypothetical protein	351	-
Y88_1291	hypothetical protein	204	F:serine-type endopeptidase activity; P:proteolysis	EC:3.4.21.0	IPR000209; IPR015500; PTHR10795:SF63 (PANTHER)
Y88_1288	enoyl-(acyl-carrier-protein) reductase	275	P:fatty acid biosynthetic process; F:enoyl-[acyl-carrier-protein] reductase (NADH) activity; P:oxidation-reduction process; F:nucleotide binding; C:fatty acid synthase complex; P:acyl-carrier-protein biosynthetic process	EC:1.3.1.9	IPR002347; IPR014358; IPR016040; PTHR24322 (PANTHER), PF13561 (PFAM), SSF51735 (SUPERFAMILY)
Y88_1290	TonB-dependent receptor	847	C:cell outer membrane; F:receptor activity; P:transport; C:plasma membrane; F:transporter activity; P:signal transduction	-	IPR000531; IPR012910; PTHR32552 (PANTHER), PTHR32552:SF0 (PANTHER), SSF56935 (SUPERFAMILY)
Y88_1285	argininosuccinate synthase	404	C:cytoplasm; P:arginine biosynthetic process; F:ATP binding; F:argininosuccinate synthase activity; P:alanine metabolic process; P:aspartate metabolic process; P:proline metabolic process	EC:6.3.4.5	IPR001518; IPR014729; IPR018223; IPR024074; SSF52402 (SUPERFAMILY), SSF69864 (SUPERFAMILY)
Y88_1289	sulfotransferase	689	F:transferase activity; F:protein binding	-	IPR001440; IPR011990; IPR013026; IPR019734; G3DSA:3.40.50.300 (GENE3D), PTHR23083 (PANTHER), PF13428 (PFAM), PF13469 (PFAM), SSF48452 (SUPERFAMILY), SSF52540 (SUPERFAMILY)
Y88_1286	nitroreductase	220	P:oxidation-reduction process; F:oxidoreductase activity	-	IPR000415; PTHR23026 (PANTHER), PTHR23026:SF52 (PANTHER)
Y88_1287	hypothetical protein	86	-
Y88_1284	MATE efflux family protein	467	P:drug transmembrane transport; C:membrane; F:antiporter activity; F:drug transmembrane transporter activity	-	IPR002528; PTHR11206 (PANTHER), PTHR11206:SF3 (PANTHER)
Y88_1283	hypothetical protein	68	-
Y88_1282	hypothetical protein	116	C:outer membrane	-	IPR008816
Y88_1280	putative transcriptional regulator	326	F:sequence-specific DNA binding transcription factor activity; F:DNA binding; P:regulation of transcription, DNA-dependent; C:transcription factor complex;	-	IPR000847; IPR005119; IPR011991; G3DSA:3.40.190.10 (GENE3D), PTHR30346 (PANTHER), SSF46785 (SUPERFAMILY), SSF53850 (SUPERFAMILY)
Y88_1279	MFS family transporter	396	P:transmembrane transport; C:integral to membrane; F:transporter activity	-	IPR005829; IPR011701; IPR016196; IPR020846; G3DSA:1.20.1250.20 (GENE3D), PTHR24003 (PANTHER), PTHR24003:SF33 (PANTHER)
Y88_1278	alpha/beta hydrolase fold protein	225	F:hydrolase activity	-	IPR000073; G3DSA:3.40.50.1820 (GENE3D), PTHR10992 (PANTHER), PTHR10992:SF401 (PANTHER), PF12697 (PFAM), SSF53474 (SUPERFAMILY)
Y88_1281	phenazine biosynthesis protein	279	P:biosynthetic process; F:catalytic activity	-	IPR003719; G3DSA:3.10.310.10 (GENE3D), SSF54506 (SUPERFAMILY)
Y88_1277	hypothetical protein	121	-		IPR009288; IPR013024; SSF110857 (SUPERFAMILY)
Y88_1276	hypothetical protein	99	-
Y88_1275	hypothetical protein	77	-
Y88_1273	hypothetical protein	241	C:integral to membrane; C:cell outer membrane	-	IPR011250; PF13505 (PFAM), SSF56925 (SUPERFAMILY)
Y88_1274	hypothetical protein	421	C:cytoplasm; F:rRNA (adenine-C2-)-methyltransferase activity; F:iron ion binding; P:RNA methylation; P:rRNA processing; F:4 iron, 4 sulfur cluster binding	EC:2.1.1.192	IPR004383; IPR006638; IPR007197; IPR023404; PTHR30544 (PANTHER), PTHR30544:SF0 (PANTHER), SSF102114 (SUPERFAMILY)
Y88_1272	hypothetical protein	173	-
Y88_1271	hypothetical protein	67	-
Y88_1270	hypothetical protein	63	-		IPR025227
Y88_1269	phosphoglycerate/bisphosphoglycerate mutase	209	F:catalytic activity; P:metabolic process	-	IPR001345; IPR013078; G3DSA:3.40.50.1240 (GENE3D), PTHR23029 (PANTHER), SSF53254 (SUPERFAMILY)
Y88_1266	dihydrodipicolinate synthase	293	C:cytoplasm; P:diaminopimelate biosynthetic process; F:dihydrodipicolinate synthase activity	EC:4.2.1.52	IPR002220; IPR005263; IPR013785; IPR020624; PTHR12128:SF10 (PANTHER), SSF51569 (SUPERFAMILY)
Y88_1264	patatin	367	P:lipid metabolic process	-	IPR002641; IPR016035; IPR021095; G3DSA:3.40.1090.10 (GENE3D), PTHR14226 (PANTHER)
Y88_1263	SsrA-binding protein	160	C:cytoplasm; F:RNA binding	-	IPR000037; IPR020081; IPR023620; PTHR30308 (PANTHER)
Y88_1265	3-hydroxybutyrate dehydrogenase	260	F:3-hydroxybutyrate dehydrogenase activity; P:oxidation-reduction process; F:nucleotide binding; P:cellular ketone body metabolic process	EC:1.1.1.30	IPR002198; IPR002347; IPR011294; IPR016040; IPR020904; PTHR24322 (PANTHER), SSF51735 (SUPERFAMILY)
Y88_1261	fatty acid desaturase	377	P:lipid metabolic process	-	IPR005804
Y88_1268	GreA/GreB family elongation factor	161	F:translation elongation factor activity; F:DNA binding; P:regulation of DNA-dependent transcription, elongation; C:ribosome; P:regulation of translational elongation	-	IPR001437; IPR022691; IPR023459; PTHR30091 (PANTHER), SSF54534 (SUPERFAMILY)
Y88_1267	lytic transglycosylase, catalytic	683	F:hydrolase activity, hydrolyzing O-glycosyl compounds; C:periplasmic space; P:carbohydrate metabolic process	EC:3.2.1.0	IPR008258; IPR008939; IPR016026; IPR023346; G3DSA:1.10.530.10 (GENE3D), PTHR21666 (PANTHER), PTHR21666:SF44 (PANTHER)
Y88_1260	hypothetical protein	390	P:ubiquinone biosynthetic process; F:flavin adenine dinucleotide binding; F:oxidoreductase activity, acting on paired donors, with incorporation or reduction of molecular oxygen, NADH or NADPH as one donor, and incorporation of one atom of oxygen; P:oxidation-reduction process	EC:1.14.13.0	IPR002938; IPR003042; IPR010971; G3DSA:3.50.50.60 (GENE3D), PTHR13789 (PANTHER), SSF51905 (SUPERFAMILY)
Y88_1257	recombinase A	356	C:cytoplasm; P:SOS response; F:DNA-dependent ATPase activity; F:single-stranded DNA binding; F:ATP binding; F:damaged DNA binding; P:DNA recombination; P:DNA repair	-	IPR003593; IPR013765; IPR020584; IPR020587; IPR020588; IPR023400; G3DSA:3.40.50.300 (GENE3D), PTHR22942 (PANTHER), SSF52540 (SUPERFAMILY)
Y88_1259	hypothetical protein	267	-		IPR018639
Y88_1258	multi-sensor hybrid histidine kinase	810	F:two-component response regulator activity; P:two-component signal transduction system (phosphorelay); P:intracellular signal transduction; C:intracellular; P:peptidyl-histidine phosphorylation; P:regulation of transcription, DNA-dependent; P:signal transduction by phosphorylation; F:ATP binding; F:two-component sensor activity; C:membrane; ; C:protein histidine kinase complex	-	IPR000014; IPR001789; IPR003594; IPR003661; IPR004358; IPR005467; IPR009082; IPR011006; IPR013656; G3DSA:1.10.287.240 (GENE3D), G3DSA:3.30.450.20 (GENE3D), G3DSA:3.40.50.2300 (GENE3D), PTHR24423 (PANTHER), PTHR24423:SF311 (PANTHER), SSF55785 (SUPERFAMILY)
Y88_1256	putative methyltransferase	278	F:methyltransferase activity; P:methylation	EC:2.1.1.0	G3DSA:3.40.50.150 (GENE3D), PTHR10108 (PANTHER), PTHR10108:SF79 (PANTHER), PF12847 (PFAM), SSF53335 (SUPERFAMILY)
Y88_1255	alanyl-tRNA synthetase	880	C:cytoplasm; F:alanine-tRNA ligase activity; P:alanyl-tRNA aminoacylation; F:metal ion binding; F:ATP binding; F:tRNA binding; P:alanine metabolic process; P:aspartate metabolic process	EC:6.1.1.7	IPR002318; IPR003156; IPR012947; IPR018162; IPR018163; IPR018164; IPR018165; G3DSA:3.30.930.10 (GENE3D), G3DSA:3.30.980.10 (GENE3D), PTHR11777 (PANTHER), SSF55681 (SUPERFAMILY)
Y88_1262	GCN5-related N-acetyltransferase	139	F:N-acetyltransferase activity; P:acyl-carrier-protein biosynthetic process	-	IPR000182; IPR016181
Y88_1251	TonB-dependent receptor-like protein	874	C:cell outer membrane; F:receptor activity; P:transport; C:plasma membrane; F:transporter activity; P:signal transduction	-	IPR000531; IPR012910; SSF56935 (SUPERFAMILY)
Y88_1253	isocitrate dehydrogenase	407	F:NAD binding; F:isocitrate dehydrogenase (NADP+) activity; F:magnesium ion binding; P:isocitrate metabolic process; P:glutathione metabolic process; P:reductive tricarboxylic acid cycle	EC:1.1.1.42	IPR004790; IPR019818; IPR024084; SSF53659 (SUPERFAMILY)
Y88_1252	short chain enoyl-CoA hydratase	259	F:enoyl-CoA hydratase activity; F:isomerase activity; P:isoleucine catabolic process; P:leucine catabolic process; P:lysine catabolic process; P:tryptophan metabolic process; P:valine catabolic process; P:fatty acid biosynthetic process; P:benzoate metabolic process; P:beta-alanine metabolic process; P:limonene catabolic process	EC:4.2.1.17	IPR001753; IPR014748; IPR018376; G3DSA:3.90.226.10 (GENE3D), PTHR11941 (PANTHER), SSF52096 (SUPERFAMILY)
Y88_1250	methyl-accepting chemotaxis sensory transducer	484	P:chemotaxis; P:oxygen transport; F:signal transducer activity; F:heme binding; P:signal transduction; C:membrane; F:oxygen binding	-	IPR004089; IPR004090; IPR009050; IPR012292; PTHR32089 (PANTHER)
Y88_1249	response regulator receiver domain-containing protein	129	P:intracellular signal transduction; P:two-component signal transduction system (phosphorelay); C:intracellular; F:two-component response regulator activity; P:regulation of transcription, DNA-dependent;	-	IPR001789; IPR011006; G3DSA:3.40.50.2300 (GENE3D), PTHR24423 (PANTHER), PTHR24423:SF323 (PANTHER)
Y88_1248	N-formylglutamate amidohydrolase	320	F:N-acetylmuramoyl-L-alanine amidase activity; P:peptidoglycan catabolic process; P:nitrogen compound metabolic process; P:peptidoglycan biosynthetic process	EC:3.5.1.28	IPR002508; IPR007709
Y88_1247	SapC	259	-		IPR010836
Y88_1246	hypothetical protein	76	-
Y88_1245	FAD linked oxidase-like protein	506	F:flavin adenine dinucleotide binding; P:oxidation-reduction process; F:UDP-N-acetylmuramate dehydrogenase activity; P:amino sugar metabolic process	EC:1.1.1.158	IPR004113; IPR006094; IPR016164; IPR016166; IPR016167; IPR016168; IPR016171; PTHR11748 (PANTHER), PTHR11748:SF26 (PANTHER)
Y88_1244	hypothetical protein	209	-
Y88_1254	Alcohol dehydrogenase GroES domain protein	343	F:alcohol dehydrogenase (NADP+) activity; F:nucleotide binding; P:oxidation-reduction process; F:zinc ion binding; F:alcohol dehydrogenase (NAD) activity; P:gluconeogenesis; P:glycolysis; P:caprolactam catabolic process; P:glycerolipid metabolic process	EC:1.1.1.2; EC:1.1.1.1	IPR002085; IPR002328; IPR011032; IPR013149; IPR013154; IPR016040; G3DSA:3.90.180.10 (GENE3D), PTHR11695:SF280 (PANTHER), SSF51735 (SUPERFAMILY)
Y88_1243	DEAD/DEAH box helicase-like protein	481	F:nucleic acid binding; F:ATP binding; F:ATP-dependent helicase activity	-	IPR000629; IPR001650; IPR011545; IPR014001; IPR014014; G3DSA:3.40.50.300 (GENE3D), PTHR24031 (PANTHER), PTHR24031:SF0 (PANTHER), SSF52540 (SUPERFAMILY)
Y88_1242	hypothetical protein	69	-		IPR007047
Y88_1240	methyl-accepting chemotaxis sensory transducer	468	C:integral to membrane; F:signal transducer activity; P:signal transduction; P:chemotaxis; F:protein binding	-	IPR000727; IPR003660; IPR004089; IPR004090; PTHR32089 (PANTHER)
Y88_1241	ATP-dependent DNA helicase Rep	764	F:ATP-dependent DNA helicase activity; F:ATP binding; F:DNA binding; C:replication fork	-	IPR000212; IPR013986; IPR014016; IPR014017; G3DSA:1.10.486.10 (GENE3D), G3DSA:3.40.50.300 (GENE3D), SSF52540 (SUPERFAMILY)
Y88_1238	general substrate transporter	424	P:transmembrane transport; C:integral to membrane; F:transmembrane transporter activity	-	IPR005828; IPR016196; IPR020846; G3DSA:1.20.1250.20 (GENE3D), PTHR24063 (PANTHER), PTHR24063:SF153 (PANTHER)
Y88_1237	N6-adenine-specific methylase	181	P:rRNA methylation; F:nucleic acid binding; F:methyltransferase activity	EC:2.1.1.0	IPR002052; IPR004398; G3DSA:3.40.50.150 (GENE3D), PTHR23290 (PANTHER), SSF53335 (SUPERFAMILY)
Y88_1236	pseudouridine synthase, Rsu	316	F:RNA binding; P:pseudouridine synthesis; F:pseudouridine synthase activity	EC:5.4.99.12	IPR000748; IPR002942; IPR006145; IPR018496; IPR020103; PTHR21600 (PANTHER), PTHR21600:SF2 (PANTHER), SSF55174 (SUPERFAMILY)
Y88_1235	beta-lactamase induction signal transducer	557	P:transmembrane transport; C:integral to membrane	-	IPR011701; IPR016196; G3DSA:1.20.1250.20 (GENE3D), PTHR12778 (PANTHER), PTHR12778:SF2 (PANTHER)
Y88_1234	bifunctional FolC protein	436	F:tetrahydrofolylpolyglutamate synthase activity; F:ATP binding; P:tetrahydrofolylpolyglutamate biosynthetic process; P:glutamate metabolic process; P:folic acid biosynthetic process	EC:6.3.2.17	IPR001645; IPR004101; IPR013221; IPR018109; PTHR11136:SF0 (PANTHER)
Y88_1239	hypothetical protein	54	-
Y88_1233	acetyl-coenzyme A carboxylase carboxyl transferase subunit alpha	282	F:acetyl-CoA carboxylase activity; P:fatty acid biosynthetic process; C:acetyl-CoA carboxylase complex; F:metal ion binding; P:malonyl-CoA biosynthetic process; F:ATP binding; F:transferase activity; P:pyruvate metabolic process	EC:6.4.1.2	IPR000022; IPR000438; IPR011762; G3DSA:3.90.226.10 (GENE3D), PTHR22855 (PANTHER), PTHR22855:SF4 (PANTHER), SSF52096 (SUPERFAMILY)
Y88_1232	tryptophan synthase subunit alpha	267	F:tryptophan synthase activity; P:tryptophan biosynthetic process; P:tyrosine biosynthetic process; P:L-phenylalanine biosynthetic process	EC:4.2.1.20	IPR002028; IPR011060; IPR013785; IPR018204; PTHR10314 (PANTHER), PTHR10314:SF4 (PANTHER)
Y88_1231	tryptophan synthase subunit beta	404	F:tryptophan synthase activity; F:pyridoxal phosphate binding; P:tryptophan biosynthetic process; P:tyrosine biosynthetic process; P:L-phenylalanine biosynthetic process	EC:4.2.1.20	IPR001926; IPR006653; IPR006654; IPR023026; G3DSA:3.40.50.1100 (GENE3D), PTHR10314 (PANTHER)
Y88_1230	hypothetical protein	67	-
Y88_1229	hypothetical protein	161	C:integral to membrane; C:cell outer membrane	-	IPR011250; PF13505 (PFAM)
Y88_1227	hypothetical protein	251	-		IPR007497
Y88_1226	GCN5-related N-acetyltransferase	169	F:N-acetyltransferase activity; P:acyl-carrier-protein biosynthetic process	-	IPR000182; IPR016181; PTHR23091 (PANTHER)
Y88_1225	orotidine-5'-phosphate decarboxylase	241	P:'de novo' UMP biosynthetic process; F:orotidine-5'-phosphate decarboxylase activity; P:'de novo' pyrimidine nucleobase biosynthetic process	EC:4.1.1.23	IPR001754; IPR011060; IPR013785; IPR014732; IPR018089; PTHR32119 (PANTHER)
Y88_1228	Phosphoribosylanthranilate isomerase	214	F:phosphoribosylanthranilate isomerase activity; P:tryptophan biosynthetic process; P:tyrosine biosynthetic process; P:L-phenylalanine biosynthetic process	EC:5.3.1.24	IPR001240; IPR011060; IPR013785; PTHR22854 (PANTHER), PTHR22854:SF6 (PANTHER)
Y88_1221	TonB-dependent receptor	792	C:cell outer membrane; F:receptor activity; P:transport; C:plasma membrane; F:transporter activity; P:signal transduction	-	IPR000531; IPR012910; PTHR32552 (PANTHER), PTHR32552:SF0 (PANTHER), SSF56935 (SUPERFAMILY)
Y88_1220	DNA repair protein RadC	301	-		IPR001405; IPR010994; IPR020891; IPR025657; G3DSA:1.10.150.20 (GENE3D), G3DSA:3.40.140.10 (GENE3D), PTHR30471 (PANTHER), PTHR30471:SF0 (PANTHER)
Y88_1224	hypothetical protein	103	-		IPR010445
Y88_1218	hypothetical protein	54	-		IPR025985; PD052969 (PRODOM)
Y88_1222	adenylosuccinate lyase	439	P:purine ribonucleotide biosynthetic process; F:N6-(1,2-dicarboxyethyl)AMP AMP-lyase (fumarate-forming) activity; F:(S)-2-(5-amino-1-(5-phospho-D-ribosyl)imidazole-4-carboxamido)succinate AMP-lyase (fumarate-forming) activity; P:purine nucleobase metabolic process; P:alanine metabolic process; P:aspartate metabolic process	EC:4.3.2.2	IPR000362; IPR003031; IPR004769; IPR008948; IPR019468; IPR020557; IPR022761; IPR024083; G3DSA:1.10.40.30 (GENE3D), G3DSA:1.20.200.10 (GENE3D), PTHR11444 (PANTHER)
Y88_1217	hypothetical protein	132	-		IPR008309
Y88_1223	hypothetical protein	43	-
Y88_1216	putative ATP synthase protein I	107	F:hydrolase activity		G3DSA:1.20.1250.20 (GENE3D), PF09527 (PFAM)
Y88_1219	hypothetical protein	1097	-		IPR021730
Y88_1214	H+-transporting two-sector ATPase, C subunit	74	F:hydrogen ion transmembrane transporter activity; C:integral to membrane; P:ATP synthesis coupled proton transport; C:proton-transporting ATP synthase complex, coupling factor F(o); P:ATP hydrolysis coupled proton transport; F:hydrolase activity	-	IPR000454; IPR002379
Y88_1211	putative acetyltransferase protein	163	F:N-acetyltransferase activity; P:acyl-carrier-protein biosynthetic process	-	IPR000182; IPR016181
Y88_1213	hypothetical protein	164	F:hydrogen ion transmembrane transporter activity; C:integral to membrane; P:ATP synthesis coupled proton transport; C:proton-transporting ATP synthase complex, coupling factor F(o)	-	IPR002146
Y88_1210	LacI family transcription regulator	328	F:sequence-specific DNA binding transcription factor activity; F:DNA binding; P:regulation of transcription, DNA-dependent; C:transcription factor complex;	-	IPR000843; IPR010982; G3DSA:3.40.50.2300 (GENE3D), PTHR30146 (PANTHER), PF13377 (PFAM), SSF53822 (SUPERFAMILY)
Y88_1215	F0F1 ATP synthase subunit A	261	F:hydrogen ion transmembrane transporter activity; C:integral to membrane; P:ATP synthesis coupled proton transport; C:proton-transporting ATP synthase complex, coupling factor F(o); F:hydrolase activity	-	IPR000568; PTHR11410:SF0 (PANTHER)
Y88_1212	AtpF, ATP synthase F0, B subunit	171	P:plasma membrane ATP synthesis coupled proton transport; F:hydrogen ion transporting ATP synthase activity, rotational mechanism; C:integral to membrane; C:proton-transporting ATP synthase complex, coupling factor F(o); C:plasma membrane	-	IPR002146
Y88_1209	hydroxyacylglutathione hydrolase	254	F:zinc ion binding; F:hydroxyacylglutathione hydrolase activity; P:pyruvate metabolic process; P:glutathione biosynthetic process	EC:3.1.2.6	IPR001279; IPR017782; G3DSA:3.60.15.10 (GENE3D), PTHR11935 (PANTHER), SSF56281 (SUPERFAMILY)
Y88_1207	GCN5-related N-acetyltransferase	179	F:N-acetyltransferase activity; P:acyl-carrier-protein biosynthetic process	-	IPR000182; IPR016181
Y88_1205	peptidase U61, LD-carboxypeptidase A	276	F:carboxypeptidase activity	-	IPR003507; SSF141986 (SUPERFAMILY), SSF52317 (SUPERFAMILY)
Y88_1208	30S ribosomal protein S1	566	C:ribosome; F:structural constituent of ribosome; F:RNA binding; P:translation; P:ribosome biogenesis	-	IPR000110; IPR003029; IPR012340; IPR016027; IPR022967; PTHR10724 (PANTHER)
Y88_1206	UDP-N-acetylmuramate--L-alanine ligase	481	F:UDP-N-acetylmuramate-L-alanine ligase activity; C:cytoplasm; P:regulation of cell shape; F:ATP binding; P:cell division; P:glutamine metabolic process; P:peptidoglycan biosynthetic process	EC:6.3.2.8	IPR000713; IPR004101; IPR005758; IPR013221; IPR016040; PTHR23135 (PANTHER), SSF51984 (SUPERFAMILY)
Y88_1204	Acyl-carrier-protein] S-malonyltransferase	311	F:[acyl-carrier-protein] S-malonyltransferase activity; C:fatty acid synthase complex; P:fatty acid biosynthetic process; P:acyl-carrier-protein biosynthetic process; F:protein binding	EC:2.3.1.39	IPR001227; IPR004410; IPR014043; IPR016035; IPR016036; IPR024925; G3DSA:3.30.70.250 (GENE3D), PTHR10982 (PANTHER)
Y88_1203	3-oxoacyl-acyl-carrier-protein] reductase	254	P:fatty acid biosynthetic process; F:3-oxoacyl-[acyl-carrier-protein] reductase (NADPH) activity; F:NAD binding; P:oxidation-reduction process; C:fatty acid synthase complex; P:acyl-carrier-protein biosynthetic process	EC:1.1.1.100	IPR002198; IPR002347; IPR011284; IPR016040; IPR020904; PTHR24316 (PANTHER), PTHR24316:SF3 (PANTHER), SSF51735 (SUPERFAMILY)
Y88_1202	hypothetical protein	168	-
Y88_1201	hypothetical protein	59	-
Y88_1200	DNA polymerase III subunit beta	356	C:cytoplasm; F:DNA-directed DNA polymerase activity; P:DNA replication; F:DNA binding; F:3'-5' exonuclease activity; C:DNA polymerase III complex	EC:2.7.7.7	IPR001001; IPR022634; IPR022635; IPR022637; IPR024693; PTHR30478 (PANTHER), SSF55979 (SUPERFAMILY)
Y88_1199	methyl-accepting chemotaxis sensory transducer	447	P:chemotaxis; P:oxygen transport; F:signal transducer activity; F:heme binding; P:signal transduction; C:integral to membrane; F:oxygen binding	-	IPR003660; IPR004089; IPR004090; IPR009050; IPR012292; PTHR32089 (PANTHER)
Y88_1194	GTP-binding protein LepA	600	P:translation; P:GTP catabolic process; F:GTPase activity; F:GTP binding; C:plasma membrane	-	IPR000640; IPR000795; IPR004161; IPR005225; IPR006297; IPR009000; IPR009022; IPR013842; G3DSA:2.40.30.10 (GENE3D), G3DSA:3.30.70.870 (GENE3D), G3DSA:3.40.50.300 (GENE3D), PTHR23115 (PANTHER), SSF52540 (SUPERFAMILY)
Y88_1197	FAD-dependent pyridine nucleotide-disulfide oxidoreductase	461	F:oxidoreductase activity; P:oxidation-reduction process; F:nucleotide binding	-	IPR016040; IPR021163; IPR023753; PR00419 (PRINTS), G3DSA:3.50.50.60 (GENE3D), PTHR11938 (PANTHER), PTHR11938:SF4 (PANTHER), SSF51971 (SUPERFAMILY)
Y88_1198	hypothetical protein	46	-
Y88_1196	alpha/beta hydrolase	271	F:hydrolase activity	-	IPR000073; G3DSA:3.40.50.1820 (GENE3D), PTHR10992 (PANTHER), PF12697 (PFAM), SSF53474 (SUPERFAMILY)
Y88_1195	diguanylate cyclase/phosphodiesterase with PAS/PAC sensor	904	P:two-component signal transduction system (phosphorelay); P:intracellular signal transduction; C:intracellular; P:regulation of transcription, DNA-dependent; P:cyclic nucleotide biosynthetic process; F:phosphorus-oxygen lyase activity; F:cyclic-di-GMP binding; P:signal transduction by phosphorylation; F:two-component sensor activity; C:protein histidine kinase complex	-	IPR000014; IPR000160; IPR000700; IPR001054; IPR001610; IPR001633; IPR009875; G3DSA:3.30.450.20 (GENE3D), G3DSA:3.30.70.270 (GENE3D), PTHR30394 (PANTHER), PTHR30394:SF0 (PANTHER), PF13426 (PFAM), SSF141371 (SUPERFAMILY), SSF55785 (SUPERFAMILY)
Y88_1192	SEC-independent protein translocase protein TatC	129	F:heme binding; P:oxygen transport; F:oxygen binding	-	IPR001486; IPR009050; IPR012292
Y88_1191	sulfate adenylyltransferase subunit 2	301	P:sulfate reduction; F:ATP binding; P:sulfate assimilation; F:sulfate adenylyltransferase (ATP) activity; P:purine nucleobase metabolic process	EC:2.7.7.4	IPR002500; IPR011784; IPR014729; PTHR30180 (PANTHER), SSF52402 (SUPERFAMILY)
Y88_1189	inositol monophosphatase	256	P:phosphatidylinositol phosphorylation	-	IPR000760; G3DSA:3.30.540.10 (GENE3D), G3DSA:3.40.190.80 (GENE3D), SSF56655 (SUPERFAMILY)
Y88_1190	bifunctional sulfate adenylyltransferase subunit 1/adenylylsulfate kinase protein	657	F:adenylylsulfate kinase activity; P:sulfate assimilation; F:sulfate adenylyltransferase (ATP) activity; F:ATP binding; P:GTP catabolic process; P:phosphorylation; F:GTPase activity; F:GTP binding; P:purine nucleobase metabolic process	EC:2.7.1.25; EC:2.7.7.4	IPR000795; IPR002891; IPR004161; IPR009000; IPR009001; IPR011779; G3DSA:2.40.30.10 (GENE3D), G3DSA:3.40.50.300 (GENE3D), PTHR23115 (PANTHER), PTHR23115:SF34 (PANTHER), SSF52540 (SUPERFAMILY)
Y88_1188	flavin reductase-like, FMN-binding protein	161	P:oxidation-reduction process; F:FMN binding; F:riboflavin reductase (NADPH) activity	EC:1.5.1.30	IPR002563; IPR009002; IPR012349; PTHR30466 (PANTHER), PTHR30466:SF0 (PANTHER)
Y88_1185	hypothetical protein	43	-
Y88_1187	Crp/FNR family transcriptional regulator	232	F:sequence-specific DNA binding transcription factor activity; F:DNA binding; P:regulation of transcription, DNA-dependent; C:transcription factor complex;	-	IPR000595; IPR001808; IPR011991; IPR012318; IPR014710; IPR018490; PTHR24567 (PANTHER), PTHR24567:SF13 (PANTHER), SSF46785 (SUPERFAMILY)
Y88_1186	OmpW	238	C:integral to membrane; C:cell outer membrane	-	IPR005618; IPR011250; SSF56925 (SUPERFAMILY)
Y88_1193	major facilitator superfamily MFS_1	411	P:transmembrane transport; C:integral to membrane; F:transmembrane transporter activity	-	IPR005828; IPR005829; IPR016196; IPR020846; G3DSA:1.20.1250.20 (GENE3D)
Y88_1184	cytochrome c oxidase, cbb3-type, subunit I	519	P:aerobic respiration; F:electron carrier activity; F:heme binding; C:integral to membrane; C:plasma membrane respiratory chain complex IV; F:cytochrome-c oxidase activity; P:electron transport; P:mitochondrial electron transport, cytochrome c to oxygen; P:proton transport	EC:1.9.3.1	IPR000883; IPR004677; IPR023615; IPR023616
Y88_1183	cytochrome c oxidase, cbb3-type, subunit II	250	F:heme binding; F:cytochrome-c oxidase activity; F:electron carrier activity; P:mitochondrial electron transport, cytochrome c to oxygen; P:proton transport; C:respiratory chain complex IV; P:electron transport	EC:1.9.3.1	IPR003468; IPR009056
Y88_1182	Cbb3-type cytochrome oxidase component	57	P:oxidation-reduction process; F:oxidoreductase activity; F:cytochrome-c oxidase activity		IPR008621
Y88_1181	cytochrome c oxidase, cbb3-type, subunit III	319	F:oxidoreductase activity; C:respiratory chain; C:plasma membrane; F:electron carrier activity; F:heme binding; P:proton transport; P:electron transport chain; P:electron transport	-	IPR004678; IPR008168; IPR009056; PF13442 (PFAM)
Y88_1180	4Fe-4S ferredoxin, iron-sulfur binding protein	494	F:oxidoreductase activity; P:oxidation-reduction process; F:electron carrier activity; C:integral to membrane; F:iron-sulfur cluster binding; P:electron transport	-	IPR001450; IPR012285; IPR013783; IPR014116; IPR017896; IPR017900; G3DSA:3.30.70.20 (GENE3D), PF11614 (PFAM), PF13746 (PFAM), SSF54862 (SUPERFAMILY)
Y88_1177	cytochrome oxidase maturation protein, cbb3-type	65	-		IPR004714
Y88_1179	integral membrane protein linked to a cation pump-like protein	174	-		IPR008620; IPR018037
Y88_1175	hypothetical protein	41	-
Y88_1174	2-keto-3-deoxy-phosphogluconate aldolase	204	F:2-dehydro-3-deoxy-phosphogluconate aldolase activity; F:4-hydroxy-2-oxoglutarate aldolase activity; P:pentose-phosphate shunt; P:arginine metabolic process; P:proline metabolic process; P:glyoxylate metabolic process	EC:4.1.2.14; EC:4.1.3.16	IPR000887; IPR013785; PTHR30246 (PANTHER), PTHR30246:SF0 (PANTHER), SSF51569 (SUPERFAMILY)
Y88_1178	heavy metal translocating P-type ATPase	736	C:integral to membrane; F:metal ion binding; F:copper-transporting ATPase activity; P:ATP biosynthetic process; F:ATP binding; P:copper ion transport	-	IPR001757; IPR005834; IPR006121; IPR006403; IPR006404; IPR006416; IPR008250; IPR017969; IPR018303; IPR023214; IPR023300; G3DSA:3.30.70.100 (GENE3D), PTHR24093 (PANTHER), PTHR24093:SF55 (PANTHER), PS01229 (PROSITE), SSF81653 (SUPERFAMILY), SSF81665 (SUPERFAMILY)
Y88_1176	coproporphyrinogen III oxidase	443	C:cytoplasm; P:porphyrin-containing compound biosynthetic process; F:coproporphyrinogen oxidase activity; F:iron-sulfur cluster binding; P:oxidation-reduction process; P:chlorophyll metabolic process	EC:1.3.3.3	IPR004558; IPR006638; IPR007197; IPR023404; PTHR13932 (PANTHER), SSF102114 (SUPERFAMILY)
Y88_1173	phosphoenolpyruvate carboxylase	927	F:phosphoenolpyruvate carboxylase activity; P:gluconeogenesis; P:reductive tricarboxylic acid cycle	EC:4.1.1.31	IPR015813; IPR021135
Y88_1171	methyltransferase type 11	140	F:methyltransferase activity; P:methylation	EC:2.1.1.0	G3DSA:3.40.50.150 (GENE3D)
Y88_1172	soluble pyridine nucleotide transhydrogenase	463	C:cytoplasm; F:flavin adenine dinucleotide binding; F:NAD(P)+ transhydrogenase (B-specific) activity; P:cell redox homeostasis; P:oxidation-reduction process; P:nicotinamide metabolic process; P:proton transport; P:nicotinate nucleotide metabolic process	EC:1.6.1.1	IPR001327; IPR004099; IPR013027; IPR016156; IPR023753; PR00411 (PRINTS), G3DSA:3.50.50.60 (GENE3D), PTHR22912 (PANTHER), SSF51905 (SUPERFAMILY)
Y88_1169	translation initiation factor IF-3	159	F:translation initiation factor activity; C:ribosome; P:regulation of translational initiation	-	IPR001288; IPR019814; IPR019815
Y88_1168	ICC-like protein phosphoesterases-like protein	256	-		IPR024173; IPR026336; G3DSA:3.60.21.10 (GENE3D), SSF56300 (SUPERFAMILY)
Y88_1167	coproporphyrinogen III oxidase	293	P:porphyrin-containing compound biosynthetic process; F:coproporphyrinogen oxidase activity; P:oxidation-reduction process; P:chlorophyll metabolic process	EC:1.3.3.3	IPR001260; PTHR10755:SF0 (PANTHER)
Y88_1166	GCN5-related N-acetyltransferase	212	F:N-acetyltransferase activity; P:acyl-carrier-protein biosynthetic process	-	IPR000182; IPR016181
Y88_1165	hypothetical protein	418	F:transferase activity, transferring hexosyl groups	EC:2.4.1.0	IPR018584
Y88_1164	(p)ppGpp synthetase I (GTP pyrophosphokinase), SpoT/RelA	697	F:GTP diphosphokinase activity; F:kinase activity; P:phosphorylation; P:guanosine tetraphosphate metabolic process; P:purine nucleobase metabolic process	EC:2.7.6.5	IPR003607; IPR004095; IPR004811; IPR007685; IPR012675; IPR012676; IPR026020; G3DSA:3.30.70.260 (GENE3D), PF13291 (PFAM), PF13328 (PFAM), SSF109604 (SUPERFAMILY), SSF55021 (SUPERFAMILY), SSF81301 (SUPERFAMILY)
Y88_1170	TrkA-N	379	P:potassium ion transport; F:cation transmembrane transporter activity; F:nucleotide binding	-	IPR003148; IPR006037; IPR013099; IPR016040; G3DSA:1.10.287.70 (GENE3D), PTHR16254 (PANTHER), SSF116726 (SUPERFAMILY), SSF51735 (SUPERFAMILY), SSF81324 (SUPERFAMILY)
Y88_1163	hypothetical protein	105	-		IPR015018; SSF141694 (SUPERFAMILY)
Y88_1161	Type I site-specific restriction-modification system, R subunit	1036	F:endonuclease activity; P:DNA modification; F:ATP binding; F:DNA binding	-	IPR006935; IPR007409; IPR014001; G3DSA:3.40.50.300 (GENE3D), SSF52540 (SUPERFAMILY)
Y88_1162	putative secreted peptidyl prolyl cis-trans isomerase, cyclophilin type	321	P:protein folding; P:protein peptidyl-prolyl isomerization; F:peptidyl-prolyl cis-trans isomerase activity	EC:5.2.1.8	IPR002130
Y88_1160	hypothetical protein	364	-		IPR025364
Y88_1157	N-6 DNA methylase	594	P:DNA methylation on adenine; F:site-specific DNA-methyltransferase (adenine-specific) activity; F:DNA binding; F:N-methyltransferase activity	EC:2.1.1.72	IPR002296; IPR003356; IPR022749; G3DSA:3.40.50.150 (GENE3D), PTHR30408 (PANTHER), PTHR30408:SF0 (PANTHER), SSF53335 (SUPERFAMILY)
Y88_1158	type I restriction-modification methylase S subunit	318	F:DNA binding; P:DNA modification; P:methylation; F:methyltransferase activity	EC:2.1.1.0	IPR000055; SSF116734 (SUPERFAMILY)
Y88_1156	aldehyde dehydrogenase	517	F:oxidoreductase activity, acting on the aldehyde or oxo group of donors, NAD or NADP as acceptor; P:oxidation-reduction process	EC:1.2.1.0	IPR015590; IPR016161; IPR016162; IPR016163; PTHR11699 (PANTHER), PTHR11699:SF10 (PANTHER)
Y88_1154	Outer membrane heme receptor	794	C:cell outer membrane; F:receptor activity; P:transport; C:plasma membrane; F:transporter activity; P:signal transduction	-	IPR000531; IPR012910; SSF56935 (SUPERFAMILY)
Y88_1153	GntR family transcriptional regulator	235	F:sequence-specific DNA binding transcription factor activity; F:DNA binding; P:regulation of transcription, DNA-dependent; C:transcription factor complex;	-	IPR000524; IPR011711; IPR011991; G3DSA:1.20.120.530 (GENE3D), PTHR11751 (PANTHER), PTHR11751:SF20 (PANTHER), SSF46785 (SUPERFAMILY)
Y88_1152	hydroxyproline-2-epimerase	332	F:proline racemase activity; P:arginine metabolic process; P:proline metabolic process	EC:5.1.1.4	IPR008794; G3DSA:3.10.310.10 (GENE3D), PTHR32298 (PANTHER), PTHR32298:SF0 (PANTHER), SSF54506 (SUPERFAMILY)
Y88_1155	hypothetical protein	46	-
Y88_1151	dihydrodipicolinate synthetase protein	307	F:dihydrodipicolinate synthase activity; P:lysine biosynthetic process	EC:4.2.1.52	IPR002220; IPR013785; PTHR12128:SF10 (PANTHER), SSF51569 (SUPERFAMILY)
Y88_1150	hypothetical protein	446	C:membrane; P:polysaccharide biosynthetic process		PTHR30250 (PANTHER), PTHR30250:SF0 (PANTHER), PF13440 (PFAM)
Y88_1149	WecB/TagA/CpsF family glycosyl transferase	467	F:transferase activity, transferring glycosyl groups; P:biosynthetic process	-	IPR003362; IPR004629; PTHR30576 (PANTHER), PTHR30576:SF1 (PANTHER)
Y88_1159	hypothetical protein	306	-		IPR025579
Y88_1148	glycosyl transferase family 2	306	F:transferase activity	-	IPR001173; G3DSA:3.90.550.10 (GENE3D), PTHR22916 (PANTHER), SSF53448 (SUPERFAMILY)
Y88_1146	glycosyltransferase	340	P:biosynthetic process; F:transferase activity	-	IPR001296; PTHR12526 (PANTHER), SSF53756 (SUPERFAMILY)
Y88_1147	glucosyltransferase	321	F:transferase activity	-	IPR001173; G3DSA:3.90.550.10 (GENE3D), PTHR22916 (PANTHER), SSF53448 (SUPERFAMILY)
Y88_1143	cold shock protein	427	C:membrane; P:polysaccharide transport; F:polysaccharide transmembrane transporter activity	-	IPR003715; G3DSA:3.10.560.10 (GENE3D), G3DSA:3.30.1950.10 (GENE3D)
Y88_1145	hypothetical protein	432	-		PF13425 (PFAM)
Y88_1144	hypothetical protein	472	-
Y88_1142	Repressor protein luxO	474	F:nucleoside-triphosphatase activity; F:two-component response regulator activity; P:two-component signal transduction system (phosphorelay); P:intracellular signal transduction; P:regulation of transcription, DNA-dependent; F:DNA binding; F:ATP binding; F:sequence-specific DNA binding transcription factor activity; F:transcription factor binding; ; C:transcription factor complex	EC:3.6.1.15	IPR001789; IPR002078; IPR002197; IPR003593; IPR009057; IPR011006; IPR025943; IPR025944; G3DSA:1.10.1680.10 (GENE3D), G3DSA:1.10.8.60 (GENE3D), G3DSA:3.40.50.2300 (GENE3D), G3DSA:3.40.50.300 (GENE3D), PTHR10919 (PANTHER), PTHR10919:SF2 (PANTHER), SSF52540 (SUPERFAMILY)
Y88_1140	flavin reductase domain-containing protein	189	P:oxidation-reduction process; F:FMN binding; F:riboflavin reductase (NADPH) activity	EC:1.5.1.30	IPR002563; IPR009002; IPR012349
Y88_1138	fatty acid desaturase	299	P:lipid metabolic process	-	IPR005804
Y88_1137	homocysteine S-methyltransferase	328	F:homocysteine S-methyltransferase activity; P:methylation; P:methionine metabolic process	EC:2.1.1.10	IPR003726; PTHR11103 (PANTHER)
Y88_1141	sensory box histidine kinase	1172	P:two-component signal transduction system (phosphorelay); F:two-component response regulator activity; P:intracellular signal transduction; C:intracellular; P:peptidyl-histidine phosphorylation; P:regulation of transcription, DNA-dependent; P:signal transduction by phosphorylation; F:ATP binding; F:two-component sensor activity; C:membrane; ; C:protein histidine kinase complex; F:protein binding	-	IPR000014; IPR000700; IPR001610; IPR001789; IPR003594; IPR003661; IPR004358; IPR005467; IPR007895; IPR008207; IPR009082; IPR011006; IPR013655; IPR013656; IPR013767; G3DSA:1.10.287.240 (GENE3D), G3DSA:3.30.450.20 (GENE3D), G3DSA:3.40.50.2300 (GENE3D), PTHR24423 (PANTHER), SSF55785 (SUPERFAMILY)
Y88_1139	hypothetical protein	267	-		G3DSA:3.40.190.10 (GENE3D), PF12974 (PFAM), SSF53850 (SUPERFAMILY)
Y88_1135	LrgB-like family	233	-		IPR007300; PTHR30249 (PANTHER)
Y88_1134	agmatinase	346	F:metal ion binding; F:hydrolase activity, acting on carbon-nitrogen (but not peptide) bonds, in linear amidines; P:nitrogen compound metabolic process	EC:3.5.3.0	IPR005925; IPR006035; IPR020855; IPR023696; PTHR11358:SF3 (PANTHER), SSF52768 (SUPERFAMILY)
Y88_1136	LrgA family	119	C:plasma membrane; C:integral to membrane	-	IPR005538
Y88_1132	hypothetical protein	499	-		IPR024447
Y88_1131	30S ribosomal protein S13	122	C:ribosome; F:structural constituent of ribosome; P:translation; F:rRNA binding; F:tRNA binding; P:ribosome biogenesis	-	IPR001892; IPR010979; IPR018269; IPR019980; G3DSA:1.10.8.50 (GENE3D), G3DSA:4.10.910.10 (GENE3D)
Y88_1130	30S ribosomal protein S11	129	C:ribosome; F:structural constituent of ribosome; P:translation; F:rRNA binding; P:ribosome biogenesis	-	IPR001971; IPR018102; IPR019981; PTHR11759:SF3 (PANTHER), SSF53137 (SUPERFAMILY)
Y88_1133	hypothetical protein	267	-		IPR018688
Y88_1128	50S ribosomal protein L17	141	C:ribosome; F:structural constituent of ribosome; P:translation; P:ribosome biogenesis	-	IPR000456
Y88_1127	hypothetical protein	41	-
Y88_1126	putative prolyl endopeptidase	760	F:serine-type exopeptidase activity; P:proteolysis; F:serine-type endopeptidase activity	EC:3.4.21.0; EC:3.4.21.0	IPR001375; IPR002470; IPR002471; IPR004106; IPR023302; G3DSA:3.40.50.1820 (GENE3D), PTHR11757:SF2 (PANTHER), SSF53474 (SUPERFAMILY)
Y88_1124	hypothetical protein	107	-		IPR009945
Y88_1129	DNA-directed RNA polymerase subunit alpha	353	F:protein dimerization activity; F:DNA-directed RNA polymerase activity; F:DNA binding; P:transcription, DNA-dependent; C:nucleolus; P:purine nucleobase metabolic process; P:pyrimidine nucleobase metabolic process	EC:2.7.7.6	IPR009025; IPR011260; IPR011261; IPR011262; IPR011263; IPR011773; G3DSA:1.10.150.20 (GENE3D), PTHR32108 (PANTHER), PTHR32108:SF0 (PANTHER)
Y88_1122	glutaredoxin-like protein	113	P:cell redox homeostasis; F:electron carrier activity; F:protein disulfide oxidoreductase activity; P:electron transport	-	IPR002109; IPR004480; IPR012336; IPR014434
Y88_1120	NUDIX hydrolase	245	F:hydrolase activity	-	IPR000086; IPR015797; PTHR12318 (PANTHER), PTHR12318:SF0 (PANTHER)
Y88_1121	hypothetical protein	129	-
Y88_1125	prolyl oligopeptidase	763	F:serine-type exopeptidase activity; P:proteolysis; F:serine-type endopeptidase activity	EC:3.4.21.0; EC:3.4.21.0	IPR001375; IPR002470; IPR002471; IPR004106; IPR023302; G3DSA:3.40.50.1820 (GENE3D), PTHR11757:SF2 (PANTHER), SSF53474 (SUPERFAMILY)
Y88_1123	BolA-like protein	80	-		IPR002634; PTHR12735 (PANTHER), PTHR12735:SF7 (PANTHER)
Y88_1118	undecaprenyl-phosphate galactosephosphotransferase	196	F:transferase activity	-	IPR003362; PTHR30576 (PANTHER), PTHR30576:SF1 (PANTHER)
Y88_1117	hypothetical protein	48	-
Y88_1116	polysaccharide export protein	191	C:membrane; P:polysaccharide transport; F:polysaccharide transmembrane transporter activity	-	IPR003715; IPR019554; G3DSA:3.10.560.10 (GENE3D), G3DSA:3.30.1950.10 (GENE3D)
Y88_1119	hypothetical protein	84	-
Y88_1115	lipopolysaccharide biosynthesis protein	729	P:lipopolysaccharide biosynthetic process; F:enzyme regulator activity; P:regulation of catalytic activity; P:capsule polysaccharide biosynthetic process; C:membrane	-	IPR003856; IPR005702; IPR025669; G3DSA:3.40.50.300 (GENE3D), PTHR32309 (PANTHER), SSF52540 (SUPERFAMILY)
Y88_1114	hypothetical protein	489	F:hydrolase activity
Y88_1111	polysaccharide biosynthesis protein	510	P:polysaccharide biosynthetic process; C:membrane	-	IPR002797; PTHR30250 (PANTHER), PTHR30250:SF0 (PANTHER)
Y88_1113	putative glycosyl transferase	411	F:transferase activity	-	PF13692 (PFAM), SSF53756 (SUPERFAMILY)
Y88_1112	glycoside hydrolase family protein	278	P:carbohydrate metabolic process; F:hydrolase activity, hydrolyzing O-glycosyl compounds	EC:3.2.1.0	IPR000757; IPR008985; IPR013320
Y88_1110	hypothetical protein	493	-
Y88_1109	hypothetical protein	470	-
Y88_1106	hypothetical protein	441	-		IPR018759
Y88_1108	cell wall hydrolase, SleB	421	F:hydrolase activity; P:spore germination; C:cell wall	-	IPR011105
Y88_1107	hypothetical protein	47	-
Y88_1105	glycosyl transferase group 1	429	P:biosynthetic process; F:transferase activity	-	IPR001296; G3DSA:3.40.50.2000 (GENE3D), PTHR12526 (PANTHER), PF13579 (PFAM), SSF53756 (SUPERFAMILY)
Y88_1103	RND efflux system, outer membrane lipoprotein, NodT	479	P:transport; F:lipid binding; C:membrane; F:transporter activity	-	IPR003423; IPR010131; PTHR30203 (PANTHER), PTHR30203:SF0 (PANTHER), PS51257 (PROFILE), SSF56954 (SUPERFAMILY)
Y88_1104	polysaccharide pyruvyl transferase	405	F:transferase activity	-	IPR007345; G3DSA:3.40.50.2000 (GENE3D)
Y88_1100	twin-arginine translocation pathway signal	223	-		IPR006311; PF13645 (PFAM)
Y88_1101	secretion protein HlyD	364	P:transmembrane transport; P:response to antibiotic; C:membrane	-	IPR006143; PTHR30158 (PANTHER), PTHR30158:SF0 (PANTHER), SSF111369 (SUPERFAMILY)
Y88_1102	hydrophobe/amphiphile efflux-1 HAE1	1041	P:transport; C:integral to membrane; F:transporter activity	-	IPR001036; IPR004764; G3DSA:3.30.70.1320 (GENE3D), PTHR32063 (PANTHER), PTHR32063:SF0 (PANTHER), SSF82693 (SUPERFAMILY), SSF82714 (SUPERFAMILY), SSF82866 (SUPERFAMILY)
Y88_1099	nitroreductase	195	P:oxidation-reduction process; F:oxidoreductase activity	-	IPR000415; PTHR23026 (PANTHER)
Y88_1098	hypothetical protein	39	-
Y88_1097	TonB-dependent receptor	805	C:cell outer membrane; F:receptor activity; P:transport; C:plasma membrane; F:transporter activity; P:signal transduction	-	IPR000531; IPR012910; PTHR32552 (PANTHER), PTHR32552:SF0 (PANTHER), SSF56935 (SUPERFAMILY)
Y88_1096	hypothetical protein	47	-
Y88_1094	hypothetical protein	175	-		IPR018673
Y88_1095	glycosyl transferase, group 1	361	P:biosynthetic process; F:transferase activity	-	IPR001296; PTHR12526 (PANTHER), SSF53756 (SUPERFAMILY)
Y88_1092	polysaccharide deacetylase	268	F:hydrolase activity, acting on carbon-nitrogen (but not peptide) bonds; P:carbohydrate metabolic process; P:nitrogen compound metabolic process	-	IPR002509; IPR011330
Y88_1093	hypothetical protein	303	-
Y88_1091	hypothetical protein	239	F:hydrolase activity	-	IPR010662; G3DSA:3.40.50.1820 (GENE3D), SSF53474 (SUPERFAMILY)
Y88_1088	glycogen/starch synthase, ADP-glucose type	482	P:glycogen biosynthetic process; F:starch synthase activity; P:starch metabolic process; P:sucrose metabolic process	EC:2.4.1.21	IPR001296; IPR011835; IPR013534; PTHR12526 (PANTHER), PTHR12526:SF17 (PANTHER), SSF53756 (SUPERFAMILY)
Y88_1090	isoamylase	607	F:hydrolase activity, hydrolyzing O-glycosyl compounds; P:glycogen catabolic process; F:cation binding; F:glycogen debranching enzyme activity	EC:3.2.1.0	IPR004193; IPR006047; IPR011837; IPR013781; IPR013783; IPR014756; IPR015902; IPR017853
Y88_1086	glycogen branching enzyme	726	F:hydrolase activity, hydrolyzing O-glycosyl compounds; P:glycogen biosynthetic process; F:cation binding; F:1,4-alpha-glucan branching enzyme activity; P:starch metabolic process; P:sucrose metabolic process	EC:3.2.1.0; EC:2.4.1.18	IPR004193; IPR006047; IPR006048; IPR006407; IPR013780; IPR013781; IPR013783; IPR014756; IPR015902; IPR017853; SSF51011 (SUPERFAMILY)
Y88_1087	glucose-1-phosphate adenylyltransferase	410	P:glycogen biosynthetic process; F:ATP binding; F:glucose-1-phosphate adenylyltransferase activity; P:starch metabolic process; P:sucrose metabolic process	EC:2.7.7.27	IPR005835; IPR005836; IPR011004; IPR011831; G3DSA:3.90.550.10 (GENE3D), PTHR22572 (PANTHER), PTHR22572:SF10 (PANTHER), SSF53448 (SUPERFAMILY)
Y88_1089	phosphoglucomutase	542	F:phosphoglucomutase activity; F:magnesium ion binding; P:starch metabolic process; P:sucrose metabolic process; P:galactose metabolic process; P:gluconeogenesis; P:glycolysis; P:pentose-phosphate shunt; P:streptomycin biosynthetic process	EC:5.4.2.2	IPR005841; IPR005843; IPR005844; IPR005845; IPR005846; IPR016055; IPR016066; G3DSA:3.30.310.50 (GENE3D), PTHR22573 (PANTHER), PTHR22573:SF5 (PANTHER), SSF55957 (SUPERFAMILY)
Y88_1085	glycogen/starch/alpha-glucan phosphorylase	812	P:carbohydrate metabolic process; F:pyridoxal phosphate binding; F:glycogen phosphorylase activity	EC:2.4.1.1	IPR000811; IPR011833; G3DSA:3.40.50.2000 (GENE3D), PTHR11468:SF0 (PANTHER), SSF53756 (SUPERFAMILY)
Y88_1083	hypothetical protein	67	-
Y88_1082	hypothetical protein	44	-
Y88_1081	histidine kinase	621	F:two-component response regulator activity; P:two-component signal transduction system (phosphorelay); P:intracellular signal transduction; C:intracellular; P:peptidyl-histidine phosphorylation; P:regulation of transcription, DNA-dependent; P:signal transduction by phosphorylation; F:ATP binding; F:two-component sensor activity; C:membrane; ; C:protein histidine kinase complex	-	IPR001789; IPR003594; IPR003661; IPR004358; IPR005467; IPR009082; IPR011006; G3DSA:1.10.287.240 (GENE3D), G3DSA:3.40.50.2300 (GENE3D), PTHR24423 (PANTHER)
Y88_1078	putative alcohol dehydrogenase cytochrome c subunit	150	F:heme binding; F:oxidoreductase activity; F:electron carrier activity; P:electron transport	-	IPR009056; PF13442 (PFAM)
Y88_1084	TonB-dependent receptor	673	C:cell outer membrane; F:receptor activity; P:transport; C:plasma membrane; F:transporter activity; P:signal transduction	-	IPR000531; IPR012910; SSF56935 (SUPERFAMILY)
Y88_1079	endoribonuclease L-PSP	171	F:endonuclease activity		IPR006175; IPR013813
Y88_1080	two component LuxR family transcriptional regulator	306	P:intracellular signal transduction; P:two-component signal transduction system (phosphorelay); F:sequence-specific DNA binding transcription factor activity; F:sequence-specific DNA binding; F:two-component response regulator activity; P:regulation of transcription, DNA-dependent; C:transcription factor complex;	-	IPR000792; IPR001789; IPR011006; IPR011991; IPR016032; G3DSA:3.40.50.2300 (GENE3D), PTHR26402 (PANTHER), PTHR26402:SF244 (PANTHER)
Y88_1077	amine oxidase	529	F:oxidoreductase activity; P:oxidation-reduction process	-	IPR002937; IPR006311; G3DSA:3.50.50.60 (GENE3D), G3DSA:3.90.180.10 (GENE3D), G3DSA:3.90.660.10 (GENE3D), PTHR10742 (PANTHER), PTHR10742:SF165 (PANTHER), SSF51905 (SUPERFAMILY), SSF54373 (SUPERFAMILY)
Y88_1074	hypothetical protein	52	-
Y88_1076	alcohol dehydrogenase	314	F:zinc ion binding; F:oxidoreductase activity; P:oxidation-reduction process; F:nucleotide binding	-	IPR002085; IPR011032; IPR013149; IPR013154; IPR016040; G3DSA:3.90.180.10 (GENE3D), PTHR11695:SF30 (PANTHER), SSF51735 (SUPERFAMILY)
Y88_1073	hypothetical protein	310	P:phosphate-containing compound metabolic process		IPR007899
Y88_1071	hypothetical protein	76	F:FMN binding; F:oxidoreductase activity; P:oxidation-reduction process	-	IPR007396; IPR012349
Y88_1070	lysine exporter protein LysE/YggA	206	C:integral to membrane; P:amino acid transport; C:plasma membrane	-	IPR001123; PTHR30086 (PANTHER), PTHR30086:SF0 (PANTHER)
Y88_1075	hypothetical protein	478	P:metabolic process; F:hydrolase activity	-	IPR002933; IPR011650; G3DSA:3.30.70.360 (GENE3D), G3DSA:3.40.630.10 (GENE3D), PTHR11014 (PANTHER), SSF53187 (SUPERFAMILY)
Y88_1072	two component response regulator	440	P:intracellular signal transduction; F:phosphorus-oxygen lyase activity; P:two-component signal transduction system (phosphorelay); C:intracellular; P:cyclic nucleotide biosynthetic process; F:two-component response regulator activity; P:regulation of transcription, DNA-dependent;	-	IPR000160; IPR001054; IPR001789; IPR011006; G3DSA:3.30.70.270 (GENE3D), G3DSA:3.40.50.2300 (GENE3D), PTHR26402 (PANTHER)
Y88_1068	ABC transporter, permease protein	378	C:plasma membrane; C:integral to membrane	-	IPR003838; IPR025857
Y88_1067	ABC transport system, ATP-binding protein	236	F:ATPase activity; P:ATP catabolic process; F:ATP binding	EC:3.6.1.3	IPR003439; IPR003593; IPR017871; G3DSA:3.40.50.300 (GENE3D), PTHR24220 (PANTHER), SSF52540 (SUPERFAMILY)
Y88_1066	hypothetical protein	369	C:membrane; P:transmembrane transport; P:protein secretion	-	IPR003997; IPR006143; G3DSA:2.40.50.100 (GENE3D)
Y88_1069	chromosome replication initiation inhibitor protein	301	F:sequence-specific DNA binding transcription factor activity; F:DNA binding; P:regulation of transcription, DNA-dependent; C:transcription factor complex;	-	IPR000847; IPR005119; IPR011991; IPR017685; G3DSA:3.40.190.10 (GENE3D), PTHR30216 (PANTHER), SSF46785 (SUPERFAMILY), SSF53850 (SUPERFAMILY)
Y88_1064	hypothetical protein	210	-		IPR024572
Y88_1063	alpha-1,6-rhamnosyltransferase MigA	262	F:transferase activity	-	IPR001173; G3DSA:3.90.550.10 (GENE3D), PTHR22916 (PANTHER), SSF53448 (SUPERFAMILY)
Y88_1062	two component transcriptional regulator	223	P:intracellular signal transduction; P:two-component signal transduction system (phosphorelay); F:DNA binding; C:intracellular; F:two-component response regulator activity; P:regulation of transcription, DNA-dependent;	-	IPR001789; IPR001867; IPR011006; IPR011991; IPR016032; G3DSA:3.40.50.2300 (GENE3D), PTHR26402 (PANTHER), PTHR26402:SF117 (PANTHER)
Y88_1060	F0F1 ATP synthase subunit epsilon	86	C:proton-transporting ATP synthase complex, catalytic core F(1); F:hydrogen ion transporting ATP synthase activity, rotational mechanism; P:ATP synthesis coupled proton transport; F:proton-transporting ATPase activity, rotational mechanism; C:plasma membrane; P:oxidative phosphorylation	-	IPR001469; IPR020546; PTHR13822:SF5 (PANTHER)
Y88_1065	RND efflux system outer membrane lipoprotein	475	P:transport; F:lipid binding; C:membrane; F:transporter activity	-	IPR003423; IPR010131; PTHR30203 (PANTHER), PTHR30203:SF0 (PANTHER), PS51257 (PROFILE), SSF56954 (SUPERFAMILY)
Y88_1058	ATP synthase F1, gamma subunit	290	C:proton-transporting ATP synthase complex, catalytic core F(1); P:plasma membrane ATP synthesis coupled proton transport; F:hydrogen ion transporting ATP synthase activity, rotational mechanism; F:ATP binding; F:proton-transporting ATPase activity, rotational mechanism; C:plasma membrane; P:oxidative phosphorylation	-	IPR000131; IPR023632; IPR023633; G3DSA:1.10.287.80 (GENE3D), G3DSA:3.40.1380.10 (GENE3D), PTHR11693:SF18 (PANTHER)
Y88_1057	F0F1 ATP synthase subunit alpha	509	C:proton-transporting ATP synthase complex, catalytic core F(1); F:hydrogen ion transporting ATP synthase activity, rotational mechanism; P:ATP synthesis coupled proton transport; F:ATP binding; F:proton-transporting ATPase activity, rotational mechanism; P:ATP hydrolysis coupled proton transport; C:plasma membrane; P:oxidative phosphorylation	-	IPR000194; IPR000793; IPR004100; IPR005294; IPR020003; IPR023366; G3DSA:1.20.150.20 (GENE3D), G3DSA:3.40.50.300 (GENE3D), PTHR15184 (PANTHER), SSF52540 (SUPERFAMILY)
Y88_1061	major intrinsic protein	229	P:transport; C:integral to membrane; F:transporter activity	-	IPR000425; IPR022357; IPR023271; PTHR19139:SF10 (PANTHER)
Y88_1056	ATP synthase subunit delta	184	C:proton-transporting ATP synthase complex, catalytic core F(1); F:hydrogen ion transporting ATP synthase activity, rotational mechanism; P:ATP synthesis coupled proton transport; C:plasma membrane	-	IPR000711; IPR020781; IPR026015; PTHR11910:SF0 (PANTHER)
Y88_1054	transcriptional regulator Ada / DNA-O6-methylguanine--protein-cysteine S-methyltransferase	360	F:sequence-specific DNA binding transcription factor activity; F:sequence-specific DNA binding; P:methylation; F:methylated-DNA-[protein]-cysteine S-methyltransferase activity; F:zinc ion binding; P:regulation of transcription, DNA-dependent; P:DNA repair; C:transcription factor complex;	EC:2.1.1.63	IPR001497; IPR004026; IPR008332; IPR009057; IPR011991; IPR014048; IPR016221; IPR018060; G3DSA:3.30.160.70 (GENE3D), PTHR10815 (PANTHER), PTHR10815:SF0 (PANTHER), SSF53155 (SUPERFAMILY)
Y88_1059	F0F1 ATP synthase subunit beta	481	C:proton-transporting ATP synthase complex, catalytic core F(1); F:hydrogen-exporting ATPase activity, phosphorylative mechanism; F:hydrogen ion transporting ATP synthase activity, rotational mechanism; P:ATP synthesis coupled proton transport; F:ATP binding; F:proton-transporting ATPase activity, rotational mechanism; P:ATP hydrolysis coupled proton transport; C:plasma membrane; P:oxidative phos…	EC:3.6.3.6	IPR000194; IPR000793; IPR003593; IPR004100; IPR005722; IPR020003; IPR024034; G3DSA:2.40.10.170 (GENE3D), G3DSA:3.40.50.300 (GENE3D), PTHR15184 (PANTHER), SSF52540 (SUPERFAMILY)
Y88_1053	deoxyribodipyrimidine photolyase-related protein	540	P:DNA repair; F:DNA photolyase activity	-	IPR005101; IPR007357; G3DSA:1.10.579.10 (GENE3D), G3DSA:1.25.40.80 (GENE3D)
Y88_1055	peptidase S1 and S6, chymotrypsin/Hap	551	F:serine-type endopeptidase activity; P:proteolysis	EC:3.4.21.0	IPR001254; IPR001940; IPR009003; G3DSA:2.40.10.10 (GENE3D), PTHR22939 (PANTHER), PF13365 (PFAM)
Y88_1051	hypothetical protein	295	-		IPR021134
Y88_1052	hypothetical protein	117	-
Y88_1049	hypothetical protein	225	-		IPR025245; PS51257 (PROFILE)
Y88_1048	putative translaldolase	217	C:cytoplasm; F:sedoheptulose-7-phosphate:D-glyceraldehyde-3-phosphate glyceronetransferase activity; P:pentose-phosphate shunt	EC:2.2.1.2	IPR001585; IPR004731; IPR013785; IPR018225; SSF51569 (SUPERFAMILY)
Y88_1050	primosome assembly protein PriA	721	P:DNA replication; F:ATP-dependent helicase activity; F:DNA binding; F:ATP binding	-	IPR001650; IPR005259; IPR011545; IPR014001; G3DSA:2.10.290.10 (GENE3D), G3DSA:3.40.50.300 (GENE3D), PTHR30580 (PANTHER), SSF52540 (SUPERFAMILY)
Y88_1046	cysteinyl-tRNA synthetase	485	C:cytoplasm; P:cysteinyl-tRNA aminoacylation; F:ATP binding; F:zinc ion binding; F:cysteine-tRNA ligase activity; P:cysteine metabolic process	EC:6.1.1.16	IPR009080; IPR014729; IPR015273; IPR015803; IPR024909; SSF52374 (SUPERFAMILY)
Y88_1045	hypothetical protein	180	-
Y88_1047	cobalt chelatase, pCobT subunit	607	F:cobaltochelatase activity; F:protein binding; P:cobalamin biosynthetic process	EC:6.6.1.2	IPR002035; IPR006538; IPR025861; G3DSA:3.40.50.410 (GENE3D), SSF53300 (SUPERFAMILY)
Y88_1043	beta-lactamase-like protein	211	F:hydrolase activity	-	IPR001279; G3DSA:3.60.15.10 (GENE3D), PTHR11935 (PANTHER), PTHR11935:SF8 (PANTHER), SSF56281 (SUPERFAMILY)
Y88_1042	membrane-associated proteins in eicosanoid and glutathione metabolism (MAPEG)	129	-		IPR001129; IPR023352
Y88_1040	putative glycerol-3-phosphate acyltransferase PlsX	369	C:cytoplasm; F:transferase activity, transferring acyl groups other than amino-acyl groups; P:fatty acid biosynthetic process; P:phospholipid biosynthetic process	EC:2.3.1.0	IPR003664; IPR012281; PTHR30100 (PANTHER), SSF53659 (SUPERFAMILY)
Y88_1039	3-oxoacyl-acyl-carrier-protein] synthase III	328	P:fatty acid biosynthetic process; F:beta-ketoacyl-acyl-carrier-protein synthase III activity; F:3-oxoacyl-[acyl-carrier-protein] synthase activity; C:fatty acid synthase complex; P:acyl-carrier-protein biosynthetic process	EC:2.3.1.180; EC:2.3.1.41	IPR004655; IPR013747; IPR013751; IPR016038; IPR016039; PTHR32442 (PANTHER), PTHR32442:SF0 (PANTHER)
Y88_1041	50S ribosomal protein L32	45	F:structural constituent of ribosome; C:large ribosomal subunit; P:translation; P:ribosome biogenesis	-	IPR002677; IPR011332
Y88_1044	putative phage repressor	250	F:serine-type peptidase activity; C:integral to membrane	-	IPR011056; IPR015927; IPR019756; IPR019759
Y88_1038	integration host factor, alpha subunit	93	F:DNA binding; P:regulation of translation; P:DNA recombination; P:regulation of transcription, DNA-dependent	-	IPR000119; IPR005684; IPR010992; IPR020816; IPR023630
Y88_1037	MerR family transcriptional regulator	204	F:sequence-specific DNA binding transcription factor activity; F:nucleotide binding; P:regulation of transcription, DNA-dependent; C:transcription factor complex;	-	IPR000551; IPR009061; G3DSA:1.10.1660.10 (GENE3D), PF13411 (PFAM)
Y88_1036	putative phosphohistidine phosphatase, SixA	181	-		IPR013078; G3DSA:3.40.50.1240 (GENE3D), SSF53254 (SUPERFAMILY)
Y88_1035	helicase c2	938	F:nucleic acid binding; F:ATP binding; P:nucleobase-containing compound metabolic process; F:ATP-dependent helicase activity	-	IPR001650; IPR006555; IPR014013; G3DSA:3.40.50.300 (GENE3D), PTHR11472 (PANTHER), PTHR11472:SF31 (PANTHER), SSF52540 (SUPERFAMILY)
Y88_1033	phosphoribosyltransferase	190	P:nucleoside metabolic process; F:transferase activity, transferring glycosyl groups	-	IPR000836; G3DSA:3.40.50.2020 (GENE3D), SSF53271 (SUPERFAMILY)
[truncated: 25,149 more rows]
