# Supplementary material for: Comparative genomic analysis of six bacteria belonging to the genus Novosphingobium: insights into marine adaptation, cell-cell signaling and bioremediation
Source: BMC Genomics. 2013 Jun 28;14:431. doi: 10.1186/1471-2164-14-431 (PMC3704786; doi:10.1186/1471-2164-14-431)
Supplement: Additional file 3 — Orthologous group and unique CDS. Table of orthologous groups and singletons of the strains used in this study at 65% identity cut-off. [file 1471-2164-14-431-S3.xls]

## Sheet: panoct_matchtablea
Novosphingobium nitrogenifigens Y88	Novosphingobium pentaromaticivorans US6-1	Novosphingobium sp. Rr 2-17	Novosphingobium sp. AP12	Novosphingobium aromaticivorans DSM 12444	Novosphingobium sp. PP1Y
Y88_3475	----------	----------	----------	----------	----------
Y88_3474	----------	----------	----------	----------	----------
Y88_3473	----------	----------	----------	----------	----------
Y88_3472	----------	----------	----------	----------	----------
Y88_3470	----------	----------	PMI02_04711	----------	----------
Y88_3469	----------	----------	----------	----------	----------
Y88_3468	NSU_2671	----------	PMI02_01756	Saro_2965	PP1Y_AT10017
Y88_3467	NSU_2669	----------	PMI02_01754	Saro_2967	PP1Y_AT9988
Y88_3465	NSU_2668	WSK_3732	PMI02_01753	Saro_2968	PP1Y_AT9967
Y88_3466	----------	----------	----------	----------	----------
Y88_3464	----------	----------	----------	----------	----------
Y88_3463	----------	----------	----------	----------	----------
Y88_3462	----------	WSK_3730	----------	Saro_2970	----------
Y88_3461	----------	----------	----------	Saro_2971	----------
Y88_3460	NSU_2659	----------	PMI02_01748	Saro_2972	PP1Y_AT9871
Y88_3459	NSU_2658	----------	PMI02_01747	Saro_2973	PP1Y_AT9865
Y88_3458	----------	----------	----------	----------	----------
Y88_3457	----------	----------	----------	----------	----------
Y88_3456	----------	----------	----------	----------	----------
Y88_3455	NSU_3749	----------	PMI02_03386	Saro_2764	PP1Y_Mpl6982
Y88_3454	NSU_4685	WSK_4213	PMI02_00404	Saro_1217	PP1Y_AT24563
Y88_3453	----------	----------	----------	----------	----------
Y88_3452	NSU_2571	WSK_3526	PMI02_03004	----------	PP1Y_AT6138
Y88_3451	----------	----------	----------	----------	----------
Y88_3450	----------	----------	----------	----------	----------
Y88_3449	----------	----------	----------	----------	----------
Y88_3448	----------	----------	----------	----------	----------
Y88_3447	NSU_0582	----------	----------	Saro_0343	PP1Y_AT19780
Y88_3446	----------	----------	----------	----------	----------
Y88_3445	----------	----------	----------	----------	----------
Y88_3444	NSU_0579	----------	----------	Saro_0340	PP1Y_AT19820
Y88_3443	NSU_0578	----------	----------	Saro_0339	PP1Y_AT19827
Y88_3442	NSU_0577	----------	----------	Saro_0338	PP1Y_AT19833
Y88_3441	----------	----------	----------	----------	----------
Y88_3440	----------	----------	----------	----------	----------
Y88_3439	----------	----------	----------	----------	----------
Y88_3438	NSU_0573	----------	----------	Saro_0334	PP1Y_AT19868
Y88_3437	NSU_0572	----------	----------	Saro_0333	PP1Y_AT19877
Y88_3436	----------	----------	----------	----------	----------
Y88_3435	----------	----------	----------	----------	----------
Y88_3434	----------	----------	----------	----------	----------
Y88_3433	----------	----------	----------	----------	----------
Y88_3432	----------	----------	----------	----------	----------
Y88_3430	----------	----------	----------	----------	----------
Y88_3429	----------	WSK_2544	----------	----------	----------
Y88_3431	----------	----------	----------	----------	----------
Y88_3428	----------	----------	----------	----------	----------
Y88_3427	----------	----------	PMI02_02662	Saro_0331	----------
Y88_3426	----------	----------	----------	----------	----------
Y88_3425	----------	----------	----------	Saro_0328	----------
Y88_3424	----------	----------	----------	----------	----------
Y88_3423	----------	----------	----------	----------	----------
Y88_3422	----------	----------	----------	----------	----------
Y88_3421	----------	----------	----------	Saro_0324	----------
Y88_3420	NSU_4279	----------	PMI02_01249	Saro_0323	PP1Y_AT26490
Y88_3419	----------	----------	----------	----------	----------
Y88_3418	----------	----------	----------	----------	----------
Y88_3417	----------	----------	----------	----------	----------
Y88_3416	----------	----------	----------	----------	----------
Y88_3415	----------	----------	----------	----------	----------
Y88_3414	----------	----------	----------	----------	----------
Y88_3413	----------	----------	----------	----------	----------
Y88_3412	----------	----------	----------	----------	----------
Y88_3410	----------	----------	----------	----------	----------
Y88_3409	----------	----------	----------	----------	----------
Y88_3411	----------	----------	----------	----------	----------
Y88_3408	----------	----------	----------	----------	----------
Y88_3407	----------	----------	----------	----------	----------
Y88_3405	----------	----------	----------	----------	----------
Y88_3404	----------	----------	----------	----------	----------
Y88_3403	----------	----------	----------	----------	----------
Y88_3402	----------	----------	PMI02_03161	Saro_2915	----------
Y88_3401	----------	----------	----------	----------	----------
Y88_3400	----------	----------	----------	----------	----------
Y88_3399	----------	----------	----------	----------	----------
Y88_3398	----------	----------	----------	----------	----------
Y88_3396	----------	----------	----------	----------	----------
Y88_3397	----------	----------	----------	----------	----------
Y88_3395	----------	WSK_1746	----------	----------	----------
Y88_3394	----------	----------	----------	----------	----------
Y88_3393	----------	WSK_1747	----------	----------	----------
Y88_3392	----------	WSK_1748	----------	----------	----------
Y88_3391	----------	WSK_1749	----------	----------	----------
Y88_3390	----------	WSK_1750	----------	----------	----------
Y88_3389	----------	WSK_1751	----------	----------	----------
Y88_3388	----------	WSK_1752	----------	----------	----------
Y88_3387	----------	WSK_1753	----------	----------	----------
Y88_3386	----------	WSK_1754	----------	----------	----------
Y88_3385	----------	WSK_1755	----------	----------	----------
Y88_3384	----------	WSK_1756	----------	----------	----------
Y88_3383	----------	WSK_1757	----------	----------	----------
Y88_3382	----------	----------	----------	----------	----------
Y88_3381	----------	----------	----------	----------	----------
Y88_3380	----------	----------	----------	----------	----------
Y88_3379	----------	----------	----------	----------	----------
Y88_3378	----------	----------	PMI02_03958	----------	PP1Y_Lpl90
Y88_3377	----------	----------	PMI02_03959	----------	PP1Y_Lpl87
Y88_3376	----------	----------	----------	----------	----------
Y88_3375	----------	----------	----------	----------	----------
Y88_3374	----------	----------	----------	----------	----------
Y88_3373	NSU_4801	----------	----------	Saro_3591	PP1Y_Lpl976
Y88_3372	NSU_4800	----------	----------	Saro_3590	PP1Y_Lpl989
Y88_3371	NSU_4799	----------	----------	Saro_3589	PP1Y_Lpl998
Y88_3369	----------	----------	----------	----------	----------
Y88_3368	----------	----------	----------	----------	----------
Y88_3367	----------	----------	----------	----------	----------
Y88_3366	----------	----------	----------	----------	----------
Y88_3364	----------	----------	----------	----------	----------
Y88_3363	----------	----------	----------	----------	----------
Y88_3362	NSU_4411	WSK_3315	----------	----------	----------
Y88_1637	----------	----------	----------	----------	----------
Y88_1638	----------	----------	----------	----------	----------
Y88_1640	----------	----------	----------	----------	----------
Y88_1639	----------	----------	----------	----------	----------
Y88_1641	----------	----------	----------	----------	----------
Y88_1642	----------	----------	----------	----------	----------
Y88_1643	----------	----------	----------	----------	----------
Y88_1644	----------	----------	----------	----------	----------
Y88_1645	----------	----------	----------	----------	----------
Y88_1646	----------	WSK_4320	----------	----------	----------
Y88_1647	----------	----------	----------	----------	----------
Y88_1648	----------	----------	----------	----------	PP1Y_Lpl285
Y88_1649	----------	----------	----------	----------	----------
Y88_1653	----------	----------	----------	----------	----------
Y88_1656	----------	----------	----------	----------	----------
Y88_1654	----------	----------	----------	----------	----------
Y88_1655	----------	----------	----------	----------	----------
Y88_1657	----------	----------	----------	----------	----------
Y88_1658	----------	----------	----------	----------	----------
Y88_1659	----------	----------	----------	----------	----------
Y88_1660	----------	----------	----------	----------	----------
Y88_1661	----------	----------	----------	----------	----------
Y88_1662	----------	----------	----------	----------	----------
Y88_1663	----------	----------	----------	----------	----------
Y88_1664	----------	----------	----------	----------	----------
Y88_1665	----------	----------	----------	----------	----------
Y88_1666	----------	----------	----------	----------	----------
Y88_1667	----------	----------	----------	----------	----------
Y88_1668	----------	----------	----------	----------	----------
Y88_1669	----------	----------	----------	----------	----------
Y88_1670	----------	----------	----------	----------	----------
Y88_1671	----------	----------	----------	----------	----------
Y88_1672	----------	WSK_0410	PMI02_01382	----------	----------
Y88_1673	NSU_2718	WSK_0408	PMI02_01430	----------	PP1Y_AT10838
Y88_1674	----------	WSK_0406	PMI02_01428	----------	----------
Y88_1675	NSU_2720	WSK_0407	PMI02_01429	----------	PP1Y_AT10857
Y88_1676	NSU_2708	WSK_0416	PMI02_01402	----------	PP1Y_AT10727
Y88_1677	----------	----------	----------	----------	----------
Y88_1678	----------	----------	----------	----------	----------
Y88_1679	----------	----------	----------	----------	----------
Y88_1680	----------	----------	----------	----------	----------
Y88_1681	----------	----------	----------	----------	----------
Y88_1682	----------	----------	----------	----------	----------
Y88_1683	----------	----------	----------	----------	----------
Y88_1684	----------	----------	----------	----------	----------
Y88_1685	----------	----------	----------	----------	----------
Y88_1686	----------	----------	----------	----------	----------
Y88_1688	NSU_3356	WSK_0570	PMI02_01020	----------	PP1Y_Mpl7697
Y88_1689	----------	----------	----------	----------	----------
Y88_1690	NSU_3359	WSK_0572	PMI02_01022	----------	PP1Y_Mpl7719
Y88_1691	----------	----------	----------	----------	----------
Y88_1692	NSU_3360	WSK_0573	PMI02_01023	----------	PP1Y_Mpl7739
Y88_1693	----------	----------	----------	----------	----------
Y88_1694	NSU_2712	WSK_0402	PMI02_01425	----------	PP1Y_AT10762
Y88_1695	----------	WSK_0401	PMI02_01424	----------	----------
Y88_1696	----------	WSK_0400	PMI02_01421	----------	----------
Y88_1697	----------	----------	----------	----------	----------
Y88_1698	----------	----------	----------	----------	----------
Y88_1699	----------	WSK_0414	PMI02_01386	----------	----------
Y88_1700	----------	----------	----------	----------	----------
Y88_1701	----------	----------	----------	----------	----------
Y88_1702	----------	----------	----------	----------	----------
Y88_1703	----------	WSK_0405	PMI02_01427	----------	----------
Y88_1704	----------	----------	----------	----------	----------
Y88_1706	----------	----------	----------	----------	----------
Y88_1705	----------	----------	----------	----------	----------
Y88_1707	----------	----------	----------	----------	----------
Y88_1708	----------	----------	----------	----------	----------
Y88_1709	----------	WSK_3309	----------	----------	----------
Y88_1710	----------	----------	----------	Saro_1349	----------
Y88_1711	----------	----------	----------	----------	----------
Y88_1712	----------	----------	----------	----------	----------
Y88_1713	NSU_0272	WSK_1852	PMI02_02799	Saro_1351	PP1Y_AT20879
Y88_1714	----------	----------	----------	----------	----------
Y88_1715	NSU_0257	WSK_1320	PMI02_03223	Saro_1352	PP1Y_AT21001
Y88_1716	NSU_0256	WSK_1321	PMI02_04469	Saro_1353	PP1Y_AT21007
Y88_1717	----------	----------	----------	Saro_1354	----------
Y88_1718	----------	----------	----------	----------	----------
Y88_1719	----------	----------	----------	----------	----------
Y88_1720	----------	----------	----------	----------	----------
Y88_1721	----------	----------	----------	----------	----------
Y88_1722	----------	----------	----------	----------	----------
Y88_1724	----------	----------	----------	----------	----------
Y88_1723	NSU_0253	WSK_1324	PMI02_04472	Saro_1355	PP1Y_AT21038
Y88_1725	NSU_0252	WSK_1325	PMI02_04473	Saro_1356	PP1Y_AT21062
Y88_1726	----------	----------	----------	----------	----------
Y88_1727	NSU_0251	WSK_1326	PMI02_04475	Saro_1357	PP1Y_AT21071
Y88_1728	NSU_0250	WSK_1327	PMI02_04476	Saro_1358	PP1Y_AT21087
Y88_1729	----------	----------	----------	----------	----------
Y88_1730	----------	----------	----------	----------	----------
Y88_1732	----------	----------	----------	----------	----------
Y88_1731	NSU_0249	WSK_1328	PMI02_04477	Saro_1361	PP1Y_AT21094
Y88_1733	NSU_2883	WSK_3906	PMI02_00529	Saro_1362	PP1Y_AT14056
Y88_1734	NSU_2885	WSK_3907	PMI02_00527	Saro_1364	PP1Y_AT14066
Y88_1735	----------	----------	----------	----------	----------
Y88_1846	----------	WSK_0136	PMI02_00304	----------	----------
Y88_1845	----------	----------	----------	----------	----------
Y88_1844	----------	----------	----------	----------	----------
Y88_1843	----------	----------	----------	----------	----------
Y88_1842	----------	----------	----------	----------	----------
Y88_1841	----------	----------	----------	----------	----------
Y88_1840	----------	----------	----------	----------	----------
Y88_1839	----------	WSK_2464	PMI02_03908	----------	----------
Y88_1838	----------	WSK_2465	PMI02_03907	----------	----------
Y88_1837	----------	----------	----------	----------	----------
Y88_1836	----------	----------	----------	----------	----------
Y88_1835	----------	----------	----------	----------	----------
Y88_1834	----------	----------	----------	----------	----------
Y88_1833	----------	----------	----------	----------	----------
Y88_1832	NSU_2412	----------	PMI02_03774	----------	----------
Y88_1831	----------	----------	----------	----------	----------
Y88_1830	----------	----------	----------	----------	----------
Y88_1829	----------	----------	----------	----------	----------
Y88_1828	NSU_0569	----------	PMI02_05247	Saro_1203	PP1Y_AT5241
Y88_1827	----------	----------	----------	----------	----------
Y88_1826	----------	WSK_2462	PMI02_03910	----------	----------
Y88_1825	----------	----------	----------	----------	----------
Y88_1824	----------	----------	----------	----------	----------
Y88_1823	NSU_3729	WSK_3725	PMI02_03948	Saro_1830	PP1Y_Mpl7076
Y88_1822	----------	----------	----------	----------	----------
Y88_1821	----------	WSK_1038	----------	----------	----------
Y88_1820	----------	----------	----------	----------	----------
Y88_1819	----------	----------	----------	----------	----------
Y88_1818	----------	----------	----------	----------	----------
Y88_1817	----------	----------	----------	----------	----------
Y88_1816	----------	----------	----------	----------	----------
Y88_1815	----------	WSK_0912	----------	----------	----------
Y88_1814	----------	----------	----------	----------	----------
Y88_1813	----------	----------	----------	----------	----------
Y88_1812	----------	----------	PMI02_02531	----------	----------
Y88_1811	----------	----------	----------	----------	----------
Y88_1810	----------	----------	----------	----------	----------
Y88_1809	----------	----------	----------	----------	----------
Y88_1808	----------	----------	----------	----------	----------
Y88_1807	----------	----------	----------	----------	----------
Y88_1806	----------	----------	----------	----------	----------
Y88_1805	----------	----------	----------	----------	----------
Y88_1804	----------	----------	----------	----------	----------
Y88_1803	----------	----------	----------	----------	----------
Y88_1802	----------	----------	----------	----------	----------
Y88_1801	----------	----------	----------	----------	----------
Y88_1800	----------	----------	----------	----------	----------
Y88_1799	----------	----------	----------	----------	----------
Y88_1798	----------	----------	----------	----------	----------
Y88_1797	----------	----------	----------	----------	----------
Y88_1796	----------	----------	----------	----------	----------
Y88_1795	----------	----------	----------	----------	----------
Y88_1794	----------	----------	----------	----------	----------
Y88_1793	----------	----------	----------	----------	----------
Y88_1792	----------	----------	----------	----------	----------
Y88_1791	----------	----------	----------	----------	----------
Y88_1790	----------	----------	----------	----------	----------
Y88_1788	----------	WSK_3720	PMI02_01954	----------	----------
Y88_1789	----------	----------	----------	----------	----------
Y88_1787	----------	----------	----------	----------	----------
Y88_1786	----------	----------	----------	----------	----------
Y88_1785	----------	----------	----------	----------	----------
Y88_1784	----------	----------	----------	----------	----------
Y88_1783	----------	----------	----------	----------	----------
Y88_1782	----------	----------	----------	----------	----------
Y88_1781	----------	----------	----------	----------	----------
Y88_1780	----------	----------	----------	----------	----------
Y88_1779	----------	----------	----------	----------	----------
Y88_1778	----------	----------	----------	----------	----------
Y88_1776	----------	----------	----------	----------	----------
Y88_1777	----------	----------	----------	----------	----------
Y88_1775	----------	----------	----------	----------	----------
Y88_1774	----------	----------	PMI02_00635	----------	----------
Y88_1773	----------	----------	----------	----------	----------
Y88_1772	----------	----------	----------	----------	----------
Y88_1771	----------	----------	----------	----------	----------
Y88_1770	----------	----------	----------	----------	----------
Y88_1769	NSU_1873	WSK_1469	PMI02_03558	Saro_3158	PP1Y_AT1952
Y88_1768	----------	----------	----------	----------	----------
Y88_1767	----------	----------	----------	----------	----------
Y88_1766	----------	----------	----------	----------	----------
Y88_1765	----------	----------	----------	----------	----------
Y88_1764	----------	----------	----------	----------	----------
Y88_1763	----------	WSK_2543	PMI02_05485	----------	----------
Y88_1762	----------	----------	PMI02_01784	----------	----------
Y88_1761	----------	----------	----------	----------	----------
Y88_1760	----------	WSK_3429	----------	----------	----------
Y88_1759	----------	----------	PMI02_01781	----------	----------
Y88_1758	----------	----------	----------	----------	----------
Y88_1757	----------	----------	----------	----------	----------
Y88_1756	----------	----------	----------	----------	----------
Y88_1755	----------	----------	----------	----------	----------
Y88_1754	----------	----------	----------	----------	----------
Y88_1753	----------	----------	----------	----------	----------
Y88_1752	----------	----------	----------	----------	----------
Y88_1751	----------	----------	----------	----------	----------
Y88_1750	----------	----------	----------	----------	----------
Y88_1749	----------	----------	----------	----------	----------
Y88_1748	----------	----------	----------	----------	----------
Y88_1747	----------	----------	----------	----------	----------
Y88_1746	----------	----------	----------	----------	----------
Y88_1745	----------	----------	PMI02_01054	----------	PP1Y_Mpl1556
Y88_1744	----------	----------	----------	----------	----------
Y88_1743	----------	----------	----------	----------	----------
Y88_1742	----------	----------	----------	----------	----------
Y88_1741	----------	----------	----------	----------	----------
Y88_1740	----------	WSK_0753	----------	----------	----------
Y88_1739	----------	----------	----------	----------	----------
Y88_1738	----------	WSK_0755	PMI02_02734	----------	----------
Y88_1737	----------	----------	----------	----------	----------
Y88_1652	NSU_pLA1109	WSK_3043	----------	----------	----------
Y88_0001	----------	WSK_4178	----------	Saro_1528	----------
Y88_0002	NSU_3042	WSK_4177	----------	Saro_1529	----------
Y88_2711	NSU_2810	WSK_0299	PMI02_02655	----------	PP1Y_AT12221
Y88_2712	----------	WSK_0300	----------	----------	----------
Y88_2713	----------	----------	----------	----------	----------
Y88_2714	----------	----------	----------	----------	----------
Y88_2715	NSU_2806	WSK_0302	PMI02_02658	Saro_2631	PP1Y_AT12177
Y88_2716	NSU_2803	WSK_0303	PMI02_02828	Saro_2632	PP1Y_AT12157
Y88_2717	----------	----------	----------	----------	----------
Y88_2718	NSU_2802	WSK_0305	PMI02_02826	Saro_2634	PP1Y_AT12150
Y88_2719	NSU_2801	WSK_0306	PMI02_02825	Saro_2635	PP1Y_AT12146
Y88_2720	----------	----------	----------	----------	----------
Y88_2721	NSU_2799	WSK_0308	PMI02_02823	Saro_2637	PP1Y_AT12132
Y88_2722	----------	----------	----------	----------	----------
Y88_2723	----------	----------	----------	Saro_2639	----------
Y88_2724	----------	----------	----------	----------	----------
Y88_2725	NSU_3608	----------	----------	----------	PP1Y_Mpl10589
Y88_2726	NSU_3609	----------	----------	----------	PP1Y_Mpl10582
Y88_2727	----------	----------	----------	----------	----------
Y88_2728	----------	----------	----------	----------	----------
Y88_2729	----------	----------	----------	----------	----------
Y88_2730	----------	----------	----------	----------	----------
Y88_2731	----------	----------	----------	----------	----------
Y88_2732	----------	----------	----------	----------	----------
Y88_2733	----------	----------	----------	----------	----------
Y88_2734	----------	----------	----------	----------	----------
Y88_2735	----------	----------	----------	----------	----------
Y88_2736	----------	----------	----------	----------	----------
Y88_2737	----------	----------	----------	----------	----------
Y88_2738	----------	----------	----------	----------	----------
Y88_2739	----------	----------	----------	----------	----------
Y88_2741	----------	----------	----------	----------	----------
Y88_2740	----------	----------	----------	----------	----------
Y88_2743	----------	----------	----------	----------	----------
Y88_2742	----------	----------	----------	----------	----------
Y88_2744	----------	----------	----------	----------	----------
Y88_2745	----------	----------	----------	----------	----------
Y88_2746	----------	----------	----------	----------	----------
Y88_2747	----------	----------	----------	----------	----------
Y88_2748	----------	----------	----------	----------	----------
Y88_2749	----------	----------	----------	----------	----------
Y88_2750	----------	----------	----------	----------	----------
Y88_2751	----------	----------	----------	----------	----------
Y88_2752	----------	----------	----------	----------	----------
Y88_2753	----------	----------	----------	----------	----------
Y88_2754	----------	----------	----------	----------	----------
Y88_2755	----------	----------	----------	----------	----------
Y88_2756	----------	----------	----------	----------	----------
Y88_2757	----------	----------	----------	----------	----------
Y88_2758	----------	----------	----------	----------	----------
Y88_2759	----------	----------	----------	----------	----------
Y88_2760	----------	----------	----------	----------	----------
Y88_2761	----------	----------	PMI02_04521	----------	----------
Y88_2762	----------	----------	----------	----------	----------
Y88_2763	----------	----------	----------	----------	----------
Y88_2764	----------	----------	----------	----------	----------
Y88_2765	----------	----------	----------	----------	----------
Y88_2766	----------	----------	PMI02_02854	----------	----------
Y88_2767	----------	----------	PMI02_02853	----------	----------
Y88_2768	----------	----------	PMI02_02852	----------	----------
Y88_2769	----------	----------	----------	----------	----------
Y88_2770	----------	----------	PMI02_03244	----------	----------
Y88_2771	----------	----------	----------	----------	----------
Y88_2772	----------	----------	----------	Saro_0373	----------
Y88_2773	----------	----------	----------	----------	----------
Y88_2774	----------	----------	----------	----------	----------
Y88_2775	----------	----------	----------	----------	----------
Y88_2776	----------	----------	----------	----------	----------
Y88_2777	----------	----------	----------	----------	----------
Y88_2778	----------	----------	----------	----------	----------
Y88_2779	NSU_1618	WSK_3687	PMI02_01246	Saro_0242	PP1Y_AT36734
Y88_2780	NSU_1184	WSK_1503	PMI02_01787	Saro_0241	PP1Y_AT7084
Y88_2781	NSU_1620	WSK_3685	PMI02_01245	Saro_0237	PP1Y_AT36749
Y88_2782	NSU_1621	WSK_3684	PMI02_01244	Saro_0236	PP1Y_AT36759
Y88_2783	----------	----------	----------	Saro_0234	----------
Y88_2784	----------	----------	----------	Saro_0233	----------
Y88_2785	----------	----------	----------	----------	----------
Y88_2786	----------	----------	----------	----------	----------
Y88_2788	----------	----------	----------	----------	----------
Y88_2787	----------	----------	----------	----------	----------
Y88_2789	----------	----------	----------	----------	----------
Y88_2790	----------	----------	----------	----------	----------
Y88_2791	----------	----------	----------	----------	----------
Y88_2792	----------	----------	----------	----------	----------
Y88_2793	NSU_1662	WSK_3681	PMI02_01240	Saro_0230	PP1Y_AT37085
Y88_2794	----------	----------	----------	----------	----------
Y88_2795	----------	----------	----------	----------	----------
Y88_2796	----------	----------	----------	----------	----------
Y88_2797	----------	----------	----------	----------	----------
Y88_2798	NSU_4291	----------	----------	----------	PP1Y_AT26362
Y88_2799	----------	----------	----------	----------	----------
Y88_2800	----------	----------	----------	----------	----------
Y88_2801	----------	----------	----------	----------	----------
Y88_2802	----------	----------	----------	----------	----------
Y88_2803	----------	----------	----------	----------	----------
Y88_2804	----------	----------	----------	----------	----------
Y88_2805	----------	----------	----------	----------	----------
Y88_2806	----------	----------	----------	----------	----------
Y88_2807	----------	----------	----------	----------	----------
Y88_2809	----------	----------	----------	----------	----------
Y88_2808	----------	----------	----------	----------	----------
Y88_2810	----------	----------	----------	----------	----------
Y88_2811	----------	----------	----------	----------	----------
Y88_2812	----------	----------	----------	----------	----------
Y88_2813	----------	----------	----------	----------	----------
Y88_2814	NSU_4489	----------	----------	----------	----------
Y88_2815	----------	----------	----------	----------	----------
Y88_2816	----------	WSK_3572	----------	----------	----------
Y88_2817	NSU_3364	WSK_3571	PMI02_02946	----------	PP1Y_Mpl2516
Y88_2818	NSU_3365	WSK_3570	PMI02_02945	----------	PP1Y_Mpl2495
Y88_2819	----------	----------	----------	----------	----------
Y88_2820	NSU_1442	WSK_2523	PMI02_05236	Saro_0266	PP1Y_AT2438
Y88_2821	NSU_1443	WSK_2522	PMI02_05237	Saro_0267	PP1Y_AT2430
Y88_2822	NSU_1444	WSK_2520	PMI02_05239	Saro_0268	PP1Y_AT2427
Y88_2823	----------	----------	----------	----------	----------
Y88_2824	NSU_1447	WSK_2518	PMI02_05241	Saro_3300	PP1Y_AT2411
Y88_2825	NSU_1446	WSK_2517	PMI02_05242	Saro_3299	PP1Y_AT2407
Y88_2826	NSU_1449	WSK_2515	PMI02_05244	Saro_3297	PP1Y_AT2393
Y88_2827	----------	----------	----------	----------	----------
Y88_2828	NSU_1451	WSK_2513	PMI02_05249	Saro_3295	PP1Y_AT2376
Y88_2829	----------	----------	----------	----------	----------
Y88_2830	NSU_1805	WSK_3693	PMI02_05327	Saro_3293	PP1Y_AT1028
Y88_2831	----------	----------	----------	----------	----------
Y88_2832	----------	----------	----------	Saro_3292	----------
Y88_2833	NSU_1804	WSK_3692	PMI02_05328	Saro_3291	PP1Y_AT1011
Y88_2834	NSU_1629	WSK_3012	PMI02_05274	Saro_3290	PP1Y_AT36823
Y88_2835	----------	----------	----------	----------	----------
Y88_2836	NSU_1626	WSK_3015	PMI02_05277	Saro_3288	PP1Y_AT36804
Y88_2837	NSU_1624	WSK_3016	PMI02_05278	Saro_3286	PP1Y_AT36792
Y88_2838	NSU_1623	WSK_3017	PMI02_05279	Saro_3285	PP1Y_AT36786
Y88_2839	----------	----------	----------	----------	----------
Y88_2840	----------	----------	----------	----------	----------
Y88_2841	----------	----------	----------	----------	----------
Y88_2842	----------	----------	----------	----------	----------
Y88_2843	NSU_1660	WSK_3679	PMI02_01238	Saro_0228	PP1Y_AT37066
Y88_2844	NSU_1659	WSK_3678	PMI02_01237	Saro_0227	PP1Y_AT37056
Y88_2845	NSU_1657	WSK_3675	PMI02_01236	Saro_0226	PP1Y_AT37039
Y88_2846	----------	----------	----------	----------	----------
Y88_2847	NSU_1655	WSK_3673	PMI02_01234	Saro_0223	PP1Y_AT37027
Y88_2848	NSU_1654	WSK_3672	PMI02_01233	Saro_0222	PP1Y_AT37022
Y88_2849	----------	----------	----------	----------	----------
Y88_2850	----------	----------	----------	Saro_0220	----------
Y88_2851	----------	----------	----------	----------	----------
Y88_2852	NSU_1881	WSK_2359	PMI02_03547	Saro_0218	PP1Y_AT2022
Y88_2853	NSU_1880	WSK_2360	PMI02_03548	Saro_0217	PP1Y_AT2016
Y88_2854	----------	----------	----------	----------	----------
Y88_2855	----------	----------	----------	----------	----------
Y88_2856	NSU_0722	WSK_2618	PMI02_03032	Saro_0863	PP1Y_AT18489
Y88_2857	----------	----------	----------	----------	----------
Y88_2858	----------	----------	----------	----------	----------
Y88_2859	----------	----------	----------	----------	----------
Y88_2860	----------	----------	----------	----------	----------
Y88_2861	----------	----------	----------	----------	----------
Y88_2862	----------	----------	----------	----------	----------
Y88_2863	----------	----------	----------	----------	----------
Y88_2864	----------	----------	----------	----------	----------
Y88_2865	----------	----------	----------	----------	----------
Y88_2866	----------	----------	----------	----------	----------
Y88_2867	NSU_0410	WSK_1191	PMI02_03468	Saro_0861	PP1Y_AT20334
Y88_2868	----------	----------	----------	----------	----------
Y88_2869	NSU_0411	WSK_1190	PMI02_03469	Saro_0860	PP1Y_AT20327
Y88_2870	NSU_0412	WSK_1189	PMI02_03470	Saro_0859	PP1Y_AT20320
Y88_2871	NSU_0413	WSK_1188	PMI02_03471	Saro_0858	PP1Y_AT20310
Y88_2872	NSU_2284	WSK_1186	----------	Saro_0855	----------
Y88_2873	----------	----------	----------	Saro_0854	----------
Y88_2874	NSU_0724	WSK_2614	PMI02_03034	Saro_0853	PP1Y_AT18476
Y88_2875	----------	----------	----------	----------	----------
Y88_2876	----------	----------	----------	----------	----------
Y88_2877	----------	----------	----------	----------	----------
Y88_2878	----------	----------	----------	----------	----------
Y88_2879	----------	----------	----------	----------	----------
Y88_2880	----------	----------	----------	----------	----------
Y88_2881	----------	----------	----------	----------	----------
Y88_2882	----------	----------	----------	----------	----------
Y88_2883	----------	----------	----------	----------	----------
Y88_2884	----------	----------	----------	----------	----------
Y88_2885	----------	----------	PMI02_04083	----------	----------
Y88_2886	----------	----------	----------	----------	----------
Y88_2887	----------	----------	----------	----------	----------
Y88_2888	----------	----------	----------	----------	----------
Y88_2889	----------	----------	----------	----------	----------
Y88_2890	----------	----------	----------	----------	----------
Y88_2891	----------	----------	----------	----------	----------
Y88_2892	----------	----------	----------	----------	----------
Y88_2893	----------	----------	----------	----------	----------
Y88_2894	----------	----------	----------	----------	----------
Y88_2895	----------	----------	----------	----------	----------
Y88_2896	----------	----------	----------	----------	----------
Y88_2897	----------	----------	----------	----------	----------
Y88_2898	----------	----------	----------	----------	----------
Y88_2899	----------	----------	----------	----------	----------
Y88_2900	----------	----------	----------	----------	----------
Y88_2901	NSU_2960	----------	----------	----------	----------
Y88_2902	----------	----------	----------	----------	----------
Y88_2903	----------	----------	----------	----------	----------
Y88_2904	NSU_2961	----------	----------	Saro_0264	----------
Y88_2905	NSU_2962	----------	----------	----------	----------
Y88_2907	----------	----------	----------	----------	----------
Y88_2908	----------	----------	----------	----------	----------
Y88_2909	----------	----------	----------	----------	----------
Y88_2910	----------	----------	----------	----------	----------
Y88_2911	----------	----------	----------	----------	----------
Y88_2912	----------	----------	----------	----------	PP1Y_Lpl2017
Y88_2913	----------	----------	----------	----------	----------
Y88_2914	----------	----------	----------	----------	----------
Y88_2915	----------	----------	----------	----------	----------
Y88_2916	----------	----------	----------	----------	----------
Y88_2917	----------	----------	----------	----------	----------
Y88_2918	NSU_4646	----------	----------	----------	----------
Y88_2919	----------	----------	----------	----------	----------
Y88_2920	----------	----------	----------	----------	----------
Y88_2921	----------	----------	----------	----------	----------
Y88_2922	----------	----------	----------	----------	----------
Y88_2923	NSU_3160	WSK_1929	PMI02_04132	----------	----------
Y88_2924	----------	----------	----------	----------	----------
Y88_2925	----------	----------	----------	----------	----------
Y88_2926	----------	----------	----------	----------	----------
Y88_2927	----------	----------	----------	----------	----------
Y88_2928	----------	----------	----------	----------	----------
Y88_2929	----------	----------	----------	----------	----------
Y88_2930	----------	----------	----------	----------	----------
Y88_2931	----------	----------	----------	----------	----------
Y88_2932	----------	----------	----------	----------	----------
Y88_2933	----------	----------	----------	----------	----------
Y88_2934	----------	----------	----------	----------	----------
Y88_0077	----------	----------	----------	----------	----------
Y88_0076	----------	----------	----------	----------	----------
Y88_0075	----------	----------	----------	----------	----------
Y88_0074	----------	----------	----------	----------	----------
Y88_0073	----------	----------	----------	----------	----------
Y88_0072	----------	----------	----------	----------	----------
Y88_0071	----------	----------	----------	----------	----------
Y88_0070	----------	----------	----------	----------	----------
Y88_0069	----------	----------	----------	----------	----------
Y88_0068	----------	----------	----------	----------	----------
Y88_0067	NSU_2558	WSK_0217	----------	----------	PP1Y_AT14622
Y88_0066	NSU_2554	WSK_0221	----------	----------	PP1Y_AT14653
Y88_0065	----------	----------	----------	----------	----------
Y88_0064	----------	----------	----------	----------	----------
Y88_0063	----------	----------	----------	----------	----------
Y88_0062	----------	----------	----------	----------	----------
Y88_0061	----------	----------	PMI02_05070	----------	----------
Y88_0060	----------	----------	----------	----------	----------
Y88_0059	----------	----------	----------	----------	----------
Y88_0058	NSU_2506	----------	----------	----------	----------
Y88_0057	----------	----------	----------	----------	----------
Y88_0055	----------	----------	----------	----------	----------
Y88_0054	----------	----------	----------	----------	----------
Y88_0056	----------	----------	----------	----------	----------
Y88_0053	----------	----------	----------	----------	----------
Y88_0052	----------	----------	----------	----------	----------
Y88_0051	----------	----------	----------	----------	----------
Y88_0050	----------	----------	----------	Saro_3302	----------
Y88_0049	NSU_3551	WSK_2190	PMI02_01861	----------	PP1Y_AT16702
Y88_0048	----------	----------	----------	----------	----------
Y88_0047	----------	----------	----------	----------	----------
Y88_0046	----------	----------	----------	----------	----------
Y88_0045	----------	----------	----------	----------	----------
Y88_0044	----------	----------	----------	----------	----------
Y88_0043	----------	----------	----------	----------	----------
Y88_0042	----------	----------	----------	----------	----------
Y88_0041	----------	----------	----------	----------	----------
Y88_0040	----------	----------	----------	----------	----------
Y88_0039	----------	----------	----------	----------	----------
Y88_0038	----------	----------	----------	----------	----------
Y88_0037	----------	----------	----------	----------	----------
Y88_0035	----------	----------	----------	----------	----------
Y88_0036	----------	----------	----------	----------	----------
Y88_0034	----------	----------	----------	----------	----------
Y88_0033	----------	----------	----------	----------	----------
Y88_0032	----------	WSK_4115	----------	----------	----------
Y88_0031	----------	WSK_4114	----------	----------	----------
Y88_0030	----------	WSK_4113	----------	----------	----------
Y88_0029	----------	----------	----------	----------	----------
Y88_0028	----------	WSK_4111	----------	----------	----------
Y88_0027	----------	WSK_4110	----------	----------	----------
Y88_0026	----------	WSK_4108	----------	----------	----------
Y88_0025	----------	WSK_4107	----------	----------	----------
Y88_0024	----------	----------	----------	----------	----------
Y88_0022	----------	----------	----------	----------	----------
Y88_0021	----------	----------	----------	----------	----------
Y88_0023	----------	WSK_4103	----------	----------	----------
Y88_0019	----------	----------	----------	----------	----------
Y88_0020	----------	----------	----------	----------	----------
Y88_0018	----------	WSK_1776	----------	----------	----------
Y88_0017	----------	WSK_1774	----------	----------	----------
Y88_0016	NSU_3757	WSK_4204	PMI02_00163	Saro_0321	----------
Y88_0015	----------	WSK_1771	----------	----------	----------
Y88_0014	----------	WSK_1770	----------	----------	----------
Y88_0013	----------	WSK_1769	----------	----------	----------
Y88_0012	----------	WSK_1768	----------	----------	----------
Y88_0011	----------	WSK_1767	----------	----------	----------
Y88_0010	----------	WSK_1766	----------	----------	----------
Y88_0009	----------	WSK_1765	----------	----------	----------
Y88_0008	----------	WSK_1764	----------	----------	----------
Y88_0007	----------	----------	----------	----------	----------
Y88_0006	----------	WSK_1762	----------	----------	----------
Y88_0005	----------	----------	----------	----------	----------
Y88_0004	----------	----------	----------	----------	----------
Y88_0003	----------	WSK_1758	----------	----------	----------
Y88_1849	----------	----------	----------	----------	----------
Y88_1850	----------	----------	----------	----------	----------
Y88_1851	----------	----------	----------	----------	----------
Y88_1852	----------	WSK_3368	PMI02_05308	----------	PP1Y_Lpl1114
Y88_1853	----------	----------	----------	----------	----------
Y88_1854	----------	----------	----------	----------	----------
Y88_1855	----------	----------	PMI02_01716	----------	----------
Y88_1856	----------	----------	----------	----------	----------
Y88_1857	----------	----------	----------	----------	----------
Y88_1858	----------	----------	----------	----------	----------
Y88_1859	----------	----------	----------	----------	----------
Y88_1860	----------	----------	----------	----------	----------
Y88_1861	----------	----------	----------	----------	----------
Y88_1862	----------	----------	----------	----------	----------
Y88_1863	----------	----------	----------	----------	----------
Y88_1864	----------	----------	----------	----------	----------
Y88_1865	----------	----------	----------	----------	----------
Y88_1866	----------	----------	----------	----------	----------
Y88_1867	----------	----------	----------	----------	----------
Y88_1868	----------	----------	----------	----------	----------
Y88_1869	----------	----------	----------	----------	----------
Y88_1870	----------	----------	----------	----------	----------
Y88_1871	----------	----------	----------	----------	----------
Y88_1872	----------	----------	----------	----------	----------
Y88_1873	----------	----------	----------	----------	----------
Y88_1874	----------	----------	----------	----------	----------
Y88_1875	----------	----------	----------	----------	----------
Y88_1876	----------	----------	----------	----------	----------
Y88_1877	----------	----------	----------	----------	----------
Y88_1878	----------	----------	----------	----------	----------
Y88_1879	----------	----------	----------	----------	----------
Y88_1880	----------	----------	----------	----------	----------
Y88_1881	----------	----------	----------	----------	----------
Y88_1882	----------	----------	----------	----------	----------
Y88_1883	----------	----------	----------	----------	----------
Y88_1884	NSU_pLA2031	----------	PMI02_04188	----------	----------
Y88_1885	----------	----------	----------	----------	----------
Y88_1886	NSU_pLA2029	----------	PMI02_04186	----------	----------
Y88_1887	NSU_4821	----------	----------	----------	----------
Y88_1888	----------	----------	----------	----------	----------
Y88_1889	----------	----------	----------	----------	----------
Y88_1890	----------	----------	----------	----------	----------
Y88_1891	----------	----------	----------	----------	----------
Y88_1892	----------	----------	----------	----------	----------
Y88_1893	----------	----------	----------	----------	----------
Y88_1894	----------	----------	----------	----------	----------
Y88_1895	----------	----------	----------	----------	----------
Y88_1896	----------	----------	----------	----------	----------
Y88_1897	----------	----------	----------	----------	----------
Y88_1898	----------	----------	----------	----------	----------
Y88_1899	----------	----------	----------	----------	----------
Y88_1900	----------	----------	----------	----------	----------
Y88_1901	----------	----------	----------	----------	----------
Y88_1902	----------	----------	----------	----------	----------
Y88_1904	NSU_1667	WSK_3022	PMI02_05512	Saro_3321	PP1Y_AT37127
Y88_1903	----------	----------	----------	----------	----------
Y88_1905	----------	----------	----------	----------	----------
Y88_1906	----------	----------	----------	Saro_3325	----------
Y88_1907	----------	----------	----------	----------	----------
Y88_1908	----------	----------	----------	----------	----------
Y88_1909	NSU_1294	WSK_4000	PMI02_01844	Saro_3328	PP1Y_AT33526
Y88_1910	NSU_1293	WSK_3999	PMI02_01843	Saro_3329	PP1Y_AT33508
Y88_1911	NSU_1292	WSK_3998	PMI02_01842	Saro_3331	PP1Y_AT33493
Y88_1912	----------	----------	----------	----------	----------
Y88_1913	----------	----------	----------	----------	----------
Y88_1914	NSU_1289	WSK_3995	PMI02_01839	Saro_3334	PP1Y_AT33463
Y88_1915	----------	----------	----------	----------	----------
Y88_1916	NSU_1287	WSK_3994	PMI02_01837	Saro_3336	PP1Y_AT33437
Y88_1917	----------	----------	----------	----------	----------
Y88_1918	NSU_1331	WSK_3976	PMI02_00810	Saro_3338	----------
Y88_1919	----------	----------	----------	----------	----------
Y88_1920	NSU_1332	WSK_3977	PMI02_00809	Saro_0001	PP1Y_AT33855
Y88_1921	NSU_1336	WSK_3979	PMI02_00806	Saro_0002	PP1Y_AT33880
Y88_1922	NSU_1337	WSK_3980	PMI02_00805	Saro_0003	PP1Y_AT33890
Y88_1923	----------	WSK_1703	PMI02_00619	----------	----------
Y88_1924	----------	----------	----------	----------	----------
Y88_1925	----------	----------	----------	----------	----------
Y88_1926	----------	----------	----------	----------	----------
Y88_1927	----------	WSK_1457	----------	----------	----------
Y88_1928	----------	----------	----------	----------	----------
Y88_1929	----------	----------	----------	----------	----------
Y88_1930	NSU_1338	WSK_3981	PMI02_00804	Saro_0004	PP1Y_AT33899
Y88_1931	NSU_1339	WSK_3982	PMI02_00803	Saro_0006	PP1Y_AT33904
Y88_1932	----------	----------	----------	----------	----------
Y88_1933	NSU_1303	WSK_4004	PMI02_01849	Saro_3306	PP1Y_AT33589
Y88_1934	----------	----------	----------	----------	----------
Y88_1935	----------	----------	----------	----------	----------
Y88_1936	NSU_1305	WSK_2198	PMI02_01852	Saro_3304	PP1Y_AT33610
Y88_1937	NSU_1306	WSK_2197	PMI02_01853	Saro_3303	PP1Y_AT33623
Y88_1938	----------	----------	----------	----------	----------
Y88_1939	----------	WSK_1806	PMI02_01874	Saro_3301	----------
Y88_1940	NSU_1308	WSK_2194	PMI02_01857	Saro_0011	PP1Y_AT33639
Y88_1941	----------	----------	----------	----------	----------
Y88_1942	----------	----------	----------	----------	----------
Y88_1943	NSU_2011	----------	----------	Saro_3463	PP1Y_AT34984
Y88_1944	----------	----------	----------	----------	----------
Y88_1945	NSU_1309	WSK_2192	PMI02_01858	Saro_0010	PP1Y_AT33643
Y88_1946	NSU_1310	WSK_2191	PMI02_01859	Saro_0009	PP1Y_AT33647
Y88_1948	----------	----------	----------	----------	----------
Y88_1947	----------	----------	PMI02_00801	Saro_0008	----------
Y88_1949	NSU_1812	WSK_3699	PMI02_05321	Saro_3308	PP1Y_AT1082
Y88_1950	----------	----------	----------	----------	----------
Y88_1951	----------	----------	----------	----------	----------
Y88_1952	----------	----------	----------	----------	----------
Y88_1953	NSU_2022	WSK_2432	PMI02_05220	Saro_3310	PP1Y_AT34846
Y88_1954	----------	WSK_1236	PMI02_02711	----------	----------
Y88_1955	NSU_1454	WSK_0167	PMI02_05257	Saro_0271	PP1Y_AT2356
Y88_1956	----------	----------	----------	----------	----------
Y88_1957	NSU_1458	WSK_0163	PMI02_05035	Saro_0274	PP1Y_AT2312
Y88_1958	----------	----------	----------	----------	----------
Y88_1959	NSU_1461	WSK_0161	PMI02_05234	Saro_0410	PP1Y_AT2289
Y88_1960	----------	----------	----------	----------	----------
Y88_1961	----------	----------	----------	----------	----------
Y88_1962	NSU_1462	WSK_3985	PMI02_05233	Saro_0411	PP1Y_AT2279
Y88_1963	NSU_1463	WSK_3986	PMI02_05229	Saro_0412	----------
Y88_1964	NSU_1464	WSK_3987	PMI02_05228	Saro_0413	PP1Y_AT2262
Y88_1965	----------	----------	----------	----------	----------
Y88_1966	----------	----------	----------	Saro_0416	----------
Y88_1967	----------	----------	----------	----------	----------
Y88_1968	----------	----------	----------	----------	----------
Y88_1970	----------	----------	----------	----------	----------
Y88_1969	----------	----------	----------	----------	----------
Y88_1971	----------	----------	----------	----------	----------
Y88_1972	----------	----------	----------	----------	----------
Y88_1973	----------	----------	----------	----------	----------
Y88_1974	----------	----------	----------	----------	----------
Y88_1975	----------	----------	----------	----------	----------
Y88_1976	----------	----------	----------	----------	----------
Y88_1977	----------	----------	----------	----------	----------
Y88_1978	----------	----------	----------	----------	----------
Y88_1979	NSU_1171	WSK_1642	PMI02_05420	----------	PP1Y_AT7216
Y88_1980	----------	----------	----------	----------	----------
Y88_1981	----------	----------	----------	----------	----------
Y88_1982	----------	----------	----------	----------	----------
Y88_1983	----------	----------	----------	----------	----------
Y88_1985	----------	----------	----------	Saro_1690	----------
Y88_1984	----------	----------	----------	Saro_1689	PP1Y_Mpl7168
Y88_1986	----------	----------	----------	Saro_1688	PP1Y_Mpl7173
Y88_1987	----------	----------	----------	Saro_1687	PP1Y_Mpl7179
Y88_1988	----------	----------	----------	Saro_1685	PP1Y_Mpl7192
Y88_1989	----------	----------	----------	----------	----------
Y88_1990	----------	----------	----------	----------	----------
Y88_1991	----------	----------	----------	----------	----------
Y88_1992	NSU_3699	WSK_2163	PMI02_02901	Saro_2585	PP1Y_Mpl9606
Y88_1993	----------	----------	----------	----------	----------
Y88_1994	----------	----------	----------	----------	----------
Y88_1995	----------	----------	----------	----------	----------
Y88_1996	----------	----------	----------	----------	----------
Y88_1997	----------	----------	----------	----------	----------
Y88_1998	NSU_1577	WSK_3758	PMI02_05333	Saro_0473	PP1Y_AT3799
Y88_1999	NSU_1576	WSK_3757	PMI02_05334	Saro_0472	PP1Y_AT3810
Y88_2000	NSU_1991	WSK_0368	PMI02_00923	Saro_0430	PP1Y_AT35201
Y88_2001	----------	----------	----------	----------	----------
Y88_2002	NSU_1993	WSK_0367	PMI02_00906	Saro_0419	PP1Y_AT35190
Y88_2003	NSU_1994	WSK_0366	PMI02_00905	Saro_0421	PP1Y_AT35186
Y88_2004	----------	----------	----------	----------	----------
Y88_2005	NSU_1996	WSK_0365	PMI02_02484	Saro_0422	PP1Y_AT35162
Y88_2006	NSU_1997	WSK_0364	PMI02_02485	Saro_0423	PP1Y_AT35149
Y88_2007	----------	----------	----------	----------	----------
Y88_2008	NSU_1999	WSK_2125	PMI02_02487	Saro_0425	PP1Y_AT35121
Y88_2009	----------	----------	----------	----------	----------
Y88_2010	NSU_2001	WSK_2127	PMI02_02489	Saro_0427	PP1Y_AT35098
Y88_2011	NSU_2475	WSK_0677	PMI02_05441	Saro_0428	PP1Y_AT8970
Y88_2012	----------	----------	----------	----------	----------
Y88_2013	NSU_1564	WSK_2302	PMI02_04993	Saro_0417	PP1Y_AT3902
Y88_2014	----------	----------	----------	----------	----------
Y88_2015	----------	----------	----------	----------	----------
Y88_2016	----------	----------	----------	----------	----------
Y88_2017	----------	----------	----------	----------	----------
Y88_2018	NSU_1651	WSK_3670	PMI02_01230	Saro_0170	PP1Y_AT37002
Y88_2019	NSU_1650	WSK_3669	PMI02_01229	Saro_0171	PP1Y_AT36990
Y88_2020	NSU_1649	WSK_3668	PMI02_01228	Saro_0172	PP1Y_AT36978
Y88_2021	NSU_1646	WSK_3665	PMI02_01224	Saro_0151	PP1Y_AT36957
Y88_2022	----------	----------	----------	----------	----------
Y88_2023	----------	----------	----------	Saro_0147	----------
Y88_2024	NSU_2103	WSK_1635	PMI02_04929	Saro_0146	PP1Y_AT4585
Y88_2025	NSU_0624	WSK_1207	PMI02_02303	Saro_0145	PP1Y_AT19395
Y88_2026	----------	----------	----------	----------	----------
Y88_2027	NSU_0626	WSK_1205	PMI02_02301	Saro_0143	PP1Y_AT19388
Y88_2028	NSU_0627	WSK_1204	PMI02_02300	Saro_0142	PP1Y_AT19378
Y88_2029	NSU_2849	WSK_1198	PMI02_04746	Saro_0141	PP1Y_AT13791
Y88_2030	----------	----------	----------	----------	----------
Y88_2031	NSU_1715	WSK_0257	PMI02_04221	Saro_0121	PP1Y_AT215
Y88_2032	----------	----------	----------	Saro_0122	----------
Y88_2033	NSU_1713	WSK_0259	PMI02_04219	Saro_0123	PP1Y_AT208
Y88_2034	NSU_1712	WSK_0260	PMI02_04218	Saro_0124	PP1Y_AT198
Y88_2035	----------	----------	----------	----------	----------
Y88_2036	----------	----------	----------	----------	----------
Y88_2037	NSU_1710	WSK_0263	PMI02_04216	Saro_0126	PP1Y_AT183
Y88_2038	----------	----------	----------	Saro_0127	----------
Y88_2039	NSU_1709	WSK_0264	PMI02_04215	Saro_0128	PP1Y_AT170
Y88_2040	----------	----------	----------	Saro_0129	----------
Y88_2041	NSU_1707	WSK_0266	PMI02_04213	Saro_0130	PP1Y_AT153
Y88_2042	----------	----------	----------	----------	----------
Y88_2043	----------	----------	----------	Saro_0132	----------
Y88_2044	----------	----------	----------	----------	----------
Y88_2045	NSU_1705	WSK_0268	PMI02_04211	Saro_0133	PP1Y_AT131
Y88_2046	NSU_1704	WSK_0269	PMI02_04210	Saro_0134	PP1Y_AT126
Y88_2047	NSU_1703	WSK_0270	PMI02_04209	Saro_0135	PP1Y_AT114
Y88_2048	NSU_1702	WSK_0271	PMI02_04208	Saro_0136	PP1Y_AT95
Y88_2049	NSU_1701	WSK_0272	PMI02_04207	Saro_0137	PP1Y_AT83
Y88_2050	NSU_1700	WSK_0273	PMI02_04206	Saro_0138	PP1Y_AT76
Y88_2051	NSU_1699	WSK_0274	PMI02_04205	Saro_0139	PP1Y_AT67
Y88_2052	----------	----------	----------	Saro_0140	----------
Y88_2053	NSU_1695	WSK_0277	PMI02_04202	Saro_0120	PP1Y_AT27
Y88_2054	NSU_1693	WSK_0279	PMI02_04200	Saro_0119	PP1Y_AT18
Y88_2055	----------	----------	----------	----------	----------
Y88_2056	----------	----------	----------	----------	----------
Y88_2057	NSU_1692	WSK_0280	PMI02_04199	Saro_0118	PP1Y_AT5
Y88_2058	NSU_1691	WSK_0281	PMI02_04198	Saro_0117	PP1Y_AT37300
Y88_2059	----------	----------	----------	Saro_0116	----------
Y88_2060	NSU_1689	WSK_0283	PMI02_04196	Saro_0115	PP1Y_AT37285
Y88_2061	NSU_1688	WSK_0284	PMI02_04195	Saro_0114	PP1Y_AT37278
Y88_2062	NSU_1687	WSK_0285	PMI02_04194	Saro_0113	PP1Y_AT37269
Y88_2063	NSU_1686	WSK_0286	PMI02_04193	Saro_0112	PP1Y_AT37263
Y88_2064	NSU_1685	WSK_0287	PMI02_04192	Saro_0111	PP1Y_AT37258
Y88_2065	----------	----------	----------	----------	----------
Y88_2066	----------	----------	----------	----------	----------
Y88_2067	----------	WSK_0150	PMI02_04827	----------	----------
Y88_2068	----------	----------	----------	----------	----------
Y88_2069	----------	----------	----------	----------	----------
Y88_2070	----------	----------	----------	----------	----------
Y88_2071	NSU_1894	WSK_2347	PMI02_02117	Saro_0106	PP1Y_AT2148
Y88_2072	----------	----------	----------	Saro_0105	----------
Y88_2073	NSU_1814	WSK_2345	PMI02_02119	Saro_0104	PP1Y_AT1104
Y88_2074	----------	----------	----------	----------	----------
Y88_2075	----------	----------	----------	----------	----------
Y88_2076	----------	----------	----------	Saro_0102	----------
Y88_2077	----------	----------	----------	Saro_0101	----------
Y88_2078	----------	----------	----------	----------	----------
Y88_2079	----------	----------	----------	Saro_0097	----------
Y88_2080	NSU_2468	WSK_0672	PMI02_02970	Saro_0096	PP1Y_AT8913
Y88_2081	----------	----------	----------	----------	----------
Y88_2082	NSU_2466	WSK_0670	PMI02_02972	Saro_0094	PP1Y_AT8901
Y88_2083	----------	----------	----------	----------	----------
Y88_2084	----------	----------	----------	----------	----------
Y88_2085	----------	----------	----------	Saro_0091	----------
Y88_2086	NSU_2235	WSK_0698	PMI02_05462	Saro_0089	PP1Y_AT5947
Y88_2087	NSU_2236	WSK_0699	PMI02_05464	Saro_0086	PP1Y_AT5968
Y88_2088	----------	----------	----------	----------	----------
Y88_2089	NSU_2238	WSK_0701	PMI02_05466	Saro_0082	PP1Y_AT5988
Y88_2090	----------	----------	----------	----------	----------
Y88_2091	----------	----------	----------	Saro_0081	----------
Y88_2093	----------	----------	----------	----------	----------
Y88_2092	NSU_2240	WSK_0703	PMI02_05468	Saro_0080	PP1Y_AT5997
Y88_2094	----------	----------	----------	----------	----------
Y88_2095	----------	----------	----------	----------	----------
Y88_2096	----------	----------	----------	----------	----------
Y88_2097	NSU_2851	WSK_1200	PMI02_04749	Saro_0076	PP1Y_AT13810
Y88_2098	----------	----------	----------	----------	----------
Y88_2099	----------	----------	----------	----------	----------
Y88_2100	NSU_1717	WSK_0254	PMI02_01196	Saro_0073	PP1Y_AT257
Y88_2101	NSU_1720	WSK_0255	PMI02_01199	Saro_0072	PP1Y_AT286
Y88_2102	NSU_1721	WSK_0256	PMI02_01200	Saro_0071	----------
Y88_2103	----------	----------	----------	Saro_0070	----------
Y88_2104	----------	----------	----------	Saro_0069	----------
Y88_2105	NSU_1724	WSK_0251	PMI02_01203	Saro_0066	PP1Y_AT314
Y88_2106	----------	----------	----------	----------	----------
Y88_2107	NSU_1726	WSK_0249	PMI02_01204	Saro_0064	PP1Y_AT336
Y88_2108	NSU_1728	WSK_2286	PMI02_01205	Saro_0063	PP1Y_AT349
Y88_2109	----------	----------	----------	----------	----------
Y88_2110	----------	----------	----------	Saro_0061	----------
Y88_2111	NSU_1732	WSK_3650	PMI02_01208	Saro_0060	PP1Y_AT393
Y88_2112	NSU_1733	WSK_3651	PMI02_01209	Saro_0059	PP1Y_AT404
Y88_2113	NSU_1734	WSK_3652	PMI02_01210	Saro_0058	PP1Y_AT414
Y88_2114	NSU_1735	WSK_3653	PMI02_01211	Saro_0057	PP1Y_AT419
Y88_2115	----------	----------	----------	----------	----------
Y88_2116	NSU_1758	WSK_3655	PMI02_01213	Saro_0055	PP1Y_AT615
Y88_2117	----------	----------	----------	----------	----------
Y88_2118	NSU_1756	WSK_3657	PMI02_01215	Saro_0053	PP1Y_AT604
Y88_2119	----------	----------	----------	----------	----------
Y88_2120	NSU_1754	WSK_3659	PMI02_01218	Saro_0051	PP1Y_AT590
Y88_2121	----------	----------	----------	----------	----------
Y88_2122	NSU_1752	WSK_3661	PMI02_01220	Saro_0049	PP1Y_AT571
Y88_2123	----------	----------	----------	----------	----------
Y88_2124	NSU_1750	WSK_3662	PMI02_01221	Saro_0048	PP1Y_AT563
Y88_2125	NSU_1751	WSK_3663	PMI02_01222	Saro_0047	PP1Y_AT554
Y88_2126	----------	----------	----------	Saro_0045	----------
Y88_2127	----------	----------	----------	Saro_0044	----------
Y88_2128	NSU_1747	WSK_2240	PMI02_02743	Saro_0043	PP1Y_AT526
Y88_2129	NSU_1745	WSK_2238	PMI02_02744	Saro_0041	PP1Y_AT513
Y88_2130	----------	----------	----------	----------	----------
Y88_2131	----------	----------	----------	----------	----------
Y88_2132	----------	----------	----------	----------	----------
Y88_2133	----------	----------	----------	----------	----------
Y88_2134	----------	----------	----------	----------	----------
Y88_2135	----------	----------	----------	----------	----------
Y88_2136	NSU_0858	WSK_1739	PMI02_03700	Saro_2514	PP1Y_AT17828
Y88_2137	----------	----------	PMI02_04165	----------	----------
Y88_2138	NSU_1551	WSK_3397	PMI02_02910	Saro_0035	PP1Y_AT4091
Y88_2139	NSU_1552	WSK_3396	PMI02_02911	Saro_0034	PP1Y_AT4087
Y88_2140	----------	----------	----------	Saro_0033	----------
Y88_2143	----------	----------	----------	----------	----------
Y88_2141	----------	----------	----------	----------	----------
Y88_2142	----------	----------	----------	----------	----------
Y88_2144	----------	----------	----------	----------	----------
Y88_2145	NSU_1557	WSK_3393	PMI02_03146	Saro_0030	PP1Y_AT4033
Y88_2146	NSU_1558	WSK_3392	PMI02_03145	Saro_0029	PP1Y_AT4027
Y88_2147	NSU_1560	WSK_3387	PMI02_04990	Saro_0024	PP1Y_AT3965
Y88_2148	NSU_1561	WSK_3386	PMI02_04991	Saro_0023	PP1Y_AT3937
Y88_2149	----------	----------	----------	----------	----------
Y88_2150	NSU_1919	WSK_1681	PMI02_04979	Saro_0021	PP1Y_AT35871
Y88_2152	----------	----------	----------	----------	----------
Y88_2151	----------	----------	----------	----------	----------
Y88_2153	NSU_1917	WSK_1683	PMI02_04981	Saro_0019	PP1Y_AT35890
Y88_2154	----------	----------	----------	----------	----------
Y88_2157	----------	----------	----------	----------	----------
Y88_2155	----------	----------	----------	Saro_0017	----------
Y88_2156	NSU_1914	WSK_1686	PMI02_04984	Saro_0016	PP1Y_AT35919
Y88_2158	NSU_1913	WSK_1687	PMI02_04985	Saro_0015	PP1Y_AT35925
Y88_2159	NSU_1912	WSK_1688	PMI02_04986	Saro_0014	PP1Y_AT35932
Y88_2160	----------	----------	----------	----------	----------
Y88_2161	----------	----------	----------	----------	----------
Y88_2162	----------	----------	PMI02_01829	Saro_3314	----------
Y88_2163	----------	----------	----------	----------	----------
Y88_2164	----------	----------	----------	----------	----------
Y88_2165	NSU_1906	WSK_1696	PMI02_04950	Saro_3318	PP1Y_AT35989
Y88_2166	NSU_1905	WSK_1697	PMI02_04949	Saro_3319	PP1Y_AT35998
Y88_2167	----------	----------	----------	Saro_3282	----------
Y88_2168	NSU_2470	----------	PMI02_02968	Saro_3281	PP1Y_AT8926
Y88_2169	NSU_2469	WSK_0673	PMI02_02969	Saro_3279	PP1Y_AT8922
Y88_2170	----------	----------	----------	----------	----------
Y88_2171	NSU_0623	WSK_1208	PMI02_02304	Saro_3278	PP1Y_AT19404
Y88_2172	----------	----------	----------	----------	----------
Y88_2173	----------	----------	----------	----------	----------
Y88_2174	----------	----------	----------	----------	----------
Y88_2175	NSU_1083	WSK_3182	PMI02_02644	Saro_3275	PP1Y_AT8122
Y88_2176	NSU_0620	WSK_1211	PMI02_02307	Saro_3273	PP1Y_AT19430
Y88_2177	----------	----------	----------	Saro_3272	----------
Y88_2178	NSU_1831	WSK_2328	PMI02_02137	Saro_3271	PP1Y_AT1274
Y88_2179	NSU_1830	WSK_2329	PMI02_02136	Saro_3270	PP1Y_AT1252
Y88_2180	----------	----------	----------	----------	----------
Y88_2181	NSU_1826	WSK_2332	PMI02_02133	Saro_3267	PP1Y_AT1221
Y88_2182	----------	----------	----------	----------	----------
Y88_2183	----------	----------	----------	----------	----------
Y88_2184	NSU_1769	WSK_3642	PMI02_00251	Saro_3265	PP1Y_AT710
Y88_2185	NSU_1768	WSK_3641	PMI02_00252	Saro_3264	PP1Y_AT707
Y88_2186	NSU_1767	WSK_3640	PMI02_00253	Saro_3263	PP1Y_AT698
Y88_2187	NSU_1766	WSK_3639	PMI02_00254	Saro_3262	----------
Y88_2188	NSU_1765	WSK_3638	PMI02_00255	Saro_3260	PP1Y_AT683
Y88_2189	NSU_1764	WSK_3637	PMI02_00256	Saro_3259	PP1Y_AT664
Y88_2190	----------	----------	----------	Saro_3258	----------
Y88_2191	NSU_1762	WSK_3635	PMI02_00258	Saro_3257	PP1Y_AT658
Y88_2192	NSU_1761	WSK_3634	PMI02_00259	Saro_3174	PP1Y_AT647
Y88_2193	NSU_1760	WSK_3633	PMI02_00260	Saro_3173	PP1Y_AT640
Y88_2194	NSU_1737	WSK_3632	PMI02_01695	Saro_3171	PP1Y_AT426
Y88_2197	----------	----------	----------	----------	----------
Y88_2195	NSU_1738	WSK_3631	PMI02_01694	Saro_3170	PP1Y_AT433
Y88_2196	NSU_0914	WSK_0517	PMI02_02585	Saro_1181	PP1Y_AT17301
Y88_2198	NSU_4773	----------	----------	----------	----------
Y88_2199	----------	----------	----------	Saro_0807	----------
Y88_2200	NSU_3948	WSK_0993	PMI02_01563	Saro_0808	PP1Y_AT29745
Y88_2201	NSU_3950	WSK_0994	PMI02_01565	Saro_0810	PP1Y_AT29728
Y88_2202	NSU_3951	WSK_0995	PMI02_01566	Saro_0811	PP1Y_AT29712
Y88_2203	----------	----------	----------	----------	----------
Y88_2204	NSU_3955	WSK_0999	PMI02_01569	Saro_0815	PP1Y_AT29672
Y88_2205	NSU_1739	WSK_2232	PMI02_01693	Saro_3169	PP1Y_AT443
Y88_2206	NSU_1740	WSK_2233	PMI02_01692	Saro_3168	PP1Y_AT450
Y88_2207	----------	----------	----------	----------	----------
Y88_2208	----------	----------	----------	----------	----------
Y88_2209	----------	----------	----------	----------	----------
Y88_2211	----------	----------	----------	----------	----------
Y88_2210	----------	----------	----------	----------	----------
Y88_2212	----------	----------	----------	----------	----------
Y88_2213	----------	----------	----------	----------	----------
Y88_2214	----------	----------	----------	----------	----------
Y88_2215	----------	----------	----------	Saro_0459	----------
Y88_2216	----------	----------	----------	----------	----------
Y88_2217	----------	----------	----------	----------	----------
Y88_2218	NSU_1569	WSK_2298	PMI02_04999	Saro_0462	PP1Y_AT3874
Y88_2219	NSU_1570	WSK_2297	PMI02_05000	Saro_0463	PP1Y_AT3865
Y88_2220	NSU_1571	WSK_2296	PMI02_05001	Saro_0464	PP1Y_AT3858
Y88_2221	----------	----------	----------	----------	----------
Y88_2222	----------	----------	----------	----------	----------
Y88_2223	NSU_1574	WSK_2293	PMI02_05004	Saro_0467	PP1Y_AT3826
Y88_2224	NSU_1575	WSK_2292	PMI02_05005	----------	PP1Y_AT3818
Y88_2226	NSU_1886	WSK_2355	PMI02_03541	Saro_0165	PP1Y_AT2071
Y88_2225	----------	----------	----------	----------	----------
Y88_2227	----------	----------	----------	----------	----------
Y88_2228	----------	----------	----------	----------	----------
Y88_2230	----------	----------	----------	----------	----------
Y88_2231	NSU_1892	WSK_2349	PMI02_02114	Saro_0159	PP1Y_AT2136
Y88_2232	----------	----------	----------	----------	----------
Y88_2233	----------	WSK_3000	PMI02_04233	Saro_0156	PP1Y_AT37229
Y88_2234	NSU_1680	WSK_3001	PMI02_04234	Saro_0155	PP1Y_AT37227
Y88_2235	----------	----------	----------	Saro_0153	----------
Y88_2236	----------	----------	----------	----------	----------
Y88_2237	NSU_1355	WSK_0331	PMI02_03122	Saro_0276	PP1Y_AT34015
Y88_2238	----------	----------	----------	----------	----------
Y88_2241	----------	----------	----------	----------	----------
Y88_2242	NSU_1671	WSK_3026	PMI02_05516	Saro_0190	PP1Y_AT37151
Y88_2243	----------	----------	----------	----------	----------
Y88_2244	NSU_1673	WSK_3009	PMI02_04242	Saro_0188	PP1Y_AT37168
Y88_2245	----------	----------	----------	----------	----------
Y88_2246	NSU_1675	WSK_3007	PMI02_04240	Saro_0186	PP1Y_AT37190
Y88_2247	----------	----------	----------	----------	----------
Y88_2248	----------	----------	----------	Saro_0183	----------
Y88_2249	----------	----------	----------	----------	----------
Y88_2250	NSU_3704	----------	PMI02_04361	Saro_0563	PP1Y_Mpl6250
Y88_2251	NSU_1540	----------	PMI02_03791	Saro_0564	PP1Y_AT4221
Y88_2252	NSU_1542	WSK_3377	PMI02_03790	Saro_0566	PP1Y_AT4209
Y88_2253	NSU_1543	WSK_3378	PMI02_03789	Saro_0568	PP1Y_AT4206
Y88_2254	NSU_1544	WSK_3379	PMI02_02894	Saro_0569	PP1Y_AT4196
Y88_2255	----------	----------	----------	Saro_0570	----------
Y88_2256	----------	----------	----------	Saro_0571	----------
Y88_2257	----------	----------	----------	----------	----------
Y88_2258	----------	----------	----------	----------	----------
Y88_2259	----------	----------	----------	----------	----------
Y88_2261	----------	----------	----------	----------	----------
Y88_2260	NSU_1349	WSK_0327	PMI02_00793	Saro_0578	PP1Y_AT33971
Y88_2262	NSU_1348	WSK_0326	PMI02_00794	Saro_0579	PP1Y_AT33966
Y88_2263	----------	----------	----------	----------	----------
Y88_2264	NSU_1342	WSK_0160	PMI02_00800	Saro_0581	PP1Y_AT33926
Y88_2265	----------	----------	----------	Saro_0582	----------
Y88_2266	----------	----------	----------	----------	----------
Y88_2267	----------	----------	----------	Saro_0584	----------
Y88_2268	NSU_1318	WSK_2182	PMI02_00823	Saro_0586	PP1Y_AT33725
Y88_2269	----------	WSK_2181	PMI02_00822	Saro_0587	----------
Y88_2270	NSU_1320	WSK_2180	PMI02_00821	Saro_0588	PP1Y_AT33746
Y88_2271	NSU_1322	WSK_3966	PMI02_00819	Saro_0589	PP1Y_AT33760
Y88_2272	NSU_1324	WSK_3969	PMI02_00817	Saro_0590	PP1Y_AT33774
Y88_2273	----------	WSK_3970	PMI02_00816	Saro_0591	----------
Y88_2274	----------	----------	----------	----------	----------
Y88_2275	----------	----------	----------	----------	----------
Y88_2276	NSU_1327	WSK_3971	PMI02_00814	Saro_0594	PP1Y_AT33802
Y88_2277	NSU_1328	WSK_3972	PMI02_00813	Saro_0595	PP1Y_AT33818
Y88_2278	NSU_1330	WSK_3974	PMI02_00811	Saro_0596	PP1Y_AT33834
Y88_2279	----------	----------	----------	----------	----------
Y88_2280	----------	----------	----------	----------	----------
Y88_2282	----------	----------	----------	----------	----------
Y88_2281	----------	----------	----------	----------	----------
Y88_2283	----------	----------	----------	----------	----------
Y88_2285	----------	----------	----------	----------	----------
Y88_2284	----------	----------	----------	----------	----------
Y88_2286	----------	----------	----------	----------	----------
Y88_2287	----------	----------	----------	----------	----------
Y88_2288	----------	----------	----------	----------	----------
Y88_2289	----------	----------	----------	----------	----------
Y88_2290	----------	----------	----------	----------	----------
Y88_2291	----------	----------	----------	----------	----------
Y88_2292	----------	----------	----------	----------	----------
Y88_2293	----------	----------	----------	----------	----------
Y88_2294	----------	----------	----------	----------	----------
Y88_2295	----------	----------	----------	----------	----------
Y88_2296	----------	----------	----------	----------	----------
Y88_2297	NSU_4717	----------	----------	----------	----------
Y88_2298	NSU_4718	----------	----------	----------	----------
Y88_2299	----------	----------	----------	----------	----------
Y88_2300	----------	----------	----------	----------	----------
Y88_2301	----------	----------	----------	----------	----------
Y88_2302	----------	----------	----------	----------	----------
Y88_2303	----------	----------	----------	----------	----------
Y88_2304	----------	----------	----------	----------	----------
Y88_2305	----------	----------	----------	----------	----------
Y88_2306	----------	----------	----------	----------	----------
Y88_2307	----------	----------	----------	----------	----------
Y88_2308	----------	----------	----------	----------	----------
Y88_2309	----------	----------	----------	----------	----------
Y88_2310	----------	----------	----------	----------	----------
Y88_2311	----------	----------	----------	----------	----------
Y88_2312	----------	----------	----------	----------	----------
Y88_2313	NSU_1835	----------	PMI02_02141	Saro_0675	PP1Y_AT1308
Y88_2314	----------	----------	----------	Saro_0676	----------
Y88_2315	NSU_1833	WSK_2326	PMI02_02139	Saro_0677	PP1Y_AT1290
Y88_2316	NSU_1832	WSK_2327	PMI02_02138	Saro_0678	PP1Y_AT1286
Y88_2317	NSU_2016	WSK_0377	PMI02_03861	Saro_0679	PP1Y_AT34919
Y88_2318	NSU_2017	WSK_0376	PMI02_03860	Saro_0680	PP1Y_AT34911
Y88_2320	----------	----------	----------	----------	----------
Y88_2319	----------	----------	----------	Saro_0681	----------
Y88_2321	NSU_2018	WSK_0375	PMI02_03859	Saro_0682	PP1Y_AT34888
Y88_2322	NSU_2472	WSK_0674	PMI02_02965	Saro_0683	PP1Y_AT8951
Y88_2323	NSU_2012	WSK_2503	PMI02_03855	Saro_0967	PP1Y_AT34967
Y88_2324	----------	----------	----------	----------	----------
Y88_2325	NSU_2010	WSK_2502	PMI02_05193	Saro_0970	PP1Y_AT34993
Y88_2326	NSU_1920	WSK_1680	PMI02_04978	Saro_0971	PP1Y_AT35861
Y88_2327	----------	----------	----------	----------	----------
Y88_2328	NSU_1922	WSK_1678	PMI02_04976	Saro_0975	PP1Y_AT35844
Y88_2329	----------	----------	----------	----------	----------
Y88_2330	----------	----------	----------	Saro_0684	----------
Y88_2331	NSU_1924	WSK_0292	PMI02_04973	Saro_0685	PP1Y_AT35834
Y88_2332	NSU_1925	WSK_0293	PMI02_04972	Saro_0686	PP1Y_AT35831
Y88_2333	NSU_1927	WSK_0296	PMI02_04971	Saro_0688	PP1Y_AT35810
Y88_2334	NSU_1928	WSK_0297	PMI02_04970	Saro_0689	PP1Y_AT35791
Y88_2335	----------	----------	----------	----------	----------
Y88_2336	----------	----------	----------	----------	----------
Y88_2337	NSU_1931	WSK_0593	PMI02_04967	Saro_0690	PP1Y_AT35767
Y88_2339	NSU_1933	WSK_0591	PMI02_04965	Saro_0693	PP1Y_AT35752
Y88_2340	----------	WSK_0590	PMI02_04964	----------	----------
Y88_2342	----------	----------	----------	----------	----------
Y88_2341	NSU_2232	WSK_2174	PMI02_02498	Saro_0695	PP1Y_AT5921
Y88_2343	NSU_2231	WSK_2173	PMI02_02497	Saro_0696	PP1Y_AT5912
Y88_2344	----------	----------	----------	----------	----------
Y88_2345	----------	----------	----------	----------	----------
Y88_2346	----------	----------	----------	----------	----------
Y88_2347	NSU_2226	WSK_2168	PMI02_02492	Saro_0701	PP1Y_AT5876
Y88_2348	----------	----------	----------	----------	----------
Y88_2349	----------	----------	----------	----------	----------
Y88_2351	----------	----------	----------	----------	----------
Y88_2350	----------	----------	----------	----------	----------
Y88_2352	----------	----------	----------	----------	----------
Y88_2353	----------	----------	----------	----------	----------
Y88_2354	----------	----------	----------	----------	----------
Y88_2355	----------	----------	----------	----------	----------
Y88_2356	----------	----------	----------	Saro_3416	PP1Y_Mpl10258
Y88_2358	----------	----------	----------	----------	----------
Y88_2357	NSU_4490	----------	----------	----------	----------
Y88_2359	----------	----------	----------	----------	----------
Y88_2360	----------	----------	----------	----------	----------
Y88_2361	----------	----------	----------	----------	----------
Y88_2362	----------	----------	----------	----------	----------
Y88_2363	----------	----------	----------	----------	----------
Y88_2365	----------	----------	----------	----------	----------
Y88_2364	----------	----------	----------	----------	----------
Y88_2368	----------	----------	----------	----------	----------
Y88_2366	----------	----------	----------	----------	----------
Y88_2367	----------	----------	----------	----------	----------
Y88_2369	NSU_4229	----------	----------	Saro_2822	PP1Y_AT27036
Y88_2370	----------	----------	----------	----------	----------
Y88_2371	NSU_0967	WSK_0744	PMI02_04120	Saro_0837	PP1Y_AT16904
Y88_2372	NSU_2212	WSK_0352	PMI02_03639	----------	PP1Y_AT5612
Y88_2373	NSU_2213	WSK_0351	PMI02_03638	Saro_0717	----------
Y88_2374	----------	----------	----------	Saro_0718	----------
Y88_2375	NSU_3953	WSK_0996	PMI02_01567	Saro_0719	PP1Y_AT29697
Y88_2376	----------	----------	----------	----------	----------
Y88_2377	----------	----------	----------	----------	----------
Y88_2378	----------	----------	----------	----------	----------
Y88_2379	----------	----------	----------	----------	----------
Y88_2380	----------	----------	----------	----------	----------
Y88_2381	----------	----------	----------	----------	----------
Y88_2382	----------	----------	----------	----------	----------
Y88_2383	NSU_2616	WSK_0455	PMI02_01341	Saro_2959	PP1Y_AT9433
Y88_2384	----------	----------	----------	----------	----------
Y88_2385	----------	----------	----------	----------	----------
Y88_2386	----------	----------	----------	----------	----------
Y88_2387	NSU_0813	WSK_2592	PMI02_03060	Saro_0821	PP1Y_AT18214
Y88_2388	----------	----------	----------	----------	----------
Y88_2389	----------	----------	----------	----------	----------
Y88_2390	NSU_0811	WSK_2594	PMI02_03058	Saro_0823	PP1Y_AT18234
Y88_2391	NSU_0809	WSK_2595	PMI02_03057	Saro_0824	PP1Y_AT18259
Y88_2392	----------	----------	----------	Saro_0826	----------
Y88_2393	----------	----------	----------	----------	----------
Y88_2394	NSU_0806	WSK_2600	PMI02_03053	Saro_0831	PP1Y_AT18300
Y88_2395	NSU_0805	WSK_2601	PMI02_03052	Saro_0832	PP1Y_AT18303
Y88_2396	NSU_0800	WSK_2603	PMI02_03050	Saro_0833	PP1Y_AT18347
Y88_2397	NSU_0799	WSK_2604	PMI02_03049	Saro_0834	PP1Y_AT18353
Y88_2398	----------	----------	----------	----------	----------
Y88_2399	----------	----------	----------	----------	----------
Y88_2400	NSU_0796	WSK_2605	PMI02_03046	Saro_0839	PP1Y_AT18385
Y88_2401	----------	----------	----------	Saro_0841	----------
Y88_2402	----------	----------	----------	----------	----------
Y88_2403	NSU_0794	WSK_2606	PMI02_03042	Saro_0846	PP1Y_AT18412
Y88_2404	----------	----------	----------	Saro_0847	----------
Y88_2405	----------	----------	----------	----------	----------
Y88_2406	----------	----------	----------	----------	----------
Y88_2407	NSU_0789	WSK_2612	PMI02_03037	Saro_0850	PP1Y_AT18460
Y88_2408	----------	----------	----------	----------	----------
Y88_2409	----------	----------	----------	----------	----------
Y88_2410	----------	----------	----------	----------	----------
Y88_2411	----------	----------	----------	----------	----------
Y88_2412	----------	----------	----------	----------	----------
Y88_2413	----------	WSK_0722	----------	----------	----------
Y88_2414	----------	WSK_0721	----------	----------	----------
Y88_2415	----------	----------	----------	----------	----------
Y88_2416	----------	----------	----------	----------	----------
Y88_2417	----------	----------	----------	----------	----------
Y88_2418	----------	----------	----------	----------	----------
Y88_2419	----------	----------	----------	----------	----------
Y88_2420	----------	----------	----------	----------	----------
Y88_2421	----------	----------	----------	----------	----------
Y88_2422	----------	----------	----------	Saro_1206	----------
Y88_2423	----------	----------	----------	----------	----------
Y88_2424	----------	----------	----------	----------	----------
Y88_2425	----------	----------	----------	----------	----------
Y88_2426	NSU_2819	WSK_0431	PMI02_01366	----------	PP1Y_Mpl6510
Y88_2427	NSU_2818	WSK_0430	PMI02_01367	----------	PP1Y_Mpl6508
Y88_2428	NSU_2814	WSK_0427	PMI02_04156	----------	PP1Y_Mpl6483
Y88_2429	----------	----------	----------	----------	----------
Y88_2430	----------	----------	----------	----------	----------
Y88_2431	----------	----------	----------	----------	----------
Y88_2432	----------	----------	----------	----------	----------
Y88_2433	----------	----------	----------	----------	----------
Y88_2434	----------	----------	----------	----------	----------
Y88_2435	----------	WSK_0429	PMI02_01368	----------	PP1Y_Mpl6504
Y88_2436	NSU_2816	WSK_0428	PMI02_01369	----------	PP1Y_Mpl6488
Y88_2437	----------	WSK_0426	PMI02_04157	----------	----------
Y88_2438	----------	WSK_0425	PMI02_05336	----------	PP1Y_Mpl6461
Y88_2439	----------	----------	----------	----------	----------
Y88_2440	----------	----------	----------	----------	----------
Y88_2441	----------	----------	----------	----------	----------
Y88_2442	NSU_2326	----------	----------	Saro_2923	----------
Y88_2443	NSU_2613	WSK_2268	PMI02_00591	Saro_2922	PP1Y_AT9409
Y88_2444	NSU_4067	WSK_0873	PMI02_00117	Saro_2921	PP1Y_AT28438
Y88_2445	NSU_4068	WSK_0872	PMI02_00116	Saro_2920	PP1Y_AT28433
Y88_2446	NSU_4069	WSK_0871	PMI02_00115	Saro_2919	PP1Y_AT28427
Y88_2447	----------	WSK_0870	----------	Saro_2918	----------
Y88_2448	----------	----------	----------	----------	----------
Y88_2449	NSU_4070	WSK_0869	PMI02_00114	Saro_2911	----------
Y88_2450	----------	----------	----------	Saro_2910	----------
Y88_2452	----------	----------	----------	----------	----------
Y88_2451	NSU_1418	WSK_0355	PMI02_02886	Saro_2513	PP1Y_AT34562
Y88_2453	----------	----------	----------	----------	----------
Y88_2454	----------	----------	----------	Saro_0546	----------
Y88_2455	----------	----------	----------	----------	----------
Y88_2456	----------	----------	----------	----------	----------
Y88_2457	----------	----------	----------	----------	----------
Y88_2460	----------	----------	----------	----------	----------
Y88_2458	----------	WSK_1106	PMI02_00356	Saro_1599	PP1Y_Mpl1894
Y88_2459	----------	----------	----------	----------	----------
Y88_2461	----------	----------	----------	----------	----------
Y88_2462	----------	----------	----------	----------	----------
Y88_2463	----------	----------	----------	----------	----------
Y88_2464	----------	----------	----------	----------	----------
Y88_2465	NSU_2673	----------	PMI02_02450	Saro_1592	PP1Y_AT10035
Y88_2466	----------	----------	----------	----------	----------
Y88_2467	----------	----------	----------	----------	----------
Y88_2468	NSU_2023	WSK_3218	PMI02_05221	Saro_0550	PP1Y_AT34828
Y88_2469	NSU_1811	WSK_3698	PMI02_05322	Saro_0551	PP1Y_AT1072
Y88_2470	----------	----------	----------	----------	----------
Y88_2471	NSU_1809	WSK_3696	PMI02_05324	Saro_0553	PP1Y_AT1064
Y88_2472	NSU_1808	WSK_3695	PMI02_05325	Saro_0554	PP1Y_AT1056
Y88_2473	NSU_2557	WSK_2521	PMI02_05238	----------	PP1Y_AT14630
Y88_2474	----------	----------	----------	----------	----------
Y88_2475	NSU_1548	WSK_3384	PMI02_02907	Saro_0278	PP1Y_AT4126
Y88_2476	----------	----------	----------	----------	----------
Y88_2477	----------	----------	----------	Saro_0280	----------
Y88_2478	NSU_1538	WSK_3703	PMI02_03807	Saro_0284	PP1Y_AT4237
Y88_2479	----------	----------	----------	----------	----------
Y88_2480	----------	----------	----------	----------	----------
Y88_2481	----------	----------	----------	----------	----------
Y88_2482	NSU_1533	WSK_3708	PMI02_03803	Saro_0288	PP1Y_AT4282
Y88_2484	NSU_1532	WSK_3709	PMI02_03802	Saro_0289	PP1Y_AT4294
Y88_2483	----------	----------	----------	----------	----------
Y88_2485	----------	----------	----------	----------	----------
Y88_2486	NSU_1529	WSK_3713	PMI02_03800	Saro_0292	PP1Y_AT4321
Y88_2487	NSU_1428	WSK_0361	PMI02_05030	Saro_0294	PP1Y_AT34640
Y88_2488	----------	----------	----------	----------	----------
Y88_2489	NSU_1426	WSK_0360	PMI02_05028	Saro_0296	PP1Y_AT34631
Y88_2490	NSU_1425	WSK_0359	PMI02_05027	Saro_0297	PP1Y_AT34615
Y88_2491	----------	----------	----------	----------	----------
Y88_2492	NSU_1799	WSK_3037	PMI02_05300	Saro_0303	PP1Y_AT970
Y88_2493	----------	----------	----------	----------	----------
Y88_2494	----------	----------	----------	----------	----------
Y88_2495	----------	----------	----------	----------	----------
Y88_2496	----------	----------	----------	----------	----------
Y88_2497	----------	----------	----------	----------	----------
Y88_2498	NSU_1803	WSK_3038	PMI02_05303	Saro_0305	PP1Y_AT1003
Y88_2499	NSU_1630	----------	PMI02_05273	Saro_0409	PP1Y_AT36829
Y88_2500	NSU_1633	WSK_2254	PMI02_05270	Saro_0191	PP1Y_AT36857
Y88_2501	----------	----------	----------	----------	----------
Y88_2502	NSU_1634	WSK_2252	PMI02_05268	Saro_0193	PP1Y_AT36872
Y88_2503	----------	----------	----------	----------	----------
Y88_2504	NSU_1635	WSK_2251	PMI02_05267	Saro_0194	PP1Y_AT36886
Y88_2505	NSU_1636	WSK_2250	PMI02_05266	Saro_0195	PP1Y_AT36891
Y88_2506	----------	----------	----------	----------	----------
Y88_2507	NSU_1638	WSK_2248	PMI02_05264	Saro_0197	PP1Y_AT36909
Y88_2508	NSU_1639	WSK_2247	PMI02_05263	Saro_0198	PP1Y_AT36915
Y88_2509	NSU_1640	WSK_2246	PMI02_02737	Saro_0199	PP1Y_AT36922
Y88_2510	NSU_1641	WSK_2245	PMI02_02738	Saro_0200	PP1Y_AT36932
Y88_2511	NSU_1643	WSK_2243	PMI02_02740	Saro_0201	PP1Y_AT36943
Y88_2512	----------	----------	----------	----------	----------
Y88_2513	----------	----------	----------	----------	----------
Y88_2514	NSU_1874	WSK_1467	PMI02_03557	Saro_0204	PP1Y_AT1960
Y88_2515	----------	----------	----------	----------	----------
Y88_2516	NSU_1876	WSK_2365	PMI02_03552	Saro_0208	PP1Y_AT1976
Y88_2517	----------	----------	----------	----------	----------
Y88_2518	NSU_1878	WSK_2363	PMI02_03550	Saro_0210	PP1Y_AT1993
Y88_2519	----------	----------	----------	Saro_0211	----------
Y88_2521	----------	----------	----------	----------	----------
Y88_2520	NSU_1879	WSK_2362	PMI02_03549	Saro_0216	PP1Y_AT1991
Y88_2522	----------	----------	----------	Saro_0867	----------
Y88_2523	----------	----------	----------	Saro_0868	----------
Y88_2524	----------	----------	----------	Saro_0869	----------
Y88_2525	----------	----------	----------	Saro_0870	----------
Y88_2526	----------	----------	----------	Saro_0871	----------
Y88_2527	----------	----------	----------	----------	----------
Y88_2528	NSU_2112	WSK_2468	PMI02_04075	Saro_2677	PP1Y_AT4645
Y88_2529	----------	----------	----------	----------	----------
Y88_2530	NSU_2114	WSK_2470	PMI02_04073	Saro_2675	PP1Y_AT4660
Y88_2531	----------	----------	----------	----------	----------
Y88_2532	----------	----------	----------	Saro_0904	----------
Y88_2533	----------	----------	----------	----------	----------
Y88_2534	NSU_2119	WSK_2475	PMI02_04068	Saro_0906	PP1Y_AT4704
Y88_2535	----------	----------	----------	----------	----------
Y88_2536	----------	----------	----------	Saro_0908	----------
Y88_2537	NSU_2121	WSK_2478	PMI02_04065	Saro_0909	PP1Y_AT4721
Y88_2538	NSU_2122	WSK_2479	PMI02_04064	Saro_0910	PP1Y_AT4730
Y88_2539	NSU_2123	WSK_2482	PMI02_04063	Saro_0911	PP1Y_AT4732
Y88_2540	NSU_2124	WSK_2483	PMI02_04062	Saro_0912	PP1Y_AT4735
Y88_2541	NSU_2125	WSK_2484	PMI02_04061	Saro_0913	PP1Y_AT4745
Y88_2542	NSU_2126	WSK_2485	PMI02_04060	Saro_0914	PP1Y_AT4753
Y88_2543	----------	----------	----------	----------	----------
Y88_2544	----------	----------	----------	----------	----------
Y88_2545	NSU_2127	WSK_2487	PMI02_04059	Saro_0915	PP1Y_AT4764
Y88_2546	----------	----------	----------	----------	----------
Y88_2547	NSU_2130	WSK_2489	PMI02_04057	Saro_0917	PP1Y_AT4777
Y88_2548	NSU_2131	WSK_2490	PMI02_04056	Saro_0918	PP1Y_AT4782
Y88_2549	----------	----------	----------	----------	----------
Y88_2550	----------	----------	----------	----------	----------
Y88_2551	NSU_2134	WSK_0145	PMI02_03822	Saro_0921	PP1Y_AT4801
Y88_2552	NSU_2135	WSK_0144	PMI02_03823	Saro_0922	PP1Y_AT4808
Y88_2553	NSU_2136	WSK_2377	PMI02_03824	Saro_0923	PP1Y_AT4818
Y88_2554	----------	----------	----------	Saro_0924	----------
Y88_2555	----------	----------	----------	----------	----------
Y88_2556	NSU_2143	WSK_2386	PMI02_03830	Saro_0929	PP1Y_AT4858
Y88_2557	NSU_2144	WSK_2387	PMI02_03831	Saro_0930	PP1Y_AT4865
Y88_2558	----------	----------	----------	----------	----------
Y88_2559	----------	----------	----------	Saro_0933	----------
Y88_2561	NSU_2147	WSK_2391	PMI02_03834	Saro_0934	PP1Y_AT4889
Y88_2560	----------	----------	----------	Saro_0935	----------
Y88_2562	----------	----------	----------	----------	----------
Y88_2563	----------	----------	----------	----------	----------
Y88_2564	----------	----------	----------	----------	----------
Y88_2565	NSU_2156	----------	PMI02_03844	Saro_0939	PP1Y_AT4967
Y88_2566	NSU_2157	WSK_2400	PMI02_03845	Saro_0940	PP1Y_AT4978
Y88_2567	----------	----------	----------	----------	----------
Y88_2568	----------	----------	----------	Saro_0942	----------
Y88_2569	----------	----------	----------	----------	----------
Y88_2570	NSU_2161	WSK_2404	PMI02_03849	Saro_0944	PP1Y_AT5019
Y88_2571	NSU_2162	WSK_2405	PMI02_03850	Saro_0945	PP1Y_AT5034
Y88_2572	----------	----------	----------	Saro_0948	----------
Y88_2573	NSU_2163	WSK_2406	PMI02_03852	Saro_0949	PP1Y_AT5046
Y88_2574	NSU_2164	WSK_2407	PMI02_03853	Saro_0950	PP1Y_AT5057
Y88_2575	NSU_2165	WSK_2408	PMI02_03854	Saro_0951	PP1Y_AT5064
Y88_2576	NSU_2169	----------	----------	----------	----------
Y88_2577	----------	----------	----------	----------	----------
Y88_2578	----------	----------	----------	----------	----------
Y88_2579	NSU_2172	WSK_2412	PMI02_05199	Saro_0959	PP1Y_AT5120
Y88_2580	NSU_2173	WSK_2413	PMI02_05200	Saro_0960	PP1Y_AT5127
Y88_2581	----------	----------	----------	----------	----------
Y88_2582	NSU_2175	WSK_2415	PMI02_05202	Saro_0962	PP1Y_AT5148
Y88_2583	----------	----------	----------	----------	----------
Y88_2584	----------	----------	----------	Saro_0964	----------
Y88_2585	NSU_2177	WSK_2418	PMI02_05204	Saro_0965	PP1Y_AT5165
Y88_2586	NSU_2178	WSK_2419	PMI02_05205	Saro_0966	PP1Y_AT5173
Y88_2587	----------	WSK_2288	PMI02_02942	----------	----------
Y88_2588	----------	----------	----------	----------	----------
Y88_2589	NSU_0719	WSK_2006	PMI02_01808	----------	PP1Y_AT18533
Y88_2590	NSU_3662	----------	----------	----------	PP1Y_Mpl10054
Y88_2591	NSU_2555	WSK_0220	----------	----------	PP1Y_AT14643
Y88_2592	----------	----------	----------	Saro_3465	----------
Y88_2593	----------	----------	----------	----------	----------
Y88_2594	NSU_2179	WSK_2421	PMI02_05208	Saro_0978	PP1Y_AT5181
Y88_2595	NSU_2180	WSK_2422	PMI02_05207	Saro_0979	PP1Y_AT5190
Y88_2596	----------	----------	----------	Saro_0980	----------
Y88_2598	NSU_2182	WSK_2424	PMI02_05210	Saro_0981	PP1Y_AT5208
Y88_2597	----------	----------	----------	----------	----------
Y88_2599	----------	----------	----------	----------	----------
Y88_2600	NSU_2185	WSK_2428	PMI02_05213	Saro_0982	PP1Y_AT5232
Y88_2601	----------	----------	----------	----------	----------
Y88_2602	NSU_0637	WSK_2684	PMI02_04770	Saro_0984	PP1Y_AT19285
Y88_2603	NSU_0636	WSK_2685	PMI02_04771	Saro_0985	PP1Y_AT19290
Y88_2604	----------	----------	----------	----------	----------
Y88_2605	----------	----------	----------	----------	----------
Y88_2606	NSU_0633	WSK_2688	PMI02_04774	Saro_0988	PP1Y_AT19306
Y88_2607	----------	----------	----------	----------	----------
Y88_2608	----------	----------	----------	Saro_0990	----------
Y88_2609	NSU_0631	WSK_2693	PMI02_04776	Saro_0991	PP1Y_AT19332
Y88_2610	----------	----------	----------	Saro_2823	----------
Y88_2611	NSU_0960	WSK_2617	PMI02_04734	Saro_1508	PP1Y_AT16973
Y88_2612	----------	----------	----------	----------	----------
Y88_2613	----------	----------	----------	----------	----------
Y88_2614	----------	----------	----------	----------	----------
Y88_2615	----------	----------	----------	----------	----------
Y88_2616	----------	----------	----------	----------	----------
Y88_2617	NSU_1302	WSK_4003	PMI02_01848	Saro_2862	PP1Y_AT33582
Y88_2619	----------	----------	----------	----------	----------
Y88_2618	NSU_2611	WSK_2266	PMI02_00590	Saro_0874	PP1Y_AT9397
Y88_2620	----------	----------	----------	----------	----------
Y88_2621	----------	----------	----------	Saro_0875	----------
Y88_2622	NSU_0408	WSK_1192	PMI02_03466	Saro_0876	PP1Y_AT20347
Y88_2623	----------	----------	----------	----------	----------
Y88_2624	----------	----------	----------	----------	----------
Y88_2625	----------	----------	----------	----------	----------
Y88_2626	----------	WSK_1196	PMI02_03462	----------	----------
Y88_2627	NSU_0402	----------	PMI02_03461	Saro_0881	PP1Y_AT20383
Y88_2628	NSU_1208	WSK_0643	PMI02_01816	Saro_0882	PP1Y_AT6848
Y88_2629	----------	----------	----------	Saro_0883	----------
Y88_2630	----------	----------	----------	Saro_0884	----------
Y88_2632	----------	----------	----------	----------	----------
Y88_2631	NSU_0401	WSK_1197	PMI02_03460	Saro_0885	PP1Y_AT20390
Y88_2633	----------	----------	----------	----------	PP1Y_AT16301
Y88_2634	----------	----------	----------	----------	----------
Y88_2635	----------	----------	----------	----------	----------
Y88_2636	NSU_0876	WSK_3512	PMI02_04649	Saro_2615	PP1Y_AT17644
Y88_2637	NSU_0399	WSK_2810	PMI02_03458	Saro_0886	PP1Y_AT20411
Y88_2638	----------	----------	----------	Saro_0887	----------
Y88_2639	NSU_0397	WSK_2812	PMI02_03456	Saro_0888	PP1Y_AT20428
Y88_2640	----------	----------	----------	----------	----------
Y88_2641	NSU_0395	WSK_2814	PMI02_03454	Saro_0890	PP1Y_AT20460
Y88_2642	----------	----------	----------	Saro_0892	----------
Y88_2643	NSU_0393	WSK_2817	PMI02_03452	Saro_0894	PP1Y_AT20481
Y88_2644	----------	----------	----------	----------	----------
Y88_2645	----------	WSK_2819	----------	Saro_0898	PP1Y_AT20489
Y88_2646	NSU_0389	WSK_2820	PMI02_03448	Saro_0899	PP1Y_AT20499
Y88_2647	----------	----------	----------	----------	----------
Y88_2648	----------	----------	----------	----------	----------
Y88_2649	NSU_0386	WSK_2823	PMI02_03445	Saro_0902	PP1Y_AT20527
Y88_2650	NSU_0385	WSK_2824	PMI02_03444	Saro_0903	PP1Y_AT20535
Y88_2651	----------	----------	----------	----------	----------
Y88_2652	NSU_0384	----------	PMI02_03441	Saro_2673	PP1Y_AT20540
Y88_2653	NSU_0436	WSK_4232	PMI02_02527	Saro_2671	PP1Y_AT20098
Y88_2654	----------	----------	----------	----------	----------
Y88_2655	NSU_0433	WSK_4234	PMI02_02525	Saro_2669	PP1Y_AT20131
Y88_2656	----------	----------	----------	----------	----------
Y88_2657	NSU_0431	WSK_4236	PMI02_02523	Saro_2667	PP1Y_AT20150
Y88_2658	NSU_0425	WSK_4244	PMI02_00725	Saro_2665	PP1Y_AT20197
Y88_2659	----------	----------	----------	----------	----------
Y88_2660	NSU_0427	WSK_4240	PMI02_00728	Saro_2663	PP1Y_AT20178
Y88_2662	NSU_0428	WSK_4239	PMI02_00729	Saro_2662	PP1Y_AT20167
Y88_2661	----------	----------	----------	Saro_2661	----------
Y88_2663	NSU_0423	WSK_4245	PMI02_00724	Saro_2660	PP1Y_AT20219
Y88_2664	NSU_0422	WSK_4246	PMI02_00723	Saro_2659	PP1Y_AT20227
Y88_2665	----------	----------	----------	----------	----------
Y88_2666	----------	----------	----------	----------	----------
Y88_2667	NSU_1069	WSK_3194	----------	Saro_2656	PP1Y_AT8231
Y88_2669	----------	----------	----------	----------	----------
Y88_2668	----------	----------	----------	----------	----------
Y88_2670	NSU_1072	WSK_3191	PMI02_02594	Saro_2646	PP1Y_AT8216
Y88_2671	NSU_0686	WSK_2648	PMI02_05400	Saro_2642	PP1Y_AT18832
Y88_2672	NSU_0685	WSK_2649	PMI02_05399	Saro_2641	PP1Y_AT18839
Y88_2673	NSU_0684	----------	PMI02_05398	Saro_2640	PP1Y_AT18847
Y88_2674	----------	----------	----------	----------	----------
Y88_2677	----------	----------	----------	----------	----------
Y88_2678	----------	----------	----------	----------	----------
Y88_2679	----------	----------	----------	----------	----------
Y88_2680	----------	----------	----------	----------	----------
Y88_2681	----------	----------	----------	----------	----------
Y88_2682	----------	----------	----------	----------	----------
Y88_2683	----------	----------	----------	----------	----------
Y88_2684	----------	----------	----------	----------	----------
Y88_2685	----------	----------	----------	----------	----------
Y88_2686	----------	----------	----------	----------	----------
Y88_2687	----------	----------	----------	----------	----------
Y88_2688	----------	----------	----------	----------	----------
Y88_2689	----------	----------	----------	Saro_0893	----------
Y88_2690	NSU_4219	WSK_1081	PMI02_02189	Saro_2027	PP1Y_AT27120
Y88_2691	----------	----------	----------	----------	----------
Y88_2692	----------	----------	----------	----------	----------
Y88_2693	NSU_0218	WSK_0928	PMI02_03698	Saro_0213	PP1Y_AT21420
Y88_2694	----------	----------	----------	----------	----------
Y88_2695	----------	----------	----------	----------	----------
Y88_2696	NSU_0222	----------	----------	Saro_0733	PP1Y_AT21369
Y88_2697	NSU_2615	----------	PMI02_01342	----------	PP1Y_AT9427
Y88_2698	NSU_0221	----------	----------	Saro_0735	PP1Y_AT21382
Y88_2699	----------	----------	----------	----------	----------
Y88_2700	----------	----------	----------	----------	----------
Y88_2701	----------	----------	----------	----------	----------
Y88_2702	----------	----------	----------	----------	----------
Y88_2703	----------	----------	----------	----------	----------
Y88_2704	----------	----------	----------	----------	----------
Y88_2706	----------	----------	----------	----------	----------
Y88_2705	----------	----------	----------	----------	----------
Y88_2707	----------	----------	----------	----------	----------
Y88_2708	----------	----------	PMI02_01122	----------	----------
Y88_2709	----------	----------	----------	----------	----------
Y88_2710	----------	----------	----------	----------	----------
Y88_1628	----------	----------	----------	----------	----------
Y88_1629	NSU_2369	----------	----------	----------	PP1Y_AT22329
Y88_1627	----------	----------	----------	----------	----------
Y88_1626	----------	----------	----------	----------	----------
Y88_2940	----------	----------	----------	----------	PP1Y_AT31455
Y88_2939	----------	----------	----------	----------	PP1Y_AT31493
Y88_1465	----------	----------	----------	----------	----------
Y88_1466	----------	----------	----------	----------	----------
Y88_1467	----------	----------	----------	----------	----------
Y88_1468	----------	----------	----------	----------	----------
Y88_1470	----------	----------	----------	----------	----------
Y88_1469	----------	----------	----------	----------	----------
Y88_1471	----------	----------	----------	----------	----------
Y88_1472	----------	----------	----------	----------	----------
Y88_1473	----------	----------	----------	----------	----------
Y88_1474	----------	----------	----------	----------	----------
Y88_1475	----------	----------	----------	----------	----------
Y88_1476	----------	----------	----------	----------	----------
Y88_1477	----------	----------	----------	----------	----------
Y88_1478	----------	----------	----------	----------	----------
Y88_1479	----------	----------	----------	----------	----------
Y88_1480	----------	----------	----------	----------	----------
Y88_1481	----------	----------	----------	----------	----------
Y88_1482	----------	----------	----------	----------	----------
Y88_1483	----------	----------	----------	----------	----------
Y88_1484	----------	----------	----------	----------	----------
Y88_1485	----------	----------	----------	----------	----------
Y88_1487	----------	----------	----------	----------	----------
Y88_1486	----------	----------	----------	----------	----------
Y88_1488	----------	WSK_3297	----------	----------	----------
Y88_1489	----------	----------	----------	----------	----------
Y88_1490	----------	WSK_3294	PMI02_00624	----------	----------
Y88_1491	----------	WSK_3293	PMI02_00625	----------	----------
Y88_1492	----------	WSK_3292	PMI02_00626	----------	----------
Y88_1493	----------	----------	----------	----------	----------
Y88_1494	----------	WSK_3290	PMI02_00628	----------	----------
Y88_1495	----------	WSK_3288	----------	----------	----------
Y88_1496	----------	----------	----------	----------	----------
Y88_1497	----------	----------	----------	----------	----------
Y88_1498	----------	----------	----------	----------	----------
Y88_1499	----------	----------	----------	----------	----------
Y88_1500	----------	----------	----------	----------	----------
Y88_1501	----------	----------	----------	----------	----------
Y88_1502	----------	WSK_3287	PMI02_00630	----------	----------
Y88_1503	----------	----------	----------	----------	----------
Y88_1504	----------	----------	----------	----------	----------
Y88_1505	----------	----------	----------	----------	----------
Y88_1506	----------	----------	----------	----------	----------
Y88_1507	----------	----------	----------	----------	PP1Y_Mpl8822
Y88_1508	----------	----------	----------	----------	----------
Y88_1509	----------	----------	----------	----------	----------
Y88_1510	----------	----------	----------	----------	----------
Y88_1511	----------	----------	----------	----------	----------
Y88_1512	----------	----------	----------	----------	----------
Y88_1513	----------	----------	----------	----------	----------
Y88_1514	----------	----------	----------	----------	----------
Y88_1515	----------	----------	----------	----------	----------
Y88_1516	----------	----------	----------	----------	----------
Y88_1517	----------	----------	----------	----------	----------
Y88_1518	----------	----------	----------	----------	----------
Y88_1519	----------	----------	----------	----------	----------
Y88_1520	----------	----------	----------	----------	----------
Y88_1521	----------	----------	----------	----------	----------
Y88_1522	----------	----------	----------	----------	----------
Y88_1523	----------	----------	----------	----------	----------
Y88_1524	----------	----------	----------	----------	----------
Y88_1527	NSU_2625	WSK_0457	PMI02_01331	Saro_0705	PP1Y_AT9519
Y88_1528	NSU_2626	WSK_0458	PMI02_01330	Saro_0704	PP1Y_AT9524
Y88_1529	----------	----------	----------	----------	----------
Y88_1530	NSU_0690	WSK_2645	PMI02_05403	Saro_3037	PP1Y_AT18786
Y88_1531	----------	----------	----------	----------	----------
Y88_1532	----------	----------	----------	----------	----------
Y88_1533	NSU_0700	WSK_2637	PMI02_05048	Saro_3043	PP1Y_AT18708
Y88_1534	----------	----------	----------	----------	----------
Y88_1535	----------	WSK_0562	----------	----------	----------
Y88_1536	----------	----------	----------	----------	----------
Y88_1537	NSU_0699	WSK_2638	PMI02_05050	Saro_3045	PP1Y_AT18719
Y88_1538	NSU_0698	WSK_2639	PMI02_05051	Saro_3046	PP1Y_AT18728
Y88_1539	----------	----------	----------	----------	----------
Y88_1540	NSU_0695	WSK_2641	PMI02_05052	Saro_3050	PP1Y_AT18742
Y88_1541	NSU_0694	WSK_2642	PMI02_05053	Saro_3051	PP1Y_AT18747
Y88_1542	----------	----------	----------	Saro_3052	----------
Y88_1543	----------	----------	----------	----------	----------
Y88_1544	NSU_0703	WSK_2632	PMI02_01991	Saro_3054	PP1Y_AT18664
Y88_1545	NSU_0704	WSK_2631	PMI02_01992	Saro_3055	PP1Y_AT18657
Y88_1546	NSU_0705	WSK_2629	PMI02_01995	Saro_3059	PP1Y_AT18646
Y88_1547	----------	----------	----------	----------	----------
Y88_1548	NSU_0709	WSK_2625	PMI02_03023	Saro_3061	PP1Y_AT18619
Y88_1549	NSU_0710	WSK_2624	PMI02_03024	Saro_3062	PP1Y_AT18608
Y88_1550	----------	----------	----------	----------	----------
Y88_1551	----------	----------	----------	----------	----------
Y88_1552	NSU_0713	----------	PMI02_03026	Saro_3065	PP1Y_AT18579
Y88_1553	----------	----------	----------	----------	----------
Y88_1554	----------	----------	----------	----------	----------
Y88_1555	----------	----------	----------	----------	----------
Y88_1556	NSU_1375	----------	PMI02_03526	Saro_3074	PP1Y_AT34267
Y88_1557	NSU_1376	----------	PMI02_03525	----------	PP1Y_AT34276
Y88_1558	----------	----------	----------	----------	----------
Y88_1559	----------	----------	----------	----------	----------
Y88_1560	----------	----------	----------	----------	----------
Y88_1561	----------	----------	----------	----------	----------
Y88_1562	----------	----------	----------	----------	----------
Y88_1563	----------	----------	----------	----------	----------
Y88_1564	----------	----------	----------	----------	----------
Y88_1565	NSU_1383	----------	PMI02_03518	----------	PP1Y_AT34336
Y88_1566	NSU_1384	----------	PMI02_03517	----------	PP1Y_AT34339
Y88_1567	----------	----------	----------	----------	----------
Y88_1568	----------	----------	----------	----------	----------
Y88_1569	----------	----------	----------	----------	----------
Y88_1570	NSU_1388	----------	PMI02_03513	----------	PP1Y_AT34359
Y88_1571	----------	----------	----------	----------	----------
Y88_1572	NSU_1390	----------	PMI02_03511	----------	PP1Y_AT34372
Y88_1573	----------	----------	----------	----------	----------
Y88_1574	----------	----------	----------	----------	----------
Y88_1575	----------	----------	----------	----------	----------
Y88_1576	NSU_1394	----------	PMI02_03507	----------	PP1Y_AT34399
Y88_1577	NSU_1395	----------	PMI02_03506	----------	PP1Y_AT34403
Y88_1578	----------	----------	----------	----------	----------
Y88_1579	----------	----------	PMI02_03503	----------	----------
Y88_1580	----------	----------	----------	----------	----------
Y88_1581	----------	----------	----------	----------	----------
Y88_1582	NSU_1397	----------	PMI02_02862	----------	PP1Y_AT34430
Y88_1583	----------	----------	----------	----------	----------
Y88_1584	----------	----------	----------	----------	----------
Y88_1585	NSU_1400	----------	PMI02_02865	----------	PP1Y_AT34460
Y88_1586	----------	----------	----------	----------	----------
Y88_1587	NSU_1402	----------	PMI02_02867	----------	PP1Y_AT34471
Y88_1588	----------	----------	----------	----------	----------
Y88_1589	NSU_1405	----------	PMI02_02870	----------	PP1Y_AT34495
Y88_1590	----------	----------	----------	----------	----------
Y88_1591	NSU_1407	----------	PMI02_02872	----------	PP1Y_AT34504
Y88_1592	----------	----------	----------	----------	----------
Y88_1593	NSU_1409	----------	PMI02_02874	----------	PP1Y_AT34509
Y88_1594	NSU_1410	----------	PMI02_02875	----------	PP1Y_AT34513
Y88_1595	----------	----------	----------	----------	----------
Y88_1597	----------	----------	----------	----------	----------
Y88_1598	----------	----------	----------	----------	----------
Y88_1599	NSU_0837	----------	----------	----------	PP1Y_AT17991
Y88_1600	----------	----------	----------	----------	----------
Y88_1601	NSU_0835	----------	----------	----------	----------
Y88_1602	----------	----------	----------	----------	----------
Y88_1603	NSU_0833	----------	----------	----------	PP1Y_AT18026
Y88_1604	----------	----------	----------	----------	----------
Y88_1605	NSU_0831	----------	----------	----------	PP1Y_AT18037
Y88_1606	NSU_0830	----------	----------	----------	PP1Y_AT18044
Y88_1607	----------	----------	----------	----------	----------
Y88_1608	----------	----------	----------	----------	----------
Y88_1609	NSU_2495	WSK_2179	PMI02_02505	Saro_3080	PP1Y_AT9150
Y88_1610	NSU_2496	WSK_3965	PMI02_02506	Saro_3081	PP1Y_AT9159
Y88_1612	----------	----------	----------	----------	----------
Y88_1611	----------	----------	----------	----------	----------
Y88_1408	----------	----------	----------	----------	----------
Y88_1409	----------	----------	----------	----------	----------
Y88_1407	----------	----------	----------	----------	----------
Y88_1406	----------	----------	----------	----------	----------
Y88_1405	----------	----------	----------	----------	----------
Y88_1404	NSU_pLA1020	----------	----------	Saro_3967	----------
Y88_1403	----------	----------	----------	----------	----------
Y88_1402	----------	----------	----------	----------	----------
Y88_1401	----------	----------	----------	----------	----------
Y88_1400	NSU_pLA1033	----------	----------	Saro_3953	----------
Y88_1399	----------	----------	----------	----------	----------
Y88_1398	----------	----------	----------	----------	----------
Y88_1397	----------	----------	----------	----------	----------
Y88_1396	----------	----------	----------	----------	----------
Y88_1395	----------	----------	----------	----------	----------
Y88_1394	----------	----------	----------	----------	----------
Y88_1393	----------	----------	----------	----------	----------
Y88_1392	----------	----------	----------	----------	----------
Y88_1391	----------	----------	----------	----------	----------
Y88_1390	----------	----------	----------	----------	----------
Y88_1389	----------	----------	----------	----------	----------
Y88_1388	----------	----------	----------	----------	----------
Y88_1387	----------	----------	----------	----------	----------
Y88_1386	----------	----------	----------	----------	----------
Y88_1385	----------	----------	----------	----------	----------
Y88_1384	----------	----------	----------	----------	----------
Y88_1383	----------	----------	----------	----------	----------
Y88_1382	----------	----------	----------	----------	----------
Y88_1381	----------	----------	----------	----------	----------
Y88_1380	----------	----------	----------	----------	----------
Y88_1379	----------	----------	----------	----------	----------
Y88_1378	----------	----------	----------	----------	----------
Y88_1377	----------	----------	----------	----------	----------
Y88_1376	----------	----------	----------	----------	----------
Y88_1375	----------	----------	----------	----------	----------
Y88_1374	----------	----------	----------	----------	----------
Y88_1373	----------	----------	----------	----------	----------
Y88_1372	----------	----------	----------	----------	----------
Y88_1371	----------	----------	----------	----------	----------
Y88_1370	----------	----------	----------	----------	----------
Y88_1369	----------	----------	----------	----------	----------
Y88_1368	----------	----------	PMI02_03765	----------	----------
Y88_1367	----------	----------	----------	----------	----------
Y88_1366	----------	----------	----------	----------	----------
Y88_1365	----------	----------	----------	----------	----------
Y88_1364	----------	----------	----------	----------	----------
Y88_1363	----------	----------	----------	----------	----------
Y88_1362	NSU_pLA1188	----------	PMI02_03771	Saro_4012	----------
Y88_1360	NSU_2551	----------	PMI02_00971	----------	----------
Y88_1361	----------	----------	----------	----------	----------
Y88_1359	----------	----------	----------	----------	----------
Y88_1358	----------	----------	----------	----------	PP1Y_AT23333
Y88_1357	----------	----------	----------	----------	----------
Y88_1356	----------	----------	----------	----------	----------
Y88_1355	----------	----------	----------	----------	----------
Y88_1354	----------	----------	----------	----------	----------
Y88_1353	----------	----------	----------	----------	----------
Y88_1352	----------	----------	----------	----------	----------
Y88_1351	----------	----------	----------	----------	----------
Y88_1350	----------	----------	----------	----------	----------
Y88_1349	----------	----------	----------	----------	----------
Y88_1348	----------	----------	----------	----------	----------
Y88_1347	----------	----------	----------	----------	----------
Y88_1346	----------	----------	----------	----------	----------
Y88_1345	----------	----------	----------	----------	----------
Y88_1344	----------	----------	----------	----------	----------
Y88_1343	----------	----------	----------	----------	----------
Y88_1342	----------	----------	----------	----------	----------
Y88_1341	----------	----------	----------	----------	----------
Y88_1340	----------	----------	----------	----------	----------
Y88_1339	----------	----------	----------	----------	----------
Y88_1337	----------	----------	----------	----------	----------
Y88_1336	----------	----------	----------	----------	----------
Y88_1338	----------	----------	----------	----------	----------
Y88_1335	----------	----------	----------	----------	----------
Y88_1334	----------	----------	PMI02_03163	----------	PP1Y_AT20078
Y88_1333	----------	----------	----------	----------	----------
Y88_1332	----------	----------	----------	----------	----------
Y88_1331	----------	----------	----------	----------	----------
Y88_1330	----------	----------	----------	----------	----------
Y88_1329	NSU_2493	WSK_0695	PMI02_05460	Saro_3113	PP1Y_AT9134
Y88_1328	----------	----------	----------	----------	----------
Y88_1327	----------	----------	----------	----------	----------
Y88_1326	----------	----------	----------	----------	----------
Y88_1325	----------	----------	----------	----------	----------
Y88_1324	----------	----------	----------	----------	----------
Y88_1323	----------	----------	----------	----------	----------
Y88_1322	----------	----------	----------	----------	----------
Y88_1321	----------	----------	----------	----------	----------
Y88_1320	NSU_3605	WSK_3537	PMI02_05062	----------	PP1Y_Mpl10623
Y88_1319	NSU_3604	WSK_3538	PMI02_05061	----------	PP1Y_Mpl10627
Y88_1318	NSU_3603	WSK_3539	PMI02_05060	----------	PP1Y_Mpl10631
Y88_1317	----------	----------	----------	----------	----------
Y88_1316	----------	----------	PMI02_05058	----------	----------
Y88_1315	NSU_3600	WSK_3542	PMI02_05057	----------	PP1Y_Mpl10659
Y88_1314	----------	----------	PMI02_05371	Saro_1581	----------
Y88_1313	NSU_3755	----------	----------	----------	PP1Y_Mpl6945
Y88_1312	----------	----------	----------	----------	----------
Y88_1311	----------	----------	----------	----------	----------
Y88_1310	----------	----------	----------	----------	----------
Y88_1309	----------	----------	----------	----------	----------
Y88_1308	----------	----------	----------	----------	----------
Y88_1307	----------	WSK_2134	----------	----------	----------
Y88_1306	----------	----------	----------	----------	----------
Y88_1305	----------	----------	----------	----------	----------
Y88_1304	----------	----------	----------	----------	----------
Y88_1303	----------	----------	----------	----------	----------
Y88_1302	----------	----------	----------	----------	----------
Y88_1301	----------	----------	----------	----------	----------
Y88_1300	----------	----------	----------	----------	----------
Y88_1299	----------	----------	----------	----------	----------
Y88_1298	----------	----------	----------	Saro_1704	----------
Y88_1297	----------	----------	----------	----------	----------
Y88_1296	----------	----------	----------	Saro_3029	----------
Y88_1295	----------	----------	----------	Saro_3030	----------
Y88_1294	----------	----------	----------	----------	----------
Y88_1293	----------	----------	----------	----------	----------
Y88_1292	----------	----------	----------	Saro_3033	----------
Y88_1291	----------	----------	----------	----------	----------
Y88_1290	----------	----------	----------	----------	----------
Y88_1289	----------	----------	----------	----------	----------
Y88_1288	----------	----------	----------	----------	----------
Y88_1286	----------	----------	----------	----------	----------
Y88_1287	----------	----------	----------	----------	----------
Y88_1285	NSU_0889	WSK_0500	PMI02_02566	Saro_1195	PP1Y_AT17493
Y88_1284	----------	----------	----------	----------	----------
Y88_1283	----------	----------	----------	----------	----------
Y88_1282	----------	----------	----------	----------	----------
Y88_1281	NSU_0885	----------	PMI02_02560	----------	PP1Y_AT17528
Y88_1280	----------	----------	----------	----------	----------
Y88_1279	----------	----------	----------	----------	----------
Y88_1278	----------	----------	----------	----------	----------
Y88_1277	----------	----------	----------	----------	----------
Y88_1276	----------	----------	----------	----------	----------
Y88_1274	NSU_3829	WSK_4067	PMI02_00721	Saro_1436	PP1Y_AT30962
Y88_1275	----------	----------	----------	----------	----------
Y88_1273	----------	----------	----------	----------	----------
Y88_1272	----------	----------	----------	----------	----------
Y88_1271	NSU_2218	WSK_0345	PMI02_03632	Saro_1633	PP1Y_AT5656
Y88_1270	----------	----------	----------	----------	----------
Y88_1269	----------	----------	----------	Saro_1440	----------
Y88_1268	NSU_3834	WSK_0091	PMI02_00712	Saro_1441	PP1Y_AT30931
Y88_1267	----------	----------	----------	----------	----------
Y88_1266	NSU_3836	WSK_0089	PMI02_00708	Saro_1443	PP1Y_AT30905
Y88_1265	NSU_2013	WSK_0373	PMI02_03857	----------	PP1Y_AT34960
Y88_1264	----------	----------	----------	----------	----------
Y88_1263	NSU_3838	WSK_0087	PMI02_00705	Saro_1444	PP1Y_AT30880
Y88_1262	----------	WSK_0101	----------	----------	----------
Y88_1261	----------	----------	----------	----------	----------
Y88_1260	----------	----------	----------	----------	----------
Y88_1259	----------	----------	----------	----------	----------
Y88_1258	NSU_3841	WSK_0085	PMI02_00703	Saro_1446	PP1Y_AT30850
Y88_1257	NSU_3842	WSK_0084	PMI02_00702	Saro_1275	PP1Y_AT30838
Y88_1256	----------	----------	----------	----------	----------
Y88_1255	NSU_3843	WSK_0082	PMI02_00700	Saro_1279	PP1Y_AT30816
Y88_1254	NSU_4772	WSK_2289	----------	----------	----------
Y88_1253	NSU_3882	WSK_0036	PMI02_00578	Saro_1282	PP1Y_AT30385
Y88_1252	----------	----------	PMI02_00577	Saro_1283	----------
Y88_1251	----------	----------	----------	----------	----------
Y88_1250	----------	----------	----------	----------	----------
Y88_1249	NSU_3883	WSK_0034	PMI02_00575	Saro_1287	PP1Y_AT30372
Y88_1248	----------	----------	----------	----------	----------
Y88_1247	NSU_3886	WSK_0032	PMI02_00573	Saro_1289	PP1Y_AT30346
Y88_1245	NSU_3887	WSK_0031	PMI02_00572	Saro_1290	PP1Y_AT30339
Y88_1246	----------	----------	----------	----------	----------
Y88_1244	----------	----------	----------	----------	----------
Y88_1243	NSU_3889	WSK_0029	PMI02_00570	Saro_1292	PP1Y_AT30323
Y88_1242	----------	----------	----------	----------	----------
Y88_1241	NSU_3890	WSK_0028	PMI02_00568	Saro_1293	PP1Y_AT30303
Y88_1240	----------	----------	----------	----------	----------
Y88_1239	----------	----------	----------	----------	----------
Y88_1238	----------	----------	----------	Saro_1295	----------
Y88_1237	NSU_3892	WSK_0026	PMI02_00566	Saro_1296	PP1Y_AT30288
Y88_1236	NSU_3893	----------	----------	Saro_1297	PP1Y_AT30285
Y88_1235	----------	----------	----------	----------	----------
Y88_1234	----------	----------	----------	Saro_1299	----------
Y88_1233	NSU_0598	WSK_0454	PMI02_01343	Saro_1300	PP1Y_AT19630
Y88_1232	NSU_3896	WSK_0022	PMI02_00562	Saro_1301	PP1Y_AT30253
Y88_1231	NSU_3897	WSK_0021	PMI02_00560	Saro_1302	PP1Y_AT30243
Y88_1230	----------	----------	----------	----------	----------
Y88_1229	----------	----------	----------	----------	----------
Y88_1228	----------	----------	----------	----------	----------
Y88_1227	----------	----------	----------	----------	----------
Y88_1226	----------	----------	----------	Saro_1306	----------
Y88_1225	NSU_3902	WSK_2889	PMI02_00555	Saro_1307	PP1Y_AT30203
Y88_1224	----------	----------	----------	----------	----------
Y88_1222	NSU_3904	WSK_2891	PMI02_00553	Saro_1309	PP1Y_AT30191
Y88_1223	----------	----------	----------	----------	----------
Y88_1221	----------	----------	PMI02_01885	----------	----------
Y88_1220	NSU_2857	WSK_2892	PMI02_00551	Saro_1311	PP1Y_AT13869
Y88_1219	----------	----------	----------	----------	----------
Y88_1218	NSU_2860	----------	PMI02_00549	Saro_1313	PP1Y_AT13900
Y88_1217	NSU_2861	WSK_2895	PMI02_00548	Saro_1314	PP1Y_AT13901
Y88_1216	NSU_2862	WSK_2896	PMI02_00547	Saro_1315	PP1Y_AT13914
Y88_1215	NSU_2863	WSK_2897	PMI02_00546	Saro_1316	PP1Y_AT13917
Y88_1214	NSU_2864	WSK_2898	PMI02_00545	Saro_1317	PP1Y_AT13923
Y88_1213	----------	----------	----------	Saro_1318	----------
Y88_1212	----------	----------	----------	----------	----------
Y88_1211	----------	----------	----------	----------	----------
Y88_1210	----------	----------	----------	Saro_1320	----------
Y88_1209	NSU_2868	WSK_3891	PMI02_00541	Saro_1321	PP1Y_AT13944
Y88_1208	NSU_2869	WSK_3892	PMI02_00539	Saro_1322	PP1Y_AT13956
Y88_1207	----------	----------	----------	Saro_1424	----------
Y88_1206	NSU_0235	WSK_1342	PMI02_03501	Saro_1425	PP1Y_AT21234
Y88_1205	NSU_0234	WSK_1343	PMI02_03500	Saro_1426	PP1Y_AT21247
Y88_1204	NSU_0232	WSK_1344	PMI02_03499	Saro_1427	PP1Y_AT21253
Y88_1203	NSU_0231	WSK_1346	PMI02_03497	Saro_1428	PP1Y_AT21263
Y88_1202	----------	----------	----------	----------	----------
Y88_1201	----------	----------	----------	----------	----------
Y88_1200	NSU_0229	WSK_1348	PMI02_03496	Saro_1429	PP1Y_AT21281
Y88_1198	----------	----------	----------	----------	----------
Y88_1199	----------	----------	----------	----------	----------
Y88_1197	NSU_0227	----------	PMI02_01765	Saro_1433	PP1Y_AT21299
Y88_1196	----------	----------	----------	Saro_1434	----------
Y88_1195	----------	----------	----------	Saro_1435	----------
Y88_1194	NSU_0225	WSK_1351	PMI02_01767	Saro_2587	PP1Y_AT21332
Y88_1193	----------	----------	----------	----------	----------
Y88_1192	----------	----------	----------	----------	----------
Y88_1191	NSU_4046	WSK_0890	PMI02_03673	Saro_3252	PP1Y_AT28683
Y88_1190	NSU_4047	WSK_0889	PMI02_03674	Saro_3253	PP1Y_AT28667
Y88_1189	NSU_4048	WSK_0888	PMI02_03675	Saro_3769	PP1Y_AT28656
Y88_1188	----------	WSK_3085	----------	Saro_2582	----------
Y88_1187	NSU_1838	----------	----------	Saro_2581	PP1Y_AT1677
Y88_1186	----------	----------	----------	----------	----------
Y88_1185	----------	----------	----------	----------	----------
Y88_1184	NSU_1842	----------	----------	Saro_2578	PP1Y_AT1708
Y88_1183	NSU_1843	----------	----------	Saro_2577	PP1Y_AT1716
Y88_1182	----------	----------	----------	----------	----------
Y88_1181	NSU_1845	----------	----------	Saro_2575	PP1Y_AT1728
Y88_1180	NSU_1846	----------	----------	Saro_2574	PP1Y_AT1737
Y88_1179	----------	----------	----------	----------	----------
Y88_1178	----------	----------	----------	Saro_2572	----------
Y88_1177	----------	----------	----------	----------	----------
Y88_1176	----------	----------	----------	Saro_2569	----------
Y88_1175	----------	----------	----------	----------	----------
Y88_1174	NSU_1202	WSK_0652	PMI02_01806	Saro_2568	PP1Y_AT6922
Y88_1173	NSU_1203	WSK_0651	PMI02_01807	Saro_2567	PP1Y_AT6901
Y88_1172	----------	WSK_4064	PMI02_00715	----------	----------
Y88_1171	----------	----------	----------	----------	----------
Y88_1170	----------	----------	----------	Saro_2566	----------
Y88_1169	NSU_1014	WSK_2457	PMI02_03915	Saro_2538	PP1Y_AT8622
Y88_1168	NSU_1013	WSK_2458	PMI02_03914	Saro_2537	PP1Y_AT8628
Y88_1167	NSU_1012	WSK_2459	PMI02_03913	Saro_2536	PP1Y_AT8633
Y88_1166	----------	----------	----------	Saro_2535	----------
Y88_1165	----------	----------	----------	----------	----------
Y88_1164	NSU_1006	WSK_2466	PMI02_03905	Saro_2533	PP1Y_AT8688
Y88_1163	----------	----------	----------	----------	----------
Y88_1162	----------	----------	----------	----------	----------
Y88_1161	----------	----------	----------	----------	----------
Y88_1160	----------	----------	----------	----------	----------
Y88_1159	----------	----------	----------	----------	----------
Y88_1158	----------	----------	----------	----------	----------
Y88_1157	----------	----------	----------	----------	----------
Y88_1156	----------	----------	----------	----------	----------
Y88_1154	----------	----------	----------	----------	----------
Y88_1155	----------	----------	----------	----------	----------
Y88_1153	----------	----------	----------	----------	----------
Y88_1152	----------	----------	----------	----------	----------
Y88_1151	----------	----------	----------	----------	----------
Y88_1150	----------	----------	----------	----------	----------
Y88_1149	----------	----------	----------	----------	----------
Y88_1148	----------	----------	----------	----------	----------
Y88_1147	----------	----------	----------	----------	----------
Y88_1146	----------	----------	----------	----------	----------
Y88_1145	----------	----------	----------	----------	----------
Y88_1144	----------	----------	----------	----------	----------
Y88_1143	----------	----------	----------	----------	----------
Y88_1142	----------	----------	----------	----------	----------
Y88_1141	----------	----------	----------	----------	----------
Y88_1140	----------	----------	----------	----------	----------
Y88_1139	----------	----------	----------	----------	----------
Y88_1138	----------	----------	----------	----------	----------
Y88_1137	----------	----------	----------	----------	----------
Y88_1136	----------	----------	----------	----------	----------
Y88_1135	NSU_1801	----------	PMI02_05301	----------	PP1Y_AT990
Y88_1134	----------	----------	----------	----------	----------
Y88_1133	----------	----------	----------	----------	----------
Y88_1132	----------	----------	----------	----------	----------
Y88_1131	NSU_0932	WSK_0530	PMI02_02074	Saro_2529	PP1Y_AT17139
Y88_1130	NSU_0931	WSK_0529	PMI02_02073	Saro_2528	PP1Y_AT17145
Y88_1129	NSU_0929	WSK_0528	PMI02_02072	Saro_2527	PP1Y_AT17152
Y88_1127	----------	----------	----------	----------	----------
Y88_1128	NSU_0928	WSK_0527	PMI02_02071	Saro_2526	PP1Y_AT17159
Y88_1126	----------	----------	----------	----------	----------
Y88_1125	----------	----------	----------	----------	----------
Y88_1124	NSU_2743	WSK_4080	PMI02_04693	Saro_2521	PP1Y_AT11071
Y88_1123	NSU_2742	WSK_4081	PMI02_04692	Saro_2520	PP1Y_AT11066
Y88_1122	NSU_2741	WSK_4082	PMI02_04691	Saro_2519	PP1Y_AT11063
Y88_1121	----------	----------	----------	----------	----------
Y88_1120	----------	----------	----------	----------	----------
Y88_1119	----------	----------	----------	----------	----------
Y88_1118	----------	----------	----------	----------	----------
Y88_1117	----------	----------	----------	----------	----------
Y88_1116	----------	----------	----------	----------	----------
Y88_1115	----------	----------	----------	----------	----------
Y88_1114	----------	----------	----------	----------	----------
Y88_1113	----------	----------	----------	----------	----------
Y88_1112	----------	----------	----------	----------	----------
Y88_1111	----------	----------	----------	----------	----------
Y88_1110	----------	----------	----------	----------	----------
Y88_1109	----------	----------	----------	----------	----------
Y88_1108	----------	----------	----------	----------	----------
Y88_1106	----------	----------	----------	----------	----------
Y88_1107	----------	----------	----------	----------	----------
Y88_1105	----------	----------	----------	----------	----------
Y88_1104	----------	----------	----------	----------	----------
Y88_1103	----------	----------	----------	----------	----------
Y88_1102	----------	----------	----------	----------	----------
Y88_1101	----------	----------	----------	Saro_1218	----------
Y88_1100	----------	----------	----------	----------	----------
Y88_1099	NSU_2150	WSK_2395	PMI02_03837	Saro_1636	PP1Y_AT4914
Y88_1098	----------	----------	----------	----------	----------
Y88_1097	----------	WSK_3566	PMI02_02728	----------	----------
Y88_1095	----------	----------	----------	----------	----------
Y88_1096	----------	----------	----------	----------	----------
Y88_1094	NSU_3331	WSK_2154	PMI02_00390	----------	PP1Y_Mpl1995
Y88_1093	----------	----------	----------	----------	----------
Y88_1092	NSU_3334	WSK_2151	----------	----------	PP1Y_Mpl1952
Y88_1091	----------	----------	----------	Saro_1653	----------
Y88_1090	NSU_2656	WSK_0479	PMI02_03372	Saro_1654	PP1Y_AT9845
Y88_1089	NSU_3907	WSK_1357	PMI02_01773	Saro_1655	PP1Y_AT30169
Y88_1088	NSU_2655	WSK_0478	PMI02_03371	Saro_1656	PP1Y_AT9835
Y88_1087	NSU_2654	WSK_0477	PMI02_03370	Saro_1657	PP1Y_AT9823
Y88_1086	NSU_2653	WSK_0476	PMI02_03369	Saro_1658	PP1Y_AT9804
Y88_1085	NSU_2652	WSK_0475	PMI02_03368	Saro_1659	PP1Y_AT9787
Y88_1084	----------	----------	----------	----------	----------
Y88_1083	----------	----------	----------	Saro_1663	----------
Y88_1082	----------	----------	----------	----------	----------
Y88_1081	----------	----------	----------	----------	----------
Y88_1080	----------	----------	----------	Saro_1665	----------
Y88_1079	----------	WSK_2144	----------	----------	----------
Y88_1078	----------	----------	----------	----------	----------
Y88_1077	----------	WSK_2142	----------	----------	----------
Y88_1076	----------	----------	----------	----------	----------
Y88_1074	----------	----------	----------	----------	----------
Y88_1075	----------	----------	PMI02_04279	Saro_1670	----------
Y88_1073	----------	----------	----------	----------	----------
Y88_1072	----------	----------	----------	----------	----------
Y88_1071	----------	----------	----------	----------	----------
Y88_1070	----------	----------	----------	----------	----------
Y88_1069	----------	----------	----------	----------	----------
Y88_1068	----------	----------	----------	----------	----------
Y88_1067	----------	----------	----------	----------	----------
Y88_1066	----------	----------	----------	----------	----------
Y88_1065	----------	----------	----------	----------	----------
Y88_1064	----------	----------	----------	----------	----------
Y88_1063	----------	----------	----------	----------	----------
Y88_1062	----------	----------	----------	Saro_2437	----------
Y88_1061	----------	----------	----------	----------	----------
Y88_1060	NSU_4136	WSK_1869	PMI02_02373	Saro_2403	PP1Y_AT27879
Y88_1059	NSU_4137	WSK_1870	PMI02_02372	Saro_2402	PP1Y_AT27869
Y88_1058	NSU_4138	WSK_1871	PMI02_02371	Saro_2401	PP1Y_AT27861
Y88_1057	NSU_4139	WSK_1873	PMI02_02370	Saro_2400	PP1Y_AT27853
Y88_1056	NSU_4140	WSK_1874	PMI02_02369	Saro_2399	PP1Y_AT27846
Y88_1055	----------	----------	----------	----------	----------
Y88_1054	NSU_4142	WSK_1875	PMI02_02367	Saro_2396	PP1Y_AT27830
Y88_1053	----------	----------	----------	Saro_2394	----------
Y88_1051	----------	WSK_1471	PMI02_03560	----------	----------
Y88_1052	----------	----------	----------	----------	----------
Y88_1050	NSU_4143	WSK_1255	PMI02_02365	Saro_2393	PP1Y_AT27810
Y88_1049	----------	----------	----------	----------	----------
Y88_1048	NSU_4145	WSK_1257	PMI02_02363	Saro_2390	PP1Y_AT27797
Y88_1047	NSU_4146	WSK_1258	PMI02_02362	Saro_2389	PP1Y_AT27783
Y88_1046	NSU_4149	WSK_1260	PMI02_02361	Saro_2381	PP1Y_AT27754
Y88_1045	----------	----------	----------	----------	----------
Y88_1044	----------	----------	----------	Saro_2371	----------
Y88_1043	NSU_4154	WSK_1265	PMI02_02354	Saro_2370	PP1Y_AT27719
Y88_1042	----------	----------	----------	Saro_2369	----------
Y88_1041	----------	WSK_1267	PMI02_02352	Saro_2368	PP1Y_AT27712
Y88_1040	NSU_4156	WSK_1268	PMI02_02351	Saro_2367	PP1Y_AT27702
Y88_1039	NSU_4157	WSK_1269	PMI02_02350	Saro_2366	PP1Y_AT27689
Y88_1038	NSU_4158	----------	----------	Saro_2365	PP1Y_AT27685
Y88_1037	----------	----------	----------	----------	----------
Y88_1036	NSU_4160	WSK_1272	PMI02_02347	Saro_2363	PP1Y_AT27673
Y88_1035	NSU_4161	WSK_1273	PMI02_05561	Saro_2362	PP1Y_AT27651
Y88_1034	----------	----------	----------	----------	----------
[truncated: 14,948 more rows]
